# Supplementary material for: Which contributes more to the relict flora distribution pattern in East Asia, geographical processes or climate change? New evidence from the phylogeography of Rehderodendron kwangtungense
Source: BMC Plant Biol. 2024 May 27;24:459. doi: 10.1186/s12870-024-05181-7 (PMC11129394; doi:10.1186/s12870-024-05181-7)
Supplement: Supplementary file 1 — Supplementary Material 1 [file 12870_2024_5181_MOESM1_ESM.txt]

##fileformat=VCFv4.2
##fileDate=20221026
##source="Stacks v2.55"
##INFO=<ID=AD,Number=R,Type=Integer,Description="Total Depth for Each Allele">
##INFO=<ID=AF,Number=A,Type=Float,Description="Allele Frequency">
##INFO=<ID=DP,Number=1,Type=Integer,Description="Total Depth">
##INFO=<ID=NS,Number=1,Type=Integer,Description="Number of Samples With Data">
##FORMAT=<ID=AD,Number=R,Type=Integer,Description="Allele Depth">
##FORMAT=<ID=DP,Number=1,Type=Integer,Description="Read Depth">
##FORMAT=<ID=HQ,Number=2,Type=Integer,Description="Haplotype Quality">
##FORMAT=<ID=GL,Number=G,Type=Float,Description="Genotype Likelihood">
##FORMAT=<ID=GQ,Number=1,Type=Integer,Description="Genotype Quality">
##FORMAT=<ID=GT,Number=1,Type=String,Description="Genotype">
##INFO=<ID=loc_strand,Number=1,Type=Character,Description="Genomic strand the corresponding Stacks locus aligns on">
#CHROM	POS	ID	REF	ALT	QUAL	FILTER	INFO	FORMAT	LGS10	LGS11	LGS12	LGS1	LGS2	LGS3	LGS5	LGS6	LGS7	LGS8	LGS9	LGS14	SC11	SC12	SC14	SC5	SC6	SC7	SC10	SC13	SC2	SC4	SC8	JWS12	JWS1	JWS2	JWS3	JWS4	JWS5	JWS6	JWS7	JWS8	JWS15	JWS16	JWS17	SSP10	SSP1	SSP2	SSP3	SSP4	SSP5	SSP8	SSP9	SSP6	SSP7	SD1	SD2	SD3	SD4	MES11	MES12	MES1	MES5	MES8	MES10	MES3	MES7	SHS10	SHS11	SHS12	SHS1	SHS2	SHS3	SHS4	SHS7	SHS8	SHS9	SHS13	SHS14	DYS10	DYS11	DYS12	DYS1	DYS4	DYS8	DYS14	DYS15	DYS17	DYS19	DYS21	GPS1	GPS10	GPS2	GPS4	GPS5	GPS6	GPS11	GPS14	GPS15	GPS7	HSD16	HSD17	HSD7	HSD11	HSD24	TJS10	TJS2	TJS3	TJS4	TJS5	TJS6	TJS7	TJS9	TJS1	NL1	NL2	NL4	NL5	NL6	NL7	NL8	NL10	NL11	NL12	MS2	MS5	MS6	MS11	NKS11	NKS5	NKS6	NKS13	NKS16	NKS19	NKS8	NKS9	WQZ1	WQZ4	WQZ6	WQZ8	QNS1	QNS2	QNS3	QNS4	QNS5	QNS6	QNS7	QNS8
181	320	181:320	T	G	.	PASS	NS=138;AF=0.087	GT:DP:AD:GQ:GL	0/0:66:66,0:40:0.00,-21.71,-258.54	0/0:74:74,0:40:-0.00,-24.11,-289.75	0/0:29:29,0:40:-0.00,-10.57,-114.16	0/0:75:75,0:40:0.00,-24.42,-293.65	0/0:28:28,0:40:-0.00,-10.27,-110.26	0/0:71:71,0:40:0.00,-23.21,-278.05	0/0:59:59,0:40:-0.00,-19.60,-231.22	0/0:38:38,0:40:-0.00,-13.28,-149.28	0/0:21:21,0:40:-0.00,-8.16,-82.94	0/0:52:52,0:40:0.00,-17.49,-203.91	0/0:28:28,0:40:-0.00,-10.27,-110.26	0/0:38:38,0:40:-0.00,-13.28,-149.28	0/0:13:13,0:40:-0.00,-5.75,-51.72	0/0:18:18,0:40:-0.00,-7.26,-71.23	0/0:8:8,0:40:-0.00,-4.25,-32.21	0/0:14:14,0:40:-0.00,-6.06,-55.63	0/0:16:16,0:40:-0.00,-6.66,-63.43	0/0:14:13,1:27:-0.00,-2.16,-47.83	0/0:56:56,0:40:-0.00,-18.70,-219.51	0/0:51:51,0:40:-0.00,-17.19,-200.00	0/0:104:104,0:40:0.00,-33.14,-406.82	0/0:80:80,0:40:0.00,-25.92,-313.17	0/0:72:72,0:40:-0.00,-23.51,-281.95	0/0:74:74,0:40:-0.00,-24.11,-289.75	0/0:46:46,0:40:-0.00,-15.69,-180.49	0/0:67:67,0:40:0.00,-22.01,-262.44	0/0:104:104,0:40:0.00,-33.14,-406.82	0/0:81:81,0:40:-0.00,-26.22,-317.07	0/0:83:83,0:40:-0.00,-26.82,-324.87	0/0:78:77,0:40:0.00,-25.02,-301.46	0/0:40:40,0:40:-0.00,-13.88,-157.08	0/0:129:129,0:40:0.00,-40.67,-504.37	0/0:123:123,0:40:-0.00,-38.86,-480.96	0/0:74:74,0:40:-0.00,-24.11,-289.75	0/0:151:151,0:40:0.00,-47.29,-590.21	0/0:43:43,0:40:-0.00,-14.78,-168.79	0/0:21:21,0:40:-0.00,-8.16,-82.94	0/0:49:49,0:40:0.00,-16.59,-192.20	0/0:84:84,0:40:-0.00,-27.12,-328.77	0/0:28:28,0:40:-0.00,-10.27,-110.26	0/0:14:14,0:40:-0.00,-6.06,-55.63	0/0:54:54,0:40:0.00,-18.09,-211.71	0/0:11:11,0:40:-0.00,-5.15,-43.92	0/0:148:148,0:40:0.00,-46.39,-578.51	0/0:69:69,0:40:0.00,-22.61,-270.24	0/0:27:27,0:40:-0.00,-9.97,-106.35	0/0:48:48,0:40:0.00,-16.29,-188.30	0/0:28:28,0:40:-0.00,-10.27,-110.26	0/0:27:27,0:40:-0.00,-9.97,-106.35	0/0:56:56,0:40:-0.00,-18.70,-219.51	0/0:58:58,0:40:0.00,-19.30,-227.32	0/0:56:56,0:40:-0.00,-18.70,-219.51	0/0:25:25,0:40:-0.00,-9.37,-98.55	0/0:66:66,0:40:0.00,-21.71,-258.54	0/0:58:58,0:40:0.00,-19.30,-227.32	0/0:129:129,0:40:0.00,-40.67,-504.37	0/0:45:45,0:40:-0.00,-15.39,-176.59	0/0:40:40,0:40:-0.00,-13.88,-157.08	0/0:85:85,0:40:-0.00,-27.42,-332.68	0/0:140:140,0:40:-0.00,-43.98,-547.29	0/0:55:55,0:40:0.00,-18.40,-215.61	0/0:69:69,0:40:0.00,-22.61,-270.24	0/0:24:24,0:40:-0.00,-9.07,-94.65	0/0:107:107,0:40:-0.00,-34.05,-418.52	0/0:81:81,0:40:-0.00,-26.22,-317.07	0/0:70:70,0:40:0.00,-22.91,-274.14	0/0:55:55,0:40:0.00,-18.40,-215.61	0/0:86:86,0:40:0.00,-27.73,-336.58	0/0:108:108,0:40:0.00,-34.35,-422.42	0/0:95:95,0:40:-0.00,-30.43,-371.70	0/0:39:39,0:40:-0.00,-13.58,-153.18	0/0:53:53,0:40:-0.00,-17.79,-207.81	0/0:94:94,0:40:-0.00,-30.13,-367.79	0/0:98:98,0:40:0.00,-31.34,-383.40	0/0:93:93,0:40:-0.00,-29.83,-363.89	0/0:20:20,0:40:-0.00,-7.86,-79.04	0/0:50:50,0:40:0.00,-16.89,-196.10	0/0:31:31,0:40:-0.00,-11.17,-121.96	0/0:70:70,0:40:0.00,-22.91,-274.14	0/0:84:84,0:40:-0.00,-27.12,-328.77	0/0:12:12,0:40:-0.00,-5.45,-47.82	0/0:10:10,0:40:-0.00,-4.85,-40.02	0/0:23:23,0:40:-0.00,-8.76,-90.75	0/0:20:20,0:40:-0.00,-7.86,-79.04	0/0:15:15,0:40:-0.00,-6.36,-59.53	0/0:19:19,0:40:-0.00,-7.56,-75.14	0/0:68:68,0:40:-0.00,-22.31,-266.34	0/0:37:37,0:40:-0.00,-12.98,-145.37	0/0:35:35,0:40:-0.00,-12.38,-137.57	0/0:30:30,0:40:-0.00,-10.87,-118.06	0/0:34:34,0:40:-0.00,-12.08,-133.67	0/0:60:60,0:40:0.00,-19.90,-235.12	0/0:24:24,0:40:-0.00,-9.07,-94.65	0/0:38:38,0:40:-0.00,-13.28,-149.28	0/0:21:21,0:40:-0.00,-8.16,-82.94	0/0:48:48,0:40:0.00,-16.29,-188.30	0/0:73:73,0:40:0.00,-23.81,-285.85	0/0:18:18,0:40:-0.00,-7.26,-71.23	0/0:22:22,0:40:-0.00,-8.46,-86.84	0/0:57:57,0:40:0.00,-19.00,-223.42	0/0:68:68,0:40:-0.00,-22.31,-266.34	0/0:11:11,0:40:-0.00,-5.15,-43.92	0/0:53:53,0:40:-0.00,-17.79,-207.81	0/0:13:13,0:40:-0.00,-5.75,-51.72	0/0:184:184,0:40:0.00,-57.22,-718.98	0/0:60:60,0:40:0.00,-19.90,-235.12	0/0:52:52,0:40:0.00,-17.49,-203.91	0/0:49:49,0:40:0.00,-16.59,-192.20	0/0:44:44,0:40:-0.00,-15.08,-172.69	0/0:101:101,0:40:-0.00,-32.24,-395.11	0/0:60:60,0:40:0.00,-19.90,-235.12	0/0:30:30,0:40:-0.00,-10.87,-118.06	0/0:36:36,0:40:-0.00,-12.68,-141.47	0/0:60:60,0:40:0.00,-19.90,-235.12	0/0:104:104,0:40:0.00,-33.14,-406.82	0/0:66:66,0:40:0.00,-21.71,-258.54	0/0:33:33,0:40:-0.00,-11.77,-129.77	0/0:34:34,0:40:-0.00,-12.08,-133.67	1/1:72:0,72:40:-279.95,-22.52,-0.00	1/1:18:0,18:40:-69.24,-6.26,-0.00	1/1:15:0,15:40:-57.53,-5.36,-0.00	1/1:45:0,45:40:-174.60,-14.39,-0.00	1/1:16:0,16:40:-61.44,-5.66,-0.00	1/1:17:0,17:40:-65.34,-5.96,-0.00	1/1:19:0,19:40:-73.14,-6.56,-0.00	1/1:46:0,46:40:-178.50,-14.69,-0.00	1/1:133:0,133:40:-517.98,-40.87,0.00	1/1:139:0,139:40:-541.40,-42.68,0.00	1/1:170:2,168:40:-646.75,-44.21,0.00	1/1:230:1,229:40:-888.68,-66.17,-0.00	0/0:95:95,0:40:-0.00,-30.43,-371.70	0/0:72:72,0:40:-0.00,-23.51,-281.95	0/0:41:41,0:40:-0.00,-14.18,-160.98	0/0:117:117,0:40:0.00,-37.06,-457.54	0/0:168:168,0:40:0.00,-52.41,-656.55	0/0:167:167,0:40:0.00,-52.10,-652.65	0/0:47:46,0:40:0.00,-15.69,-180.49	0/0:67:67,0:40:0.00,-22.01,-262.44
217	204	217:204	G	A	.	PASS	NS=106;AF=0.057	GT:DP:AD:GQ:GL	0/0:28:28,0:40:-0.00,-10.40,-83.89	0/0:23:23,0:40:-0.00,-8.90,-69.12	0/0:20:20,0:40:-0.00,-8.00,-60.26	0/0:54:54,0:40:-0.00,-18.22,-160.71	0/0:8:8,0:40:-0.00,-4.39,-24.81	0/0:18:18,0:40:-0.00,-7.40,-54.35	./.	0/0:21:21,0:40:-0.00,-8.30,-63.21	0/0:16:16,0:40:-0.00,-6.80,-48.44	./.	0/0:29:29,0:40:-0.00,-10.70,-86.85	0/0:13:13,0:40:-0.00,-5.89,-39.58	0/0:27:27,0:40:-0.00,-10.10,-80.94	0/0:13:13,0:40:-0.00,-5.89,-39.58	0/0:39:39,0:40:-0.00,-13.71,-116.39	0/0:16:16,0:40:-0.00,-6.80,-48.44	0/0:18:18,0:40:-0.00,-7.40,-54.35	0/0:8:8,0:40:-0.00,-4.39,-24.81	0/0:22:22,0:40:-0.00,-8.60,-66.17	0/0:14:14,0:40:-0.00,-6.19,-42.53	0/0:25:25,0:40:-0.00,-9.50,-75.03	0/0:8:8,0:40:-0.00,-4.39,-24.81	0/0:23:23,0:40:-0.00,-8.90,-69.12	0/0:10:10,0:40:-0.00,-4.99,-30.71	0/0:27:27,0:40:-0.00,-10.10,-80.94	0/0:38:38,0:40:-0.00,-13.41,-113.44	0/0:61:61,0:40:-0.00,-20.32,-181.39	0/0:10:10,0:40:-0.00,-4.99,-30.71	0/0:12:12,0:40:-0.00,-5.59,-36.62	0/0:13:13,0:40:-0.00,-5.89,-39.58	./.	./.	0/0:38:38,0:40:-0.00,-13.41,-113.44	0/0:48:48,0:40:0.00,-16.41,-142.98	0/0:22:22,0:40:-0.00,-8.60,-66.17	0/0:16:16,0:40:-0.00,-6.80,-48.44	0/0:57:56,0:40:0.00,-18.82,-166.61	0/0:11:11,0:40:-0.00,-5.29,-33.67	0/0:54:54,0:40:-0.00,-18.22,-160.71	0/0:19:19,0:40:-0.00,-7.70,-57.30	0/0:24:24,0:40:-0.00,-9.20,-72.08	./.	0/0:16:16,0:40:-0.00,-6.80,-48.44	0/0:9:9,0:40:-0.00,-4.69,-27.76	0/0:7:7,0:40:-0.00,-4.09,-21.85	0/0:15:15,0:40:-0.00,-6.50,-45.49	0/0:26:26,0:40:-0.00,-9.80,-77.98	0/0:18:18,0:40:-0.00,-7.40,-54.35	0/0:36:36,0:40:-0.00,-12.81,-107.53	0/0:7:7,0:40:-0.00,-4.09,-21.85	0/0:56:56,0:40:0.00,-18.82,-166.61	0/0:26:26,0:40:-0.00,-9.80,-77.98	0/0:20:20,0:40:-0.00,-8.00,-60.26	0/0:29:29,0:40:-0.00,-10.70,-86.85	0/0:17:16,0:40:-0.00,-6.80,-48.44	0/0:25:25,0:40:-0.00,-9.50,-75.03	0/0:23:23,0:40:-0.00,-8.90,-69.12	./.	./.	./.	./.	./.	./.	./.	./.	./.	./.	./.	./.	./.	0/0:6:6,0:40:-0.00,-3.79,-18.90	0/0:15:15,0:40:-0.00,-6.50,-45.49	0/0:7:7,0:40:-0.00,-4.09,-21.85	./.	./.	0/0:13:13,0:40:-0.00,-5.89,-39.58	0/0:40:39,0:40:-0.00,-13.71,-116.39	0/0:8:8,0:40:-0.00,-4.39,-24.81	0/0:53:53,0:40:-0.00,-17.92,-157.75	0/0:12:12,0:40:-0.00,-5.59,-36.62	0/0:14:14,0:40:-0.00,-6.19,-42.53	0/0:13:13,0:40:-0.00,-5.89,-39.58	./.	0/0:44:44,0:40:-0.00,-15.21,-131.16	./.	0/0:36:36,0:40:-0.00,-12.81,-107.53	0/0:6:6,0:40:-0.00,-3.79,-18.90	0/0:14:14,0:40:-0.00,-6.19,-42.53	0/0:22:22,0:40:-0.00,-8.60,-66.17	0/0:19:19,0:40:-0.00,-7.70,-57.30	0/0:13:13,0:40:-0.00,-5.89,-39.58	./.	0/0:17:17,0:40:-0.00,-7.10,-51.40	0/0:26:26,0:40:-0.00,-9.80,-77.98	0/0:14:14,0:40:-0.00,-6.19,-42.53	./.	./.	./.	0/0:43:43,0:40:-0.00,-14.91,-128.21	0/0:43:43,0:40:-0.00,-14.91,-128.21	0/0:22:22,0:40:-0.00,-8.60,-66.17	0/0:8:8,0:40:-0.00,-4.39,-24.81	0/0:23:23,0:40:-0.00,-8.90,-69.12	0/0:16:16,0:40:-0.00,-6.80,-48.44	0/0:34:34,0:40:-0.00,-12.21,-101.62	0/0:7:7,0:40:-0.00,-4.09,-21.85	0/0:15:15,0:40:-0.00,-6.50,-45.49	0/0:29:29,0:40:-0.00,-10.70,-86.85	0/0:17:17,0:40:-0.00,-7.10,-51.40	0/0:30:30,0:40:-0.00,-11.00,-89.80	./.	0/0:11:11,0:40:-0.00,-5.29,-33.67	0/0:14:14,0:40:-0.00,-6.19,-42.53	0/0:22:22,0:40:-0.00,-8.60,-66.17	./.	0/0:23:23,0:40:-0.00,-8.90,-69.12	0/0:9:9,0:40:-0.00,-4.69,-27.76	0/0:6:6,0:40:-0.00,-3.79,-18.90	0/0:30:30,0:40:-0.00,-11.00,-89.80	0/0:6:6,0:40:-0.00,-3.79,-18.90	0/0:14:14,0:40:-0.00,-6.19,-42.53	./.	0/0:17:17,0:40:-0.00,-7.10,-51.40	./.	0/0:17:17,0:40:-0.00,-7.10,-51.40	0/0:19:19,0:40:-0.00,-7.70,-57.30	0/0:15:15,0:40:-0.00,-6.50,-45.49	0/0:26:26,0:40:-0.00,-9.80,-77.98	0/0:8:8,0:40:-0.00,-4.39,-24.81	0/0:28:28,0:40:-0.00,-10.40,-83.89	1/1:18:0,17:40:-49.05,-5.92,-0.00	./.	1/1:30:0,30:40:-87.46,-9.83,-0.00	1/1:17:0,16:40:-46.10,-5.62,-0.00	./.	1/1:7:0,7:36:-19.51,-2.92,-0.00	1/1:17:0,17:40:-49.05,-5.92,-0.00	1/1:8:0,8:39:-22.46,-3.22,-0.00
237	227	237:227	G	A	.	PASS	NS=84;AF=0.167	GT:DP:AD:GQ:GL	1/1:30:0,30:40:-94.38,-10.15,-0.00	1/1:11:0,11:40:-34.17,-4.43,-0.00	1/1:13:0,13:40:-40.51,-5.04,-0.00	1/1:12:0,12:40:-37.34,-4.73,-0.00	./.	1/1:23:0,23:40:-72.20,-8.04,-0.00	1/1:28:0,28:40:-88.04,-9.55,-0.00	1/1:28:0,28:40:-88.04,-9.55,-0.00	./.	./.	1/1:12:0,12:40:-37.34,-4.73,-0.00	./.	./.	1/1:38:0,38:40:-119.73,-12.55,-0.00	./.	./.	./.	./.	1/1:21:0,21:40:-65.86,-7.44,-0.00	1/1:23:0,23:40:-72.20,-8.04,-0.00	1/1:10:0,10:40:-31.00,-4.13,-0.00	1/1:24:0,24:40:-75.37,-8.34,-0.00	1/1:18:0,18:40:-56.35,-6.54,-0.00	0/0:35:35,0:40:-0.00,-12.34,-111.61	0/0:19:19,0:40:-0.00,-7.53,-60.91	0/0:14:14,0:40:-0.00,-6.03,-45.06	0/0:24:24,0:40:-0.00,-9.04,-76.75	0/0:7:7,0:40:-0.00,-3.92,-22.88	0/0:22:22,0:40:-0.00,-8.43,-70.41	0/0:28:28,0:40:-0.00,-10.24,-89.43	0/0:21:21,0:40:-0.00,-8.13,-67.24	0/0:9:9,0:40:-0.00,-4.53,-29.21	0/0:26:26,0:40:-0.00,-9.64,-83.09	0/0:41:41,0:40:-0.00,-14.15,-130.63	0/0:20:20,0:40:-0.00,-7.83,-64.07	./.	./.	0/0:13:13,0:40:-0.00,-5.73,-41.89	0/0:16:16,0:40:-0.00,-6.63,-51.40	./.	0/0:23:23,0:40:-0.00,-8.74,-73.58	./.	./.	0/0:28:28,0:40:-0.00,-10.24,-89.43	./.	./.	0/0:18:18,0:40:-0.00,-7.23,-57.74	./.	0/0:7:7,0:40:-0.00,-3.92,-22.88	0/0:13:13,0:40:-0.00,-5.73,-41.89	0/0:17:17,0:40:-0.00,-6.93,-54.57	0/0:14:14,0:40:-0.00,-6.03,-45.06	0/0:14:14,0:40:-0.00,-6.03,-45.06	./.	0/0:26:25,0:40:-0.00,-9.34,-79.92	./.	./.	./.	0/0:14:14,0:40:-0.00,-6.03,-45.06	./.	0/0:16:16,0:40:-0.00,-6.63,-51.40	0/0:13:13,0:40:-0.00,-5.73,-41.89	./.	./.	./.	./.	./.	./.	0/0:11:11,0:40:-0.00,-5.13,-35.55	./.	0/0:16:16,0:40:-0.00,-6.63,-51.40	0/0:26:26,0:40:-0.00,-9.64,-83.09	./.	0/0:12:12,0:40:-0.00,-5.43,-38.72	0/0:6:6,0:40:-0.00,-3.62,-19.71	0/0:29:29,0:40:-0.00,-10.54,-92.60	0/0:7:7,0:40:-0.00,-3.92,-22.88	0/0:31:31,0:40:-0.00,-11.14,-98.94	0/0:17:17,0:40:-0.00,-6.93,-54.57	0/0:13:13,0:40:-0.00,-5.73,-41.89	0/0:16:16,0:40:-0.00,-6.63,-51.40	./.	0/0:44:44,0:40:-0.00,-15.05,-140.13	0/0:20:20,0:40:-0.00,-7.83,-64.07	./.	./.	0/0:10:10,0:40:-0.00,-4.83,-32.38	./.	./.	0/0:9:9,0:40:-0.00,-4.53,-29.21	./.	0/0:11:11,0:40:-0.00,-5.13,-35.55	./.	0/0:20:20,0:40:-0.00,-7.83,-64.07	./.	0/0:10:10,0:40:-0.00,-4.83,-32.38	0/0:28:28,0:40:-0.00,-10.24,-89.43	0/0:4:4,0:37:-0.00,-3.02,-13.37	0/0:9:9,0:40:-0.00,-4.53,-29.21	0/0:10:10,0:40:-0.00,-4.83,-32.38	./.	0/0:7:7,0:40:-0.00,-3.92,-22.88	./.	0/0:15:15,0:40:-0.00,-6.33,-48.23	0/0:24:24,0:40:-0.00,-9.04,-76.75	0/0:19:19,0:40:-0.00,-7.53,-60.91	./.	./.	0/0:24:24,0:40:-0.00,-9.04,-76.75	./.	./.	0/0:33:32,0:40:-0.00,-11.44,-102.10	./.	0/0:21:21,0:40:-0.00,-8.13,-67.24	0/0:19:19,0:40:-0.00,-7.53,-60.91	./.	./.	0/0:18:18,0:40:-0.00,-7.23,-57.74	./.	./.	0/0:16:16,0:40:-0.00,-6.63,-51.40	0/0:13:13,0:40:-0.00,-5.73,-41.89	0/0:16:16,0:40:-0.00,-6.63,-51.40	0/0:13:13,0:40:-0.00,-5.73,-41.89	./.	0/0:6:6,0:40:-0.00,-3.62,-19.71	0/0:27:27,0:40:-0.00,-9.94,-86.26	0/0:16:16,0:40:-0.00,-6.63,-51.40	./.	0/0:23:23,0:40:-0.00,-8.74,-73.58	./.	0/0:40:40,0:40:-0.00,-13.85,-127.46	0/0:10:10,0:40:-0.00,-4.83,-32.38	./.	./.	0/0:12:12,0:40:-0.00,-5.43,-38.72	0/0:22:22,0:40:-0.00,-8.43,-70.41	0/0:11:11,0:40:-0.00,-5.13,-35.55
285	320	285:320	A	C	.	PASS	NS=116;AF=0.164	GT:DP:AD:GQ:GL	0/0:4:4,0:39:-0.00,-3.26,-12.93	0/0:22:22,0:40:-0.00,-8.67,-67.98	0/0:36:36,0:40:-0.00,-12.88,-110.80	0/0:39:39,0:40:-0.00,-13.78,-119.97	0/0:24:24,0:40:-0.00,-9.27,-74.10	0/0:24:24,0:40:-0.00,-9.27,-74.10	0/0:29:29,0:40:-0.00,-10.77,-89.39	0/0:6:6,0:40:-0.00,-3.86,-19.05	0/0:13:13,0:40:-0.00,-5.96,-40.45	0/0:35:35,0:40:-0.00,-12.58,-107.74	0/0:21:21,0:40:-0.00,-8.37,-64.92	0/0:15:15,0:40:-0.00,-6.56,-46.57	0/0:23:23,0:40:-0.00,-8.97,-71.04	0/0:28:28,0:40:-0.00,-10.47,-86.33	0/0:12:12,0:40:-0.00,-5.66,-37.40	0/0:34:34,0:40:-0.00,-12.28,-104.68	0/0:23:23,0:40:-0.00,-8.97,-71.04	0/0:27:27,0:40:-0.00,-10.17,-83.27	0/0:8:8,0:40:-0.00,-4.46,-25.16	0/0:10:10,0:40:-0.00,-5.06,-31.28	0/0:6:6,0:40:-0.00,-3.86,-19.05	0/0:6:6,0:40:-0.00,-3.86,-19.05	./.	0/0:15:14,0:40:-0.00,-6.26,-43.51	0/0:20:20,0:40:-0.00,-8.07,-61.86	0/0:20:20,0:40:-0.00,-8.07,-61.86	0/0:25:25,0:40:-0.00,-9.57,-77.15	0/0:23:23,0:40:-0.00,-8.97,-71.04	0/0:19:19,0:40:-0.00,-7.77,-58.80	0/0:11:11,0:40:-0.00,-5.36,-34.34	0/0:36:36,0:40:-0.00,-12.88,-110.80	0/0:16:16,0:40:-0.00,-6.86,-49.63	./.	0/0:31:31,0:40:-0.00,-11.37,-95.50	0/0:16:16,0:40:-0.00,-6.86,-49.63	0/0:14:14,0:40:-0.00,-6.26,-43.51	0/0:20:20,0:40:-0.00,-8.07,-61.86	0/0:27:27,0:40:-0.00,-10.17,-83.27	0/0:25:25,0:40:-0.00,-9.57,-77.15	0/0:10:10,0:40:-0.00,-5.06,-31.28	0/0:24:24,0:40:-0.00,-9.27,-74.10	0/0:18:18,0:40:-0.00,-7.47,-55.75	0/0:18:18,0:40:-0.00,-7.47,-55.75	0/0:25:25,0:40:-0.00,-9.57,-77.15	0/0:27:27,0:40:-0.00,-10.17,-83.27	0/0:20:20,0:40:-0.00,-8.07,-61.86	0/0:14:14,0:40:-0.00,-6.26,-43.51	0/0:17:17,0:40:-0.00,-7.16,-52.69	0/0:18:18,0:40:-0.00,-7.47,-55.75	0/0:33:33,0:40:-0.00,-11.98,-101.62	0/0:35:35,0:40:-0.00,-12.58,-107.74	0/0:22:22,0:40:-0.00,-8.67,-67.98	0/0:42:42,0:40:-0.00,-14.68,-129.15	0/0:11:11,0:40:-0.00,-5.36,-34.34	0/0:5:5,0:40:-0.00,-3.56,-15.99	./.	0/0:11:11,0:40:-0.00,-5.36,-34.34	./.	./.	./.	./.	./.	./.	./.	./.	0/0:7:7,0:40:-0.00,-4.16,-22.10	./.	./.	./.	1/1:35:0,35:40:-106.35,-11.88,-0.00	1/1:13:0,13:40:-39.06,-5.27,-0.00	1/1:18:0,18:40:-54.36,-6.77,-0.00	1/1:14:0,14:40:-42.12,-5.57,-0.00	1/1:8:0,8:40:-23.77,-3.76,-0.00	1/1:19:0,19:40:-57.41,-7.07,-0.00	./.	./.	1/1:30:0,30:40:-91.06,-10.38,-0.00	1/1:9:0,9:40:-26.83,-4.06,-0.00	1/1:29:0,29:40:-88.00,-10.08,-0.00	1/1:10:0,10:40:-29.89,-4.37,-0.00	1/1:22:0,22:40:-66.59,-7.97,-0.00	1/1:26:0,26:40:-78.82,-9.18,-0.00	1/1:33:0,33:40:-100.23,-11.28,-0.00	1/1:19:0,19:40:-57.41,-7.07,-0.00	1/1:25:0,24:40:-72.71,-8.57,-0.00	1/1:12:0,12:40:-36.01,-4.97,-0.00	1/1:20:0,20:40:-60.47,-7.37,-0.00	1/1:15:0,15:40:-45.18,-5.87,-0.00	1/1:12:0,12:40:-36.01,-4.97,-0.00	0/0:11:11,0:40:-0.00,-5.36,-34.34	./.	0/0:17:17,0:40:-0.00,-7.16,-52.69	0/0:27:27,0:40:-0.00,-10.17,-83.27	./.	0/0:26:26,0:40:-0.00,-9.87,-80.21	0/0:14:14,0:40:-0.00,-6.26,-43.51	0/0:41:40,0:40:-0.00,-14.08,-123.03	0/0:21:21,0:40:-0.00,-8.37,-64.92	0/0:21:21,0:40:-0.00,-8.37,-64.92	0/0:32:32,0:40:-0.00,-11.67,-98.56	0/0:20:20,0:40:-0.00,-8.07,-61.86	0/0:10:10,0:40:-0.00,-5.06,-31.28	0/0:27:27,0:40:-0.00,-10.17,-83.27	0/0:14:14,0:40:-0.00,-6.26,-43.51	0/0:18:18,0:40:-0.00,-7.47,-55.75	0/0:11:11,0:40:-0.00,-5.36,-34.34	0/0:20:20,0:40:-0.00,-8.07,-61.86	0/0:13:13,0:40:-0.00,-5.96,-40.45	0/0:30:30,0:40:-0.00,-11.07,-92.45	0/0:27:27,0:40:-0.00,-10.17,-83.27	0/0:19:19,0:40:-0.00,-7.77,-58.80	0/0:24:24,0:40:-0.00,-9.27,-74.10	0/0:15:15,0:40:-0.00,-6.56,-46.57	0/0:26:25,0:40:-0.00,-9.57,-77.15	0/0:24:24,0:40:-0.00,-9.27,-74.10	0/0:17:17,0:40:-0.00,-7.16,-52.69	0/0:20:20,0:40:-0.00,-8.07,-61.86	0/0:22:22,0:40:-0.00,-8.67,-67.98	0/0:18:18,0:40:-0.00,-7.47,-55.75	0/0:5:5,0:40:-0.00,-3.56,-15.99	0/0:8:8,0:40:-0.00,-4.46,-25.16	./.	0/0:24:24,0:40:-0.00,-9.27,-74.10	0/0:24:24,0:40:-0.00,-9.27,-74.10	0/0:7:7,0:40:-0.00,-4.16,-22.10	0/0:19:19,0:40:-0.00,-7.77,-58.80	0/0:28:28,0:40:-0.00,-10.47,-86.33	0/0:9:9,0:40:-0.00,-4.76,-28.22	0/0:11:11,0:40:-0.00,-5.36,-34.34	0/0:16:16,0:40:-0.00,-6.86,-49.63	0/0:36:36,0:40:-0.00,-12.88,-110.80	0/0:29:29,0:40:-0.00,-10.77,-89.39	0/0:7:7,0:40:-0.00,-4.16,-22.10	0/0:23:23,0:40:-0.00,-8.97,-71.04	./.	./.	./.
401	79	401:79	T	A	.	PASS	NS=80;AF=0.469	GT:DP:AD:GQ:GL	./.	./.	./.	./.	./.	./.	./.	./.	./.	./.	./.	./.	./.	./.	./.	./.	./.	./.	./.	./.	./.	./.	./.	./.	0/0:17:17,0:40:-0.00,-6.62,-81.19	0/0:33:33,0:40:-0.00,-11.44,-157.54	./.	0/0:22:22,0:40:-0.00,-8.13,-105.05	0/0:41:41,0:40:-0.00,-13.84,-195.72	0/0:16:16,0:40:-0.00,-6.32,-76.41	0/0:28:28,0:40:-0.00,-9.93,-133.68	0/0:9:9,0:40:-0.00,-4.21,-43.01	./.	0/0:10:10,0:40:-0.00,-4.51,-47.78	0/0:8:8,0:40:-0.00,-3.91,-38.24	0/0:85:85,0:40:0.00,-27.09,-405.69	0/0:69:69,0:40:0.00,-22.27,-329.34	0/0:47:47,0:40:-0.00,-15.65,-224.35	0/0:49:49,0:40:0.00,-16.25,-233.90	0/0:86:86,0:40:0.00,-27.39,-410.47	0/0:82:82,0:40:0.00,-26.19,-391.38	0/0:78:78,0:40:0.00,-24.98,-372.29	0/0:105:105,0:40:0.00,-33.11,-501.14	0/0:34:34,0:40:-0.00,-11.74,-162.31	0/1:14:11,3:40:-8.60,-0.00,-46.84	0/0:14:14,0:40:-0.00,-5.72,-66.87	0/0:11:11,0:40:-0.00,-4.81,-52.55	0/0:22:22,0:40:-0.00,-8.13,-105.05	0/0:25:25,0:40:-0.00,-9.03,-119.36	0/0:65:65,0:40:-0.00,-21.07,-310.25	0/0:77:77,0:40:0.00,-24.68,-367.52	0/0:58:58,0:40:0.00,-18.96,-276.84	0/0:69:69,0:40:0.00,-22.27,-329.34	0/0:56:56,0:40:0.00,-18.36,-267.30	0/0:22:22,0:40:-0.00,-8.13,-105.05	0/0:16:16,0:40:-0.00,-6.32,-76.41	0/0:8:8,0:40:-0.00,-3.91,-38.24	0/0:110:110,0:40:0.00,-34.62,-525.00	0/0:82:82,0:40:0.00,-26.19,-391.38	0/0:89:89,0:40:0.00,-28.29,-424.78	0/0:106:106,0:40:0.00,-33.41,-505.91	0/0:124:124,0:40:0.00,-38.83,-591.81	0/0:59:59,0:40:0.00,-19.26,-281.62	0/0:69:69,0:40:0.00,-22.27,-329.34	0/0:37:37,0:40:-0.00,-12.64,-176.63	0/0:106:106,0:40:0.00,-33.41,-505.91	0/0:46:46,0:40:-0.00,-15.35,-219.58	0/0:105:105,0:40:0.00,-33.11,-501.14	0/0:50:50,0:40:0.00,-16.55,-238.67	1/1:15:0,15:40:-71.52,-5.96,-0.00	./.	./.	./.	./.	1/1:13:0,13:40:-61.98,-5.36,-0.00	1/1:15:0,15:40:-71.52,-5.96,-0.00	1/1:14:0,14:40:-66.75,-5.66,-0.00	1/1:31:0,31:40:-147.88,-10.78,-0.00	1/1:17:0,17:40:-81.07,-6.56,-0.00	1/1:18:0,18:40:-85.84,-6.86,-0.00	1/1:12:0,12:40:-57.21,-5.06,-0.00	./.	1/1:16:0,16:40:-76.30,-6.26,-0.00	1/1:12:0,12:40:-57.21,-5.06,-0.00	./.	./.	1/1:10:0,10:40:-47.66,-4.45,-0.00	1/1:20:0,20:40:-95.38,-7.46,-0.00	./.	./.	./.	./.	./.	1/1:9:0,9:40:-42.89,-4.15,-0.00	./.	./.	1/1:13:0,13:40:-61.98,-5.36,-0.00	1/1:13:0,13:40:-61.98,-5.36,-0.00	./.	1/1:4:0,4:33:-19.03,-2.65,-0.00	1/1:15:0,15:40:-71.52,-5.96,-0.00	1/1:25:0,25:40:-119.25,-8.97,-0.00	1/1:22:0,22:40:-104.93,-8.07,-0.00	1/1:24:0,24:40:-114.47,-8.67,-0.00	1/1:10:0,10:40:-47.66,-4.45,-0.00	1/1:9:0,9:40:-42.89,-4.15,-0.00	1/1:30:0,30:40:-143.11,-10.47,-0.00	./.	./.	1/1:36:0,36:40:-171.74,-12.28,-0.00	1/1:17:0,17:40:-81.07,-6.56,-0.00	./.	1/1:32:0,32:40:-152.65,-11.08,-0.00	1/1:10:0,10:40:-47.66,-4.45,-0.00	1/1:10:0,10:40:-47.66,-4.45,-0.00	./.	./.	1/1:19:0,19:40:-90.61,-7.16,-0.00	./.	./.	./.	./.	./.	./.	./.	./.	./.	./.	./.	./.	1/1:15:0,15:40:-71.52,-5.96,-0.00	1/1:21:0,21:40:-100.16,-7.77,-0.00	1/1:22:0,22:40:-104.93,-8.07,-0.00	1/1:24:0,24:40:-114.47,-8.67,-0.00	1/1:15:0,15:40:-71.52,-5.96,-0.00	1/1:19:0,19:40:-90.61,-7.16,-0.00	1/1:17:0,17:40:-81.07,-6.56,-0.00	1/1:17:0,17:40:-81.07,-6.56,-0.00
402	422	402:422	T	G	.	PASS	NS=66;AF=0.091	GT:DP:AD:GQ:GL	./.	./.	0/0:18:18,0:40:-0.00,-7.43,-65.91	./.	./.	./.	./.	./.	0/0:18:18,0:40:-0.00,-7.43,-65.91	./.	./.	0/0:8:8,0:40:-0.00,-4.42,-29.85	0/0:36:36,0:40:-0.00,-12.85,-130.81	0/0:36:36,0:40:-0.00,-12.85,-130.81	0/0:29:29,0:40:-0.00,-10.74,-105.57	0/0:40:40,0:40:-0.00,-14.05,-145.23	0/0:32:32,0:40:-0.00,-11.64,-116.39	0/0:43:43,0:40:-0.00,-14.95,-156.05	./.	0/0:23:23,0:40:-0.00,-8.94,-83.93	./.	0/0:17:17,0:40:-0.00,-7.13,-62.30	0/0:8:8,0:40:-0.00,-4.42,-29.85	./.	./.	./.	0/0:27:27,0:40:-0.00,-10.14,-98.36	./.	./.	./.	./.	./.	./.	./.	./.	0/0:23:23,0:40:-0.00,-8.94,-83.93	./.	0/0:13:13,0:40:-0.00,-5.93,-47.88	./.	0/0:20:20,0:40:-0.00,-8.03,-73.12	0/0:34:34,0:40:-0.00,-12.25,-123.60	0/0:67:67,0:40:-0.00,-22.18,-242.59	0/0:7:7,0:40:-0.00,-4.12,-26.24	./.	./.	0/0:26:26,0:40:-0.00,-9.84,-94.75	0/0:32:32,0:40:-0.00,-11.64,-116.39	0/0:9:9,0:40:-0.00,-4.72,-33.45	0/0:9:9,0:40:-0.00,-4.72,-33.45	0/0:19:19,0:40:-0.00,-7.73,-69.51	0/0:14:14,0:40:-0.00,-6.23,-51.48	0/0:23:23,0:40:-0.00,-8.94,-83.93	./.	0/0:26:26,0:40:-0.00,-9.84,-94.75	0/0:38:38,0:40:-0.00,-13.45,-138.02	0/0:17:17,0:40:-0.00,-7.13,-62.30	0/0:16:16,0:40:-0.00,-6.83,-58.69	./.	./.	./.	./.	./.	./.	./.	./.	./.	./.	./.	./.	./.	0/0:44:44,0:40:-0.00,-15.26,-159.66	./.	0/0:31:31,0:40:-0.00,-11.34,-112.78	./.	0/0:43:43,0:40:-0.00,-14.95,-156.05	0/0:23:23,0:40:-0.00,-8.94,-83.93	0/0:18:18,0:40:-0.00,-7.43,-65.91	./.	./.	./.	0/0:21:21,0:40:-0.00,-8.33,-76.72	0/0:34:34,0:40:-0.00,-12.25,-123.60	0/0:31:31,0:40:-0.00,-11.34,-112.78	0/0:30:30,0:40:-0.00,-11.04,-109.18	0/0:15:15,0:40:-0.00,-6.53,-55.09	0/0:32:32,0:40:-0.00,-11.64,-116.39	./.	0/0:55:55,0:40:-0.00,-18.57,-199.32	./.	./.	0/0:20:20,0:40:-0.00,-8.03,-73.12	0/0:14:14,0:40:-0.00,-6.23,-51.48	0/0:19:19,0:40:-0.00,-7.73,-69.51	./.	0/0:21:21,0:40:-0.00,-8.33,-76.72	0/0:22:22,0:40:-0.00,-8.64,-80.33	0/0:28:28,0:40:-0.00,-10.44,-101.96	0/0:23:23,0:40:-0.00,-8.94,-83.93	0/0:37:37,0:40:-0.00,-13.15,-134.42	0/0:50:50,0:40:-0.00,-17.06,-181.29	./.	./.	./.	0/0:35:35,0:40:-0.00,-12.55,-127.21	./.	./.	./.	./.	0/0:23:23,0:40:-0.00,-8.94,-83.93	./.	./.	0/0:21:21,0:40:-0.00,-8.33,-76.72	0/0:20:20,0:40:-0.00,-8.03,-73.12	./.	./.	./.	0/0:24:24,0:40:-0.00,-9.24,-87.54	0/0:31:31,0:40:-0.00,-11.34,-112.78	./.	./.	1/1:26:0,26:40:-92.75,-8.84,-0.00	./.	1/1:34:0,34:40:-121.60,-11.25,-0.00	1/1:14:1,13:22:-42.28,-1.63,-0.01	1/1:51:0,51:40:-182.90,-16.36,0.00	./.	./.	./.	1/1:308:1,306:40:-1098.80,-89.79,0.00	1/1:202:0,202:40:-727.39,-61.80,0.00	0/0:16:16,0:40:-0.00,-6.83,-58.69	./.	0/0:9:9,0:40:-0.00,-4.72,-33.45	./.	./.	./.	./.	0/0:35:35,0:40:-0.00,-12.55,-127.21
406	36	406:36	C	T	.	PASS	NS=103;AF=0.194	GT:DP:AD:GQ:GL	0/0:12:12,0:40:-0.00,-5.64,-58.81	0/0:27:27,0:40:-0.00,-10.15,-131.56	0/0:42:42,0:40:-0.00,-14.67,-204.30	./.	0/0:27:27,0:40:-0.00,-10.15,-131.56	0/0:49:49,0:40:-0.00,-16.78,-238.25	0/0:49:49,0:40:-0.00,-16.78,-238.25	0/0:10:10,0:40:-0.00,-5.04,-49.11	0/0:38:38,0:40:-0.00,-13.46,-184.90	0/0:21:21,0:40:-0.00,-8.35,-102.46	0/0:13:13,0:40:-0.00,-5.94,-63.66	0/0:30:30,0:40:-0.00,-11.06,-146.11	0/0:97:97,0:40:0.00,-31.22,-471.04	0/0:47:47,0:40:-0.00,-16.17,-228.55	0/0:31:31,0:40:-0.00,-11.36,-150.96	0/0:89:89,0:40:0.00,-28.82,-432.24	0/0:38:38,0:40:-0.00,-13.46,-184.90	0/0:62:62,0:40:0.00,-20.69,-301.30	./.	./.	./.	0/0:16:16,0:40:-0.00,-6.84,-78.21	0/0:19:19,0:40:-0.00,-7.74,-92.76	0/0:28:28,0:40:-0.00,-10.45,-136.41	0/0:21:21,0:40:-0.00,-8.35,-102.46	0/0:30:30,0:40:-0.00,-11.06,-146.11	0/0:31:31,0:40:-0.00,-11.36,-150.96	0/0:36:36,0:40:-0.00,-12.86,-175.21	0/0:30:30,0:40:-0.00,-11.06,-146.11	0/0:20:20,0:40:-0.00,-8.05,-97.61	0/0:17:17,0:40:-0.00,-7.14,-83.06	0/0:33:33,0:40:-0.00,-11.96,-160.66	0/0:13:13,0:40:-0.00,-5.94,-63.66	./.	0/0:14:14,0:40:-0.00,-6.24,-68.51	0/0:45:45,0:40:-0.00,-15.57,-218.85	0/0:34:34,0:40:-0.00,-12.26,-165.51	0/0:32:32,0:40:-0.00,-11.66,-155.81	0/0:17:17,0:40:-0.00,-7.14,-83.06	0/0:29:29,0:40:-0.00,-10.75,-141.26	0/0:41:41,0:40:-0.00,-14.37,-199.45	0/0:34:34,0:40:-0.00,-12.26,-165.51	0/0:43:43,0:40:-0.00,-14.97,-209.15	0/0:86:86,0:40:-0.00,-27.91,-417.69	0/0:109:109,0:40:-0.00,-34.84,-529.24	./.	0/0:9:9,0:40:-0.00,-4.73,-44.26	0/0:23:23,0:40:-0.00,-8.95,-112.16	0/0:52:52,0:40:-0.00,-17.68,-252.80	./.	0/0:33:33,0:40:-0.00,-11.96,-160.66	0/0:34:34,0:40:-0.00,-12.26,-165.51	0/0:10:10,0:40:-0.00,-5.04,-49.11	0/0:19:19,0:40:-0.00,-7.74,-92.76	./.	./.	0/0:29:29,0:40:-0.00,-10.75,-141.26	0/0:24:24,0:40:-0.00,-9.25,-117.01	0/0:32:32,0:40:-0.00,-11.66,-155.81	0/0:36:36,0:40:-0.00,-12.86,-175.21	./.	0/0:33:33,0:40:-0.00,-11.96,-160.66	0/0:42:42,0:40:-0.00,-14.67,-204.30	0/0:38:38,0:40:-0.00,-13.46,-184.90	0/0:42:42,0:40:-0.00,-14.67,-204.30	0/0:39:39,0:40:-0.00,-13.76,-189.75	0/0:41:41,0:40:-0.00,-14.37,-199.45	0/0:46:46,0:40:-0.00,-15.87,-223.70	./.	0/0:44:44,0:40:-0.00,-15.27,-214.00	./.	0/0:10:10,0:40:-0.00,-5.04,-49.11	./.	0/0:9:9,0:40:-0.00,-4.73,-44.26	./.	0/0:60:60,0:40:-0.00,-20.09,-291.60	0/0:68:68,0:40:-0.00,-22.49,-330.40	0/0:81:81,0:40:0.00,-26.41,-393.45	0/0:32:32,0:40:-0.00,-11.66,-155.81	0/0:135:135,0:40:0.00,-42.66,-655.33	./.	0/0:40:40,0:40:-0.00,-14.07,-194.60	./.	0/0:54:54,0:40:0.00,-18.28,-262.50	0/0:31:31,0:40:-0.00,-11.36,-150.96	0/0:35:35,0:40:-0.00,-12.56,-170.36	./.	0/0:4:4,0:39:-0.00,-3.23,-20.01	./.	./.	1/1:72:0,72:40:-348.57,-23.09,0.00	./.	./.	1/1:22:0,22:40:-106.08,-8.03,-0.00	./.	./.	./.	1/1:9:0,9:40:-43.03,-4.12,-0.00	./.	1/1:23:0,23:40:-110.93,-8.34,-0.00	1/1:14:0,14:40:-67.28,-5.63,-0.00	1/1:19:0,19:40:-91.53,-7.13,-0.00	1/1:25:0,25:40:-120.63,-8.94,-0.00	1/1:34:0,34:40:-164.28,-11.65,-0.00	1/1:11:0,11:40:-52.73,-4.72,-0.00	./.	1/1:24:0,24:40:-115.78,-8.64,-0.00	./.	1/1:7:0,7:40:-33.34,-3.52,-0.00	1/1:17:0,17:40:-81.83,-6.53,-0.00	1/1:15:0,15:40:-72.13,-5.93,-0.00	1/1:63:0,63:40:-304.92,-20.38,0.00	1/1:86:0,86:40:-416.47,-27.30,0.00	1/1:13:0,13:40:-62.43,-5.33,-0.00	1/1:7:0,7:40:-33.34,-3.52,-0.00	1/1:13:0,13:40:-62.43,-5.33,-0.00	1/1:16:0,16:40:-76.98,-6.23,-0.00	1/1:38:0,38:40:-183.68,-12.85,-0.00	0/0:14:14,0:40:-0.00,-6.24,-68.51	./.	0/0:28:28,0:40:-0.00,-10.45,-136.41	0/0:39:39,0:40:-0.00,-13.76,-189.75	0/0:33:33,0:40:-0.00,-11.96,-160.66	0/0:57:57,0:40:-0.00,-19.18,-277.05	0/0:8:8,0:40:-0.00,-4.43,-39.41	./.	./.	./.	./.	./.	./.	0/0:29:29,0:40:-0.00,-10.75,-141.26	0/0:9:9,0:40:-0.00,-4.73,-44.26	0/0:10:10,0:40:-0.00,-5.04,-49.11	0/0:33:33,0:40:-0.00,-11.96,-160.66	./.	0/0:8:8,0:40:-0.00,-4.43,-39.41	0/0:22:22,0:40:-0.00,-8.65,-107.31
655	9	655:9	A	G	.	PASS	NS=72;AF=0.375	GT:DP:AD:GQ:GL	0/0:11:11,0:40:-0.00,-5.26,-46.68	0/0:25:25,0:40:-0.00,-9.47,-105.82	./.	./.	0/0:9:9,0:40:-0.00,-4.66,-38.24	./.	./.	0/0:19:19,0:40:-0.00,-7.67,-80.48	./.	0/0:15:15,0:40:-0.00,-6.46,-63.58	./.	0/0:10:10,0:40:-0.00,-4.96,-42.46	0/0:15:15,0:40:-0.00,-6.46,-63.58	0/0:8:8,0:40:-0.00,-4.36,-34.01	0/0:7:7,0:40:-0.00,-4.06,-29.79	0/0:8:8,0:40:-0.00,-4.36,-34.01	0/0:9:9,0:40:-0.00,-4.66,-38.24	./.	0/0:13:13,0:40:-0.00,-5.86,-55.13	./.	./.	0/0:9:9,0:40:-0.00,-4.66,-38.24	./.	1/1:31:0,31:40:-130.73,-11.06,-0.00	1/1:19:0,19:40:-80.04,-7.45,-0.00	1/1:10:0,10:40:-42.03,-4.74,-0.00	1/1:5:0,5:39:-20.90,-3.24,-0.00	1/1:13:0,13:40:-54.70,-5.64,-0.00	1/1:9:0,9:40:-37.80,-4.44,-0.00	1/1:7:0,7:40:-29.35,-3.84,-0.00	1/1:7:0,7:40:-29.35,-3.84,-0.00	1/1:19:0,19:40:-80.04,-7.45,-0.00	1/1:11:0,11:40:-46.25,-5.04,-0.00	1/1:5:0,5:39:-20.90,-3.24,-0.00	1/1:12:0,12:40:-50.47,-5.34,-0.00	1/1:16:0,16:40:-67.37,-6.55,-0.00	1/1:8:0,8:40:-33.58,-4.14,-0.00	1/1:18:0,18:40:-75.82,-7.15,-0.00	1/1:10:0,10:40:-42.03,-4.74,-0.00	1/1:8:0,8:40:-33.58,-4.14,-0.00	./.	1/1:8:0,8:40:-33.58,-4.14,-0.00	1/1:7:0,7:40:-29.35,-3.84,-0.00	1/1:7:0,7:40:-29.35,-3.84,-0.00	1/1:10:0,10:40:-42.03,-4.74,-0.00	./.	./.	1/1:9:0,9:40:-37.80,-4.44,-0.00	./.	1/1:15:0,15:40:-63.15,-6.25,-0.00	1/1:7:0,7:40:-29.35,-3.84,-0.00	1/1:20:0,20:40:-84.27,-7.75,-0.00	1/1:12:0,12:40:-50.47,-5.34,-0.00	./.	1/1:12:0,12:40:-50.47,-5.34,-0.00	./.	./.	./.	0/0:25:25,0:40:-0.00,-9.47,-105.82	./.	./.	./.	./.	./.	./.	./.	./.	./.	0/0:15:15,0:40:-0.00,-6.46,-63.58	0/0:7:7,0:40:-0.00,-4.06,-29.79	./.	0/0:12:12,0:40:-0.00,-5.56,-50.91	./.	0/0:12:12,0:40:-0.00,-5.56,-50.91	./.	./.	0/0:5:5,0:40:-0.00,-3.45,-21.34	0/0:22:22,0:40:-0.00,-8.57,-93.15	0/0:14:14,0:40:-0.00,-6.16,-59.36	./.	./.	./.	./.	0/0:6:6,0:40:-0.00,-3.75,-25.56	0/0:13:13,0:40:-0.00,-5.86,-55.13	0/0:4:4,0:38:-0.00,-3.15,-17.11	./.	0/0:8:8,0:40:-0.00,-4.36,-34.01	0/0:12:12,0:40:-0.00,-5.56,-50.91	./.	./.	./.	./.	./.	./.	0/0:12:12,0:40:-0.00,-5.56,-50.91	0/0:10:10,0:40:-0.00,-4.96,-42.46	./.	./.	./.	0/0:8:8,0:40:-0.00,-4.36,-34.01	./.	./.	0/0:13:13,0:40:-0.00,-5.86,-55.13	0/0:21:21,0:40:-0.00,-8.27,-88.93	0/0:11:11,0:40:-0.00,-5.26,-46.68	0/0:6:6,0:40:-0.00,-3.75,-25.56	./.	./.	./.	./.	0/0:4:4,0:38:-0.00,-3.15,-17.11	./.	0/0:9:9,0:40:-0.00,-4.66,-38.24	./.	0/0:8:8,0:40:-0.00,-4.36,-34.01	0/0:10:10,0:40:-0.00,-4.96,-42.46	./.	./.	./.	0/0:11:11,0:40:-0.00,-5.26,-46.68	0/0:7:7,0:40:-0.00,-4.06,-29.79	./.	0/0:15:15,0:40:-0.00,-6.46,-63.58	0/0:11:11,0:40:-0.00,-5.26,-46.68	./.	0/0:11:11,0:40:-0.00,-5.26,-46.68	./.	./.	./.	./.	0/0:18:18,0:40:-0.00,-7.37,-76.25	0/0:12:12,0:40:-0.00,-5.56,-50.91	./.	./.	./.	./.	0/0:13:13,0:40:-0.00,-5.86,-55.13
816	195	816:195	T	G	.	PASS	NS=73;AF=0.349	GT:DP:AD:GQ:GL	0/1:17:5,12:40:-48.29,0.00,-18.27	0/1:53:8,45:40:-183.53,0.00,-20.71	./.	0/1:20:8,12:40:-47.39,0.00,-30.65	./.	./.	./.	./.	./.	./.	1/1:22:1,21:14:-87.61,-0.99,-0.05	./.	./.	./.	./.	0/1:13:4,9:40:-36.22,0.00,-15.05	0/1:25:7,18:40:-72.44,0.00,-24.71	./.	0/1:25:5,20:40:-81.30,0.00,-15.86	./.	0/1:10:2,8:40:-32.69,-0.00,-7.10	0/1:9:2,7:40:-28.57,-0.00,-7.40	0/1:14:5,9:40:-35.92,0.00,-19.17	./.	0/0:11:11,0:37:-0.00,-3.02,-49.65	0/0:28:28,0:40:-0.00,-8.14,-124.90	0/0:15:15,0:40:-0.00,-4.22,-67.36	./.	0/0:12:12,0:40:-0.00,-3.32,-54.08	0/0:21:21,0:40:-0.00,-6.03,-93.92	0/0:30:30,0:40:-0.00,-8.74,-133.76	0/0:42:42,0:40:-0.00,-12.35,-186.88	0/0:17:17,0:40:-0.00,-4.83,-76.21	./.	./.	./.	./.	0/1:23:7,16:40:-64.19,0.00,-25.32	0/1:8:2,6:40:-24.44,-0.00,-7.70	./.	./.	./.	0/1:26:10,16:40:-63.29,0.00,-37.69	0/1:11:4,7:40:-27.97,0.00,-15.65	./.	0/1:15:7,8:40:-31.19,0.00,-27.72	0/1:14:5,9:40:-35.92,0.00,-19.17	./.	0/1:19:3,16:40:-65.40,-0.00,-8.81	0/1:37:13,24:40:-95.39,0.00,-47.66	0/1:13:4,9:40:-36.22,0.00,-15.05	0/1:22:4,18:40:-73.35,-0.00,-12.34	0/1:12:7,5:40:-18.81,0.00,-28.63	0/1:26:9,17:40:-67.72,0.00,-33.27	0/1:20:5,15:40:-60.67,0.00,-17.37	0/1:6:3,3:40:-11.76,-0.00,-12.73	0/1:19:5,14:40:-56.54,0.00,-17.67	./.	0/1:40:10,30:40:-121.05,0.00,-33.48	./.	0/1:12:1,11:26:-45.37,-0.00,-2.07	0/1:11:3,8:40:-32.39,-0.00,-11.22	0/1:18:5,13:40:-52.42,0.00,-17.97	./.	./.	./.	./.	./.	0/1:13:6,7:40:-27.36,0.00,-23.90	0/0:11:11,0:37:-0.00,-3.02,-49.65	0/0:11:11,0:37:-0.00,-3.02,-49.65	0/0:16:16,0:40:-0.00,-4.53,-71.79	0/0:15:15,0:40:-0.00,-4.22,-67.36	0/0:23:23,0:40:-0.00,-6.63,-102.77	0/0:16:16,0:40:-0.00,-4.53,-71.79	./.	./.	./.	0/0:9:9,0:30:-0.00,-2.42,-40.80	0/0:10:10,0:33:-0.00,-2.72,-45.23	0/0:19:19,0:40:-0.00,-5.43,-85.07	0/0:13:13,0:40:-0.00,-3.62,-58.51	./.	0/0:27:26,1:40:-0.00,-3.41,-111.63	0/0:9:9,0:30:-0.00,-2.42,-40.80	0/0:40:39,1:40:-0.00,-7.32,-169.17	0/0:16:16,0:40:-0.00,-4.53,-71.79	./.	0/0:10:10,0:33:-0.00,-2.72,-45.23	0/0:6:6,0:20:-0.01,-1.53,-27.53	./.	0/1:4:1,3:40:-12.37,-0.00,-4.48	./.	./.	./.	0/1:8:2,6:40:-24.44,-0.00,-7.70	./.	0/1:16:3,13:40:-53.02,-0.00,-9.72	0/1:9:4,5:40:-19.71,0.00,-16.25	./.	0/1:25:6,19:40:-76.87,0.00,-20.29	./.	0/1:10:2,8:40:-32.69,-0.00,-7.10	0/1:28:2,26:22:-106.96,-0.01,-1.69	./.	0/1:15:3,12:40:-48.89,-0.00,-10.02	1/1:12:0,12:30:-52.16,-2.36,-0.00	./.	./.	0/1:17:2,15:40:-61.57,-0.00,-4.99	./.	./.	./.	./.	0/1:9:1,8:36:-32.99,-0.00,-2.97	./.	./.	0/1:16:1,15:13:-61.93,-0.06,-0.92	0/1:16:6,10:40:-39.74,0.00,-23.00	0/1:26:6,20:40:-80.99,0.00,-19.99	0/1:11:1,10:30:-41.25,-0.00,-2.37	0/1:24:8,16:40:-63.89,0.00,-29.44	./.	0/1:29:6,23:40:-93.37,0.00,-19.08	0/1:22:4,18:40:-73.35,-0.00,-12.34	./.	./.	./.	./.	0/1:21:4,17:40:-69.22,-0.00,-12.64	./.	./.	./.	./.	./.	./.	./.	./.
966	199	966:199	C	T	.	PASS	NS=128;AF=0.062	GT:DP:AD:GQ:GL	0/0:75:75,0:40:0.00,-24.56,-239.19	0/0:52:52,0:40:-0.00,-17.64,-166.18	0/0:36:36,0:40:-0.00,-12.83,-115.40	0/0:55:55,0:40:-0.00,-18.55,-175.71	0/0:42:42,0:40:-0.00,-14.64,-134.44	0/0:53:53,0:40:0.00,-17.94,-169.36	0/0:63:63,0:40:0.00,-20.95,-201.10	0/0:53:53,0:40:0.00,-17.94,-169.36	0/0:82:82,0:40:-0.00,-26.67,-261.41	0/0:102:102,0:40:0.00,-32.68,-324.90	0/0:61:61,0:40:-0.00,-20.35,-194.75	./.	0/0:55:55,0:40:-0.00,-18.55,-175.71	0/0:47:47,0:40:-0.00,-16.14,-150.31	0/0:46:46,0:40:-0.00,-15.84,-147.14	0/0:38:38,0:40:-0.00,-13.43,-121.75	0/0:55:55,0:40:-0.00,-18.55,-175.71	0/0:50:49,0:40:0.00,-16.74,-156.66	0/0:35:35,0:40:-0.00,-12.53,-112.22	./.	0/0:28:28,0:40:-0.00,-10.43,-90.00	0/0:17:17,0:40:-0.00,-7.12,-55.09	./.	0/0:74:74,0:40:0.00,-24.26,-236.02	0/0:63:63,0:40:0.00,-20.95,-201.10	0/0:86:86,0:40:0.00,-27.87,-274.11	0/0:50:50,0:40:0.00,-17.04,-159.84	0/0:63:63,0:40:0.00,-20.95,-201.10	0/0:95:95,0:40:-0.00,-30.58,-302.68	0/0:52:51,0:40:0.00,-17.34,-163.01	0/0:60:60,0:40:0.00,-20.05,-191.58	0/0:63:63,0:40:0.00,-20.95,-201.10	0/0:55:55,0:40:-0.00,-18.55,-175.71	0/0:28:28,0:40:-0.00,-10.43,-90.00	0/0:72:71,0:40:0.00,-23.36,-226.50	0/0:95:95,0:40:-0.00,-30.58,-302.68	0/0:62:62,0:40:0.00,-20.65,-197.93	0/0:80:80,0:40:0.00,-26.06,-255.06	0/0:80:80,0:40:0.00,-26.06,-255.06	0/0:75:75,0:40:0.00,-24.56,-239.19	0/0:60:59,0:40:0.00,-19.75,-188.40	0/0:105:105,0:40:0.00,-33.58,-334.42	0/0:122:122,0:40:0.00,-38.70,-388.38	0/0:19:19,0:40:-0.00,-7.72,-61.43	0/0:26:26,0:40:-0.00,-9.82,-83.65	0/0:31:31,0:40:-0.00,-11.33,-99.53	./.	0/0:19:19,0:40:-0.00,-7.72,-61.43	0/0:25:25,0:40:-0.00,-9.52,-80.48	0/0:57:57,0:40:0.00,-19.15,-182.06	0/0:57:57,0:40:0.00,-19.15,-182.06	0/0:77:77,0:40:0.00,-25.16,-245.54	0/0:52:52,0:40:-0.00,-17.64,-166.18	0/0:64:64,0:40:-0.00,-21.25,-204.28	0/0:26:26,0:40:-0.00,-9.82,-83.65	0/0:27:27,0:40:-0.00,-10.13,-86.83	./.	0/0:65:65,0:40:-0.00,-21.55,-207.45	0/0:74:73,0:40:0.00,-23.96,-232.84	0/0:114:114,0:40:-0.00,-36.29,-362.99	0/0:43:43,0:40:-0.00,-14.94,-137.62	0/0:62:62,0:40:0.00,-20.65,-197.93	0/0:42:42,0:40:-0.00,-14.64,-134.44	0/0:102:100,1:40:0.00,-29.21,-315.38	0/0:83:83,0:40:-0.00,-26.97,-264.59	0/0:91:91,0:40:0.00,-29.37,-289.98	0/0:76:76,0:40:-0.00,-24.86,-242.37	0/0:126:126,0:40:0.00,-39.90,-401.08	0/0:24:24,0:40:-0.00,-9.22,-77.31	0/0:159:159,0:40:0.00,-49.82,-505.83	0/0:30:30,0:40:-0.00,-11.03,-96.35	0/0:38:38,0:40:-0.00,-13.43,-121.75	0/0:41:41,0:40:-0.00,-14.34,-131.27	0/0:87:87,0:40:-0.00,-28.17,-277.28	0/0:88:88,0:40:0.00,-28.47,-280.46	0/0:11:11,0:40:-0.00,-5.31,-36.04	0/0:40:40,0:40:-0.00,-14.03,-128.09	0/0:20:20,0:40:-0.00,-8.02,-64.61	0/0:24:24,0:40:-0.00,-9.22,-77.31	0/0:26:26,0:40:-0.00,-9.82,-83.65	0/0:13:13,0:40:-0.00,-5.92,-42.39	0/0:34:34,0:40:-0.00,-12.23,-109.05	0/0:24:24,0:40:-0.00,-9.22,-77.31	0/0:28:28,0:40:-0.00,-10.43,-90.00	0/0:31:31,0:40:-0.00,-11.33,-99.53	0/0:29:29,0:40:-0.00,-10.73,-93.18	0/0:93:93,0:40:0.00,-29.97,-296.33	0/0:31:31,0:40:-0.00,-11.33,-99.53	0/0:20:20,0:40:-0.00,-8.02,-64.61	./.	0/0:9:9,0:40:-0.00,-4.71,-29.69	./.	0/0:19:19,0:40:-0.00,-7.72,-61.43	0/0:20:20,0:40:-0.00,-8.02,-64.61	./.	0/0:49:49,0:40:-0.00,-16.74,-156.66	0/0:72:72,0:40:0.00,-23.66,-229.67	0/0:63:63,0:40:0.00,-20.95,-201.10	0/0:42:42,0:40:-0.00,-14.64,-134.44	0/0:60:60,0:40:0.00,-20.05,-191.58	0/0:89:89,0:40:0.00,-28.77,-283.63	0/0:33:33,0:40:-0.00,-11.93,-105.87	0/0:62:62,0:40:0.00,-20.65,-197.93	0/0:22:21,0:40:-0.00,-8.32,-67.78	0/0:40:40,0:40:-0.00,-14.03,-128.09	0/0:60:60,0:40:0.00,-20.05,-191.58	0/0:70:70,0:40:0.00,-23.06,-223.32	0/0:27:27,0:40:-0.00,-10.13,-86.83	0/0:41:41,0:40:-0.00,-14.34,-131.27	0/0:49:49,0:40:-0.00,-16.74,-156.66	0/0:104:104,0:40:-0.00,-33.28,-331.25	0/0:22:22,0:40:-0.00,-8.62,-70.96	0/0:73:73,0:40:-0.00,-23.96,-232.84	0/0:72:72,0:40:0.00,-23.66,-229.67	0/0:35:34,0:40:-0.00,-12.23,-109.05	0/0:24:24,0:40:-0.00,-9.22,-77.31	0/0:36:36,0:40:-0.00,-12.83,-115.40	0/0:35:35,0:40:-0.00,-12.53,-112.22	0/0:67:67,0:40:0.00,-22.15,-213.80	0/0:100:100,0:40:0.00,-32.08,-318.55	0/0:71:71,0:40:0.00,-23.36,-226.50	0/0:16:16,0:40:-0.00,-6.82,-51.91	./.	./.	0/0:25:25,0:40:-0.00,-9.52,-80.48	0/0:35:35,0:40:-0.00,-12.53,-112.22	0/0:31:31,0:40:-0.00,-11.33,-99.53	0/0:25:25,0:40:-0.00,-9.52,-80.48	0/0:27:26,0:40:-0.00,-9.82,-83.65	0/0:61:61,0:40:-0.00,-20.35,-194.75	1/1:41:0,41:40:-129.02,-13.21,-0.00	1/1:41:0,41:40:-129.02,-13.21,-0.00	1/1:32:0,32:40:-100.45,-10.51,-0.00	1/1:38:0,38:40:-119.50,-12.31,-0.00	1/1:72:0,72:40:-227.42,-22.54,0.00	1/1:27:0,27:40:-84.58,-9.00,-0.00	1/1:29:0,29:40:-90.93,-9.60,-0.00	1/1:20:0,20:40:-62.36,-6.90,-0.00
1176	117	1176:117	G	T	.	PASS	NS=134;AF=0.157	GT:DP:AD:GQ:GL	0/0:80:80,0:40:0.00,-25.93,-346.14	0/0:93:93,0:40:0.00,-29.84,-402.28	0/0:70:70,0:40:-0.00,-22.92,-302.96	0/0:64:64,0:40:-0.00,-21.11,-277.06	0/0:31:31,0:40:-0.00,-11.18,-134.57	0/0:74:73,1:40:0.00,-19.80,-311.60	0/0:75:75,0:40:0.00,-24.42,-324.55	0/0:97:97,0:40:0.00,-31.04,-419.55	0/0:107:107,0:40:-0.00,-34.05,-462.73	0/0:136:136,0:40:0.00,-42.78,-587.94	0/0:61:61,0:40:0.00,-20.21,-264.10	0/0:7:7,0:40:-0.00,-3.95,-30.94	0/0:232:230,2:40:0.00,-63.04,-985.19	0/0:194:192,2:40:0.00,-51.61,-821.11	0/0:159:159,0:40:0.00,-49.71,-687.25	0/0:151:151,0:40:0.00,-47.30,-652.71	0/0:191:191,0:40:0.00,-59.34,-825.42	0/0:160:160,0:40:-0.00,-50.01,-691.57	0/0:5:5,0:40:-0.00,-3.35,-22.30	0/0:11:11,0:40:-0.00,-5.16,-48.21	0/0:47:47,0:40:-0.00,-15.99,-203.65	0/0:12:12,0:40:-0.00,-5.46,-52.53	0/0:19:19,0:40:-0.00,-7.56,-82.75	0/0:130:130,0:40:0.00,-40.98,-562.04	0/0:115:114,1:40:0.00,-32.14,-488.63	0/0:148:148,0:40:-0.00,-46.39,-639.76	0/0:72:72,0:40:-0.00,-23.52,-311.60	0/0:101:101,0:40:0.00,-32.25,-436.82	0/0:113:113,0:40:-0.00,-35.86,-488.63	0/0:28:28,0:40:-0.00,-10.27,-121.61	0/0:81:81,0:40:0.00,-26.23,-350.46	0/0:68:68,0:40:-0.00,-22.31,-294.33	0/0:83:83,0:40:0.00,-26.83,-359.10	0/0:12:12,0:40:-0.00,-5.46,-52.53	0/0:151:151,0:40:0.00,-47.30,-652.71	0/0:154:154,0:40:0.00,-48.20,-665.66	0/0:148:148,0:40:-0.00,-46.39,-639.76	0/0:158:157,1:40:0.00,-45.09,-674.30	0/0:100:100,0:40:0.00,-31.95,-432.50	0/0:167:167,0:40:0.00,-52.11,-721.80	0/0:114:114,0:40:0.00,-36.16,-492.95	0/0:126:126,0:40:-0.00,-39.77,-544.76	0/0:194:193,1:40:0.00,-55.92,-829.74	0/0:6:6,0:40:-0.00,-3.65,-26.62	0/0:10:10,0:40:-0.00,-4.86,-43.89	0/0:21:21,0:40:-0.00,-8.17,-91.39	0/0:14:14,0:40:-0.00,-6.06,-61.16	0/0:10:10,0:40:-0.00,-4.86,-43.89	0/0:27:27,0:40:-0.00,-9.97,-117.30	0/0:68:68,0:40:-0.00,-22.31,-294.33	0/0:90:90,0:40:-0.00,-28.94,-389.32	0/0:123:123,0:40:-0.00,-38.87,-531.81	0/0:106:106,0:40:0.00,-33.75,-458.41	0/0:110:110,0:40:0.00,-34.96,-475.68	0/0:18:18,0:40:-0.00,-7.26,-78.44	./.	0/0:16:16,0:40:-0.00,-6.66,-69.80	0/0:189:189,0:40:-0.00,-58.74,-816.79	0/0:169:169,0:40:0.00,-52.72,-730.43	0/0:158:158,0:40:0.00,-49.40,-682.94	0/0:98:98,0:40:0.00,-31.34,-423.86	0/0:87:87,0:40:0.00,-28.03,-376.37	0/0:132:132,0:40:-0.00,-41.58,-570.67	0/0:147:147,0:40:-0.00,-46.09,-635.44	0/0:179:179,0:40:0.00,-55.73,-773.61	0/0:156:156,0:40:0.00,-48.80,-674.30	0/0:160:160,0:40:-0.00,-50.01,-691.57	0/0:281:280,1:40:0.00,-82.11,-1205.40	0/0:56:56,0:40:0.00,-18.70,-242.51	1/1:197:0,197:40:-849.90,-60.43,0.00	1/1:27:0,27:40:-115.87,-9.26,-0.00	1/1:57:0,57:40:-245.40,-18.29,-0.00	1/1:50:2,48:40:-197.91,-7.54,-0.00	1/1:86:1,85:40:-361.98,-22.70,0.00	1/1:96:0,96:40:-413.80,-30.03,0.00	1/1:18:0,18:40:-77.01,-6.55,-0.00	1/1:37:0,37:40:-159.05,-12.27,-0.00	1/1:46:0,46:40:-197.91,-14.98,-0.00	1/1:29:0,29:40:-124.50,-9.86,-0.00	1/1:15:0,15:40:-64.05,-5.65,-0.00	1/1:37:0,36:40:-154.73,-11.97,-0.00	1/1:61:0,61:40:-262.67,-19.49,0.00	1/1:81:1,80:40:-340.40,-21.19,0.00	1/1:106:0,106:40:-456.98,-33.04,0.00	1/1:72:0,72:40:-310.17,-22.80,0.00	1/1:90:0,90:40:-387.89,-28.22,0.00	1/1:99:0,99:40:-426.75,-30.93,0.00	1/1:24:0,24:40:-102.91,-8.35,-0.00	1/1:16:0,16:40:-68.37,-5.95,-0.00	1/1:32:0,32:40:-137.46,-10.76,-0.00	0/0:30:30,0:40:-0.00,-10.88,-130.25	./.	0/0:42:42,0:40:-0.00,-14.49,-182.06	0/0:23:23,0:40:-0.00,-8.77,-100.03	0/0:14:14,0:40:-0.00,-6.06,-61.16	0/0:68:68,0:40:-0.00,-22.31,-294.33	0/0:66:66,0:40:0.00,-21.71,-285.69	0/0:57:57,0:40:0.00,-19.00,-246.83	0/0:80:80,0:40:0.00,-25.93,-346.14	0/0:55:55,0:40:-0.00,-18.40,-238.20	0/0:107:107,0:40:-0.00,-34.05,-462.73	0/0:37:37,0:40:-0.00,-12.98,-160.48	0/0:90:90,0:40:-0.00,-28.94,-389.32	0/0:36:36,0:40:-0.00,-12.68,-156.16	0/0:28:28,0:40:-0.00,-10.27,-121.61	0/0:72:72,0:40:-0.00,-23.52,-311.60	0/0:161:161,0:40:0.00,-50.31,-695.89	0/0:43:43,0:40:-0.00,-14.79,-186.38	0/0:63:63,0:40:-0.00,-20.81,-272.74	0/0:54:54,0:40:0.00,-18.10,-233.88	0/0:176:175,1:40:0.00,-50.50,-752.02	0/0:33:33,0:40:-0.00,-11.78,-143.20	0/0:393:393,0:40:0.00,-120.14,-1697.63	0/0:115:115,0:40:-0.00,-36.46,-497.27	0/0:26:26,0:40:-0.00,-9.67,-112.98	0/0:22:22,0:40:-0.00,-8.47,-95.71	0/0:28:28,0:40:-0.00,-10.27,-121.61	0/0:104:104,0:40:0.00,-33.15,-449.77	0/0:56:56,0:40:0.00,-18.70,-242.51	0/0:206:205,1:40:0.00,-59.54,-881.56	0/0:131:131,0:40:0.00,-41.28,-566.35	0/0:15:15,0:40:-0.00,-6.36,-65.48	0/0:18:18,0:40:-0.00,-7.26,-78.44	0/0:39:38,1:40:-0.00,-9.27,-160.48	0/0:33:33,0:40:-0.00,-11.78,-143.20	0/0:101:100,1:40:0.00,-27.93,-428.18	./.	0/0:70:70,0:40:-0.00,-22.92,-302.96	0/0:26:26,0:40:-0.00,-9.67,-112.98	0/0:37:37,0:40:-0.00,-12.98,-160.48	0/0:94:93,1:40:0.00,-25.82,-397.96	0/0:103:103,0:40:0.00,-32.85,-445.45	./.	0/0:81:81,0:40:0.00,-26.23,-350.46	0/0:210:210,0:40:0.00,-65.06,-907.46	0/0:34:34,0:40:-0.00,-12.08,-147.52	0/0:15:15,0:40:-0.00,-6.36,-65.48	0/0:18:18,0:40:-0.00,-7.26,-78.44
1224	105	1224:105	T	G	.	PASS	NS=102;AF=0.216	GT:DP:AD:GQ:GL	1/1:56:0,55:40:-203.04,-17.93,0.00	1/1:46:0,46:40:-169.72,-15.22,-0.00	1/1:45:0,45:40:-166.02,-14.92,-0.00	1/1:43:0,43:40:-158.62,-14.32,-0.00	1/1:45:0,45:40:-166.02,-14.92,-0.00	1/1:68:0,68:40:-251.16,-21.84,0.00	1/1:46:0,46:40:-169.72,-15.22,-0.00	1/1:51:0,51:40:-188.23,-16.73,0.00	1/1:92:0,92:40:-340.00,-29.07,0.00	1/1:63:0,63:40:-232.65,-20.34,0.00	1/1:47:0,47:40:-173.42,-15.52,-0.00	1/1:12:0,12:40:-43.86,-4.99,-0.00	1/1:107:1,106:40:-388.12,-29.88,0.00	1/1:84:0,84:40:-310.39,-26.66,-0.00	1/1:62:0,62:40:-228.95,-20.04,-0.00	1/1:85:1,84:40:-306.69,-23.26,0.00	1/1:82:0,82:40:-302.98,-26.06,-0.00	1/1:67:0,67:40:-247.46,-21.54,0.00	1/1:18:0,18:40:-66.07,-6.80,-0.00	./.	1/1:20:0,20:40:-73.48,-7.40,-0.00	1/1:8:0,8:40:-29.06,-3.79,-0.00	1/1:27:0,27:40:-99.39,-9.51,-0.00	0/0:40:40,0:40:-0.00,-13.97,-148.63	0/0:18:18,0:40:-0.00,-7.35,-67.19	0/0:41:41,0:40:-0.00,-14.28,-152.33	0/0:29:29,0:40:-0.00,-10.66,-107.91	0/0:15:15,0:40:-0.00,-6.45,-56.08	0/0:30:30,0:40:-0.00,-10.97,-111.61	0/0:12:12,0:40:-0.00,-5.55,-44.98	0/0:16:16,0:40:-0.00,-6.75,-59.78	0/0:29:29,0:40:-0.00,-10.66,-107.91	0/0:12:12,0:40:-0.00,-5.55,-44.98	0/0:16:16,0:40:-0.00,-6.75,-59.78	0/0:22:22,0:40:-0.00,-8.56,-81.99	./.	./.	./.	./.	./.	./.	./.	./.	./.	./.	./.	./.	./.	./.	./.	./.	./.	./.	./.	./.	./.	./.	./.	./.	./.	./.	./.	./.	./.	./.	0/0:13:13,0:40:-0.00,-5.85,-48.68	./.	./.	./.	0/0:62:62,0:40:-0.00,-20.60,-230.06	0/0:10:10,0:40:-0.00,-4.95,-37.57	0/0:11:11,0:40:-0.00,-5.25,-41.28	0/0:12:12,0:40:-0.00,-5.55,-44.98	0/0:20:20,0:40:-0.00,-7.96,-74.59	0/0:32:32,0:40:-0.00,-11.57,-119.01	0/0:19:19,0:40:-0.00,-7.65,-70.89	0/0:9:9,0:40:-0.00,-4.65,-33.87	0/0:24:24,0:40:-0.00,-9.16,-89.40	0/0:15:15,0:40:-0.00,-6.45,-56.08	0/0:5:5,0:40:-0.00,-3.44,-19.07	0/0:18:18,0:40:-0.00,-7.35,-67.19	0/0:12:12,0:40:-0.00,-5.55,-44.98	0/0:37:37,0:40:-0.00,-13.07,-137.52	0/0:26:26,0:40:-0.00,-9.76,-96.80	0/0:20:20,0:40:-0.00,-7.96,-74.59	0/0:29:29,0:40:-0.00,-10.66,-107.91	0/0:31:31,0:40:-0.00,-11.27,-115.31	0/0:26:26,0:40:-0.00,-9.76,-96.80	0/0:12:12,0:40:-0.00,-5.55,-44.98	0/0:18:18,0:40:-0.00,-7.35,-67.19	0/0:7:7,0:40:-0.00,-4.04,-26.47	./.	0/0:10:10,0:40:-0.00,-4.95,-37.57	0/0:15:15,0:40:-0.00,-6.45,-56.08	0/0:17:17,0:40:-0.00,-7.05,-63.49	0/0:13:13,0:40:-0.00,-5.85,-48.68	0/0:18:18,0:40:-0.00,-7.35,-67.19	0/0:32:32,0:40:-0.00,-11.57,-119.01	0/0:20:20,0:40:-0.00,-7.96,-74.59	0/0:22:22,0:40:-0.00,-8.56,-81.99	0/0:25:25,0:40:-0.00,-9.46,-93.10	0/0:11:11,0:40:-0.00,-5.25,-41.28	0/0:23:23,0:40:-0.00,-8.86,-85.70	0/0:20:20,0:40:-0.00,-7.96,-74.59	0/0:7:7,0:40:-0.00,-4.04,-26.47	0/0:15:15,0:40:-0.00,-6.45,-56.08	0/0:30:30,0:40:-0.00,-10.97,-111.61	0/0:18:18,0:40:-0.00,-7.35,-67.19	0/0:24:24,0:40:-0.00,-9.16,-89.40	0/0:21:21,0:40:-0.00,-8.26,-78.29	0/0:27:27,0:40:-0.00,-10.06,-100.50	0/0:7:7,0:40:-0.00,-4.04,-26.47	0/0:63:63,0:40:0.00,-20.90,-233.76	0/0:28:28,0:40:-0.00,-10.36,-104.20	0/0:14:14,0:40:-0.00,-6.15,-52.38	0/0:15:15,0:40:-0.00,-6.45,-56.08	0/0:18:18,0:40:-0.00,-7.35,-67.19	0/0:13:13,0:40:-0.00,-5.85,-48.68	0/0:17:17,0:40:-0.00,-7.05,-63.49	0/0:35:35,0:40:-0.00,-12.47,-130.12	0/0:32:32,0:40:-0.00,-11.57,-119.01	0/0:20:20,0:40:-0.00,-7.96,-74.59	./.	0/0:11:11,0:40:-0.00,-5.25,-41.28	0/0:11:11,0:40:-0.00,-5.25,-41.28	0/0:19:19,0:40:-0.00,-7.65,-70.89	0/0:9:9,0:40:-0.00,-4.65,-33.87	0/0:15:15,0:40:-0.00,-6.45,-56.08	0/0:14:14,0:40:-0.00,-6.15,-52.38	0/0:13:13,0:40:-0.00,-5.85,-48.68	0/0:19:19,0:40:-0.00,-7.65,-70.89	0/0:14:14,0:40:-0.00,-6.15,-52.38	0/0:6:6,0:40:-0.00,-3.74,-22.77	0/0:16:16,0:40:-0.00,-6.75,-59.78	0/0:24:24,0:40:-0.00,-9.16,-89.40	0/0:7:7,0:40:-0.00,-4.04,-26.47	0/0:3:3,0:35:-0.00,-2.84,-11.66	0/0:22:22,0:40:-0.00,-8.56,-81.99
1229	135	1229:135	T	A	.	PASS	NS=122;AF=0.156	GT:DP:AD:GQ:GL	./.	0/0:9:9,0:40:-0.00,-4.66,-43.94	0/0:18:18,0:40:-0.00,-7.37,-87.18	0/0:16:16,0:40:-0.00,-6.77,-77.57	0/0:12:12,0:40:-0.00,-5.56,-58.35	0/0:6:6,0:40:-0.00,-3.76,-29.52	0/0:7:7,0:40:-0.00,-4.06,-34.33	0/0:11:11,0:40:-0.00,-5.26,-53.55	0/0:31:31,0:40:-0.00,-11.28,-149.64	0/0:8:8,0:40:-0.00,-4.36,-39.13	0/0:18:18,0:40:-0.00,-7.37,-87.18	0/0:37:37,0:40:-0.00,-13.09,-178.47	0/0:10:10,0:40:-0.00,-4.96,-48.74	0/0:20:20,0:40:-0.00,-7.97,-96.79	0/0:34:34,0:40:-0.00,-12.19,-164.05	0/0:21:21,0:40:-0.00,-8.27,-101.59	./.	0/0:8:8,0:40:-0.00,-4.36,-39.13	0/0:55:55,0:40:0.00,-18.51,-264.95	0/0:28:28,0:40:-0.00,-10.38,-135.23	0/0:58:58,0:40:-0.00,-19.41,-279.37	0/0:27:27,0:40:-0.00,-10.08,-130.42	0/0:21:21,0:40:-0.00,-8.27,-101.59	0/0:15:15,0:40:-0.00,-6.47,-72.76	0/0:8:8,0:40:-0.00,-4.36,-39.13	0/0:11:11,0:40:-0.00,-5.26,-53.55	0/0:7:7,0:40:-0.00,-4.06,-34.33	0/0:20:20,0:40:-0.00,-7.97,-96.79	0/0:21:21,0:40:-0.00,-8.27,-101.59	0/0:16:16,0:40:-0.00,-6.77,-77.57	0/0:18:18,0:40:-0.00,-7.37,-87.18	0/0:20:20,0:40:-0.00,-7.97,-96.79	0/0:33:33,0:40:-0.00,-11.88,-159.25	0/0:55:55,0:40:0.00,-18.51,-264.95	0/0:47:47,0:40:-0.00,-16.10,-226.51	1/1:7:0,7:40:-32.94,-3.36,-0.00	1/1:20:0,20:40:-95.40,-7.28,-0.00	./.	1/1:19:0,19:40:-90.59,-6.98,-0.00	1/1:6:0,6:37:-28.13,-3.06,-0.00	1/1:21:0,21:40:-100.20,-7.58,-0.00	1/1:6:0,6:37:-28.13,-3.06,-0.00	1/1:10:0,10:40:-47.35,-4.27,-0.00	1/1:37:0,37:40:-177.08,-12.39,-0.00	1/1:41:0,41:40:-196.30,-13.60,-0.00	1/1:37:0,37:40:-177.08,-12.39,-0.00	1/1:59:0,59:40:-282.78,-19.02,0.00	1/1:32:0,32:40:-153.06,-10.89,-0.00	1/1:11:0,11:40:-52.16,-4.57,-0.00	./.	1/1:16:0,16:40:-76.18,-6.07,-0.00	1/1:9:0,9:40:-42.55,-3.97,-0.00	./.	1/1:19:0,19:40:-90.59,-6.98,-0.00	1/1:39:0,39:40:-186.69,-13.00,-0.00	1/1:51:0,51:40:-244.34,-16.61,0.00	1/1:38:0,38:40:-181.88,-12.70,-0.00	0/0:13:13,0:40:-0.00,-5.86,-63.15	./.	0/0:10:10,0:40:-0.00,-4.96,-48.74	0/0:10:10,0:40:-0.00,-4.96,-48.74	./.	0/0:48:48,0:40:0.00,-16.40,-231.32	0/0:52:52,0:40:0.00,-17.60,-250.54	0/0:17:17,0:40:-0.00,-7.07,-82.37	./.	./.	0/0:33:33,0:40:-0.00,-11.88,-159.25	0/0:29:29,0:40:-0.00,-10.68,-140.03	./.	0/0:33:33,0:40:-0.00,-11.88,-159.25	0/0:46:46,0:40:-0.00,-15.80,-221.71	./.	0/0:16:16,0:40:-0.00,-6.77,-77.57	./.	0/0:15:15,0:40:-0.00,-6.47,-72.76	0/0:29:29,0:40:-0.00,-10.68,-140.03	0/0:63:63,0:40:0.00,-20.91,-303.39	0/0:31:31,0:40:-0.00,-11.28,-149.64	0/0:40:40,0:40:-0.00,-13.99,-192.88	0/0:41:41,0:40:-0.00,-14.29,-197.69	0/0:43:43,0:40:-0.00,-14.89,-207.30	0/0:24:24,0:40:-0.00,-9.17,-116.01	0/0:17:17,0:40:-0.00,-7.07,-82.37	0/0:5:5,0:40:-0.00,-3.46,-24.72	0/0:43:43,0:40:-0.00,-14.89,-207.30	0/0:10:10,0:40:-0.00,-4.96,-48.74	0/0:29:29,0:40:-0.00,-10.68,-140.03	0/0:45:45,0:40:-0.00,-15.50,-216.90	0/0:30:30,0:40:-0.00,-10.98,-144.83	0/0:20:20,0:40:-0.00,-7.97,-96.79	0/0:28:28,0:40:-0.00,-10.38,-135.23	0/0:37:37,0:40:-0.00,-13.09,-178.47	0/0:39:39,0:40:-0.00,-13.69,-188.08	0/0:33:33,0:40:-0.00,-11.88,-159.25	0/0:8:8,0:40:-0.00,-4.36,-39.13	0/0:40:40,0:40:-0.00,-13.99,-192.88	0/0:9:9,0:40:-0.00,-4.66,-43.94	0/0:20:20,0:40:-0.00,-7.97,-96.79	0/0:16:16,0:40:-0.00,-6.77,-77.57	0/0:9:9,0:40:-0.00,-4.66,-43.94	0/0:35:35,0:40:-0.00,-12.49,-168.86	0/0:28:28,0:40:-0.00,-10.38,-135.23	0/0:34:34,0:40:-0.00,-12.19,-164.05	0/0:12:12,0:40:-0.00,-5.56,-58.35	0/0:20:20,0:40:-0.00,-7.97,-96.79	./.	0/0:17:17,0:40:-0.00,-7.07,-82.37	0/0:24:24,0:40:-0.00,-9.17,-116.01	0/0:26:26,0:40:-0.00,-9.78,-125.62	./.	0/0:39:39,0:40:-0.00,-13.69,-188.08	0/0:8:8,0:40:-0.00,-4.36,-39.13	0/0:20:20,0:40:-0.00,-7.97,-96.79	0/0:7:7,0:40:-0.00,-4.06,-34.33	0/0:46:46,0:40:-0.00,-15.80,-221.71	./.	./.	0/0:16:16,0:40:-0.00,-6.77,-77.57	0/0:52:52,0:40:0.00,-17.60,-250.54	0/0:6:6,0:40:-0.00,-3.76,-29.52	0/0:24:24,0:40:-0.00,-9.17,-116.01	0/0:23:23,0:40:-0.00,-8.87,-111.20	0/0:34:34,0:40:-0.00,-12.19,-164.05	0/0:32:32,0:40:-0.00,-11.58,-154.44	0/0:25:25,0:40:-0.00,-9.48,-120.81	0/0:36:36,0:40:-0.00,-12.79,-173.66	0/0:38:37,1:40:-0.00,-8.58,-173.66	0/0:17:17,0:40:-0.00,-7.07,-82.37	0/0:20:20,0:40:-0.00,-7.97,-96.79	0/0:42:42,0:40:-0.00,-14.59,-202.49	0/0:27:27,0:40:-0.00,-10.08,-130.42	0/0:29:29,0:40:-0.00,-10.68,-140.03	0/0:23:23,0:40:-0.00,-8.87,-111.20	0/0:60:60,0:40:-0.00,-20.01,-288.97	0/0:13:13,0:40:-0.00,-5.86,-63.15	0/0:42:42,0:40:-0.00,-14.59,-202.49	0/0:33:33,0:40:-0.00,-11.88,-159.25
1331	77	1331:77	A	C	.	PASS	NS=73;AF=0.164	GT:DP:AD:GQ:GL	./.	./.	./.	./.	./.	./.	./.	./.	./.	./.	./.	./.	./.	./.	./.	./.	./.	./.	./.	./.	./.	./.	./.	0/0:6:6,0:40:-0.00,-3.75,-21.15	0/0:15:15,0:40:-0.00,-6.46,-51.84	0/0:30:30,0:40:-0.00,-10.97,-102.99	0/0:13:13,0:40:-0.00,-5.86,-45.02	./.	0/0:27:27,0:40:-0.00,-10.07,-92.76	0/0:39:39,0:40:-0.00,-13.68,-133.68	./.	0/0:23:23,0:40:-0.00,-8.86,-79.12	0/0:11:11,0:40:-0.00,-5.25,-38.20	./.	0/0:10:10,0:40:-0.00,-4.95,-34.79	0/0:7:7,0:40:-0.00,-4.05,-24.56	0/0:29:29,0:40:-0.00,-10.67,-99.58	0/0:26:26,0:40:-0.00,-9.77,-89.35	./.	./.	./.	./.	0/0:7:7,0:40:-0.00,-4.05,-24.56	./.	0/0:19:19,0:40:-0.00,-7.66,-65.48	0/0:14:14,0:40:-0.00,-6.16,-48.43	0/0:23:23,0:40:-0.00,-8.86,-79.12	0/0:6:6,0:40:-0.00,-3.75,-21.15	./.	0/0:26:26,0:40:-0.00,-9.77,-89.35	0/0:18:18,0:40:-0.00,-7.36,-62.07	./.	0/0:14:14,0:40:-0.00,-6.16,-48.43	0/0:13:13,0:40:-0.00,-5.86,-45.02	0/0:18:18,0:40:-0.00,-7.36,-62.07	./.	0/0:18:18,0:40:-0.00,-7.36,-62.07	./.	./.	./.	./.	./.	./.	./.	./.	0/0:14:14,0:40:-0.00,-6.16,-48.43	./.	./.	./.	0/0:22:22,0:40:-0.00,-8.56,-75.71	./.	./.	0/0:6:6,0:40:-0.00,-3.75,-21.15	0/0:5:5,0:40:-0.00,-3.45,-17.74	./.	0/0:12:12,0:40:-0.00,-5.55,-41.61	0/0:28:28,0:40:-0.00,-10.37,-96.17	0/0:39:38,0:40:-0.00,-13.38,-130.27	./.	0/0:19:19,0:40:-0.00,-7.66,-65.48	./.	0/0:19:19,0:40:-0.00,-7.66,-65.48	0/0:23:23,0:40:-0.00,-8.86,-79.12	./.	0/0:36:36,0:40:-0.00,-12.78,-123.45	./.	0/0:4:4,0:38:-0.00,-3.15,-14.33	./.	0/0:9:9,0:40:-0.00,-4.65,-31.38	0/0:8:8,0:40:-0.00,-4.35,-27.97	0/0:28:28,0:40:-0.00,-10.37,-96.17	./.	./.	0/0:14:14,0:40:-0.00,-6.16,-48.43	0/0:19:19,0:40:-0.00,-7.66,-65.48	0/0:11:11,0:40:-0.00,-5.25,-38.20	0/0:28:28,0:40:-0.00,-10.37,-96.17	0/0:9:9,0:40:-0.00,-4.65,-31.38	./.	./.	0/0:13:13,0:40:-0.00,-5.86,-45.02	0/0:20:20,0:40:-0.00,-7.96,-68.89	0/0:5:5,0:40:-0.00,-3.45,-17.74	0/0:12:12,0:40:-0.00,-5.55,-41.61	0/0:18:18,0:40:-0.00,-7.36,-62.07	./.	0/0:17:17,0:40:-0.00,-7.06,-58.66	./.	0/0:21:21,0:40:-0.00,-8.26,-72.30	./.	0/0:13:13,0:40:-0.00,-5.86,-45.02	0/0:5:5,0:40:-0.00,-3.45,-17.74	./.	./.	0/0:21:21,0:40:-0.00,-8.26,-72.30	0/0:24:24,0:40:-0.00,-9.17,-82.53	0/0:16:16,0:40:-0.00,-6.76,-55.25	0/0:21:21,0:40:-0.00,-8.26,-72.30	1/1:43:0,43:40:-145.93,-14.19,-0.00	1/1:33:0,33:40:-111.83,-11.18,-0.00	1/1:30:0,30:40:-101.60,-10.28,-0.00	1/1:32:1,31:40:-101.60,-7.47,-0.00	1/1:16:0,16:40:-53.86,-6.06,-0.00	1/1:44:0,44:40:-149.34,-14.49,-0.00	1/1:25:0,25:40:-84.55,-8.77,-0.00	1/1:16:0,16:40:-53.86,-6.06,-0.00	1/1:20:0,20:40:-67.50,-7.27,-0.00	1/1:32:0,32:40:-108.42,-10.88,-0.00	1/1:16:0,16:40:-53.86,-6.06,-0.00	1/1:53:1,52:40:-173.21,-13.79,-0.00	0/0:19:19,0:40:-0.00,-7.66,-65.48	0/0:15:15,0:40:-0.00,-6.46,-51.84	./.	0/0:12:12,0:40:-0.00,-5.55,-41.61	0/0:29:29,0:40:-0.00,-10.67,-99.58	./.	./.	0/0:9:9,0:40:-0.00,-4.65,-31.38
1334	336	1334:336	C	A	.	PASS	NS=105;AF=0.190	GT:DP:AD:GQ:GL	0/0:11:11,0:40:-0.00,-5.16,-36.06	0/0:21:21,0:40:-0.00,-8.17,-68.27	0/0:5:5,0:40:-0.00,-3.35,-16.74	0/0:11:11,0:40:-0.00,-5.16,-36.06	0/0:7:7,0:40:-0.00,-3.96,-23.18	0/0:24:24,0:40:-0.00,-9.07,-77.94	0/0:17:17,0:40:-0.00,-6.96,-55.39	0/0:15:15,0:40:-0.00,-6.36,-48.95	./.	0/0:17:17,0:40:-0.00,-6.96,-55.39	0/0:18:18,0:40:-0.00,-7.26,-58.61	./.	./.	0/0:26:26,0:40:-0.00,-9.67,-84.38	./.	0/0:13:13,0:40:-0.00,-5.76,-42.50	./.	./.	0/0:19:19,0:40:-0.00,-7.56,-61.83	0/0:11:11,0:40:-0.00,-5.16,-36.06	0/0:14:13,1:35:-0.00,-2.84,-39.28	0/0:29:29,0:40:-0.00,-10.57,-94.04	./.	0/0:6:6,0:40:-0.00,-3.65,-19.96	0/0:13:13,0:40:-0.00,-5.76,-42.50	0/0:10:10,0:40:-0.00,-4.86,-32.84	0/0:15:14,1:38:-0.00,-3.14,-42.51	0/0:15:15,0:40:-0.00,-6.36,-48.95	./.	0/0:15:15,0:40:-0.00,-6.36,-48.95	0/0:20:19,1:40:-0.00,-4.64,-58.61	./.	0/0:9:9,0:40:-0.00,-4.56,-29.62	0/0:12:12,0:40:-0.00,-5.46,-39.28	0/0:30:29,1:40:-0.00,-7.65,-90.82	0/0:25:25,0:40:-0.00,-9.37,-81.16	0/0:7:7,0:40:-0.00,-3.96,-23.18	0/0:16:16,0:40:-0.00,-6.66,-52.17	0/0:21:21,0:40:-0.00,-8.17,-68.27	0/0:21:21,0:40:-0.00,-8.17,-68.27	0/0:9:9,0:40:-0.00,-4.56,-29.62	./.	./.	0/0:9:9,0:40:-0.00,-4.56,-29.62	0/0:12:12,0:40:-0.00,-5.46,-39.28	./.	0/0:22:22,0:40:-0.00,-8.47,-71.49	./.	0/0:19:18,1:40:-0.00,-4.34,-55.39	0/0:13:13,0:40:-0.00,-5.76,-42.50	0/0:12:12,0:40:-0.00,-5.46,-39.28	0/0:40:40,0:40:-0.00,-13.88,-129.47	0/0:38:38,0:40:-0.00,-13.28,-123.03	0/0:12:12,0:40:-0.00,-5.46,-39.28	0/0:18:18,0:40:-0.00,-7.26,-58.61	0/0:12:12,0:40:-0.00,-5.46,-39.28	./.	0/0:8:8,0:40:-0.00,-4.26,-26.40	./.	0/0:11:11,0:40:-0.00,-5.16,-36.06	0/0:4:4,0:37:-0.00,-3.05,-13.52	./.	0/0:9:9,0:40:-0.00,-4.56,-29.62	0/0:9:9,0:40:-0.00,-4.56,-29.62	0/0:17:17,0:40:-0.00,-6.96,-55.39	0/0:9:9,0:40:-0.00,-4.56,-29.62	./.	0/0:17:17,0:40:-0.00,-6.96,-55.39	0/0:23:22,1:40:-0.00,-5.55,-68.27	0/0:27:27,0:40:-0.00,-9.97,-87.60	0/0:22:22,0:40:-0.00,-8.47,-71.49	0/0:8:8,0:40:-0.00,-4.26,-26.40	0/0:13:13,0:40:-0.00,-5.76,-42.50	0/0:21:21,0:40:-0.00,-8.17,-68.27	./.	./.	0/0:7:7,0:40:-0.00,-3.96,-23.18	0/0:32:32,0:40:-0.00,-11.47,-103.71	0/0:11:11,0:40:-0.00,-5.16,-36.06	0/0:19:19,0:40:-0.00,-7.56,-61.83	0/0:12:12,0:40:-0.00,-5.46,-39.28	0/0:20:20,0:40:-0.00,-7.87,-65.05	./.	./.	./.	./.	0/0:15:15,0:40:-0.00,-6.36,-48.95	0/0:14:14,0:40:-0.00,-6.06,-45.73	./.	0/0:16:16,0:40:-0.00,-6.66,-52.17	./.	./.	./.	1/1:23:0,23:40:-73.45,-8.14,-0.00	./.	1/1:19:0,19:40:-60.57,-6.93,-0.00	1/1:21:0,21:40:-67.01,-7.54,-0.00	1/1:16:0,16:40:-50.91,-6.03,-0.00	1/1:6:0,6:37:-18.70,-3.02,-0.00	1/1:28:0,28:40:-89.56,-9.64,-0.00	1/1:27:0,27:40:-86.34,-9.34,-0.00	1/1:20:0,20:40:-63.79,-7.23,-0.00	1/1:18:0,17:40:-54.13,-6.33,-0.00	1/1:13:0,13:40:-41.24,-5.13,-0.00	./.	1/1:13:0,13:40:-41.24,-5.13,-0.00	1/1:12:0,12:40:-38.02,-4.83,-0.00	./.	./.	1/1:14:0,14:40:-44.46,-5.43,-0.00	1/1:18:1,17:40:-50.91,-3.41,-0.00	1/1:16:0,16:40:-50.91,-6.03,-0.00	1/1:33:0,33:40:-105.67,-11.14,-0.00	1/1:11:0,11:40:-34.80,-4.53,-0.00	1/1:22:0,22:40:-70.23,-7.84,-0.00	./.	1/1:13:0,13:40:-41.24,-5.13,-0.00	1/1:13:0,13:40:-41.24,-5.13,-0.00	0/0:28:28,0:40:-0.00,-10.27,-90.82	0/0:24:23,1:40:-0.00,-5.85,-71.49	0/0:17:17,0:40:-0.00,-6.96,-55.39	0/0:11:11,0:40:-0.00,-5.16,-36.06	0/0:9:9,0:40:-0.00,-4.56,-29.62	0/0:7:7,0:40:-0.00,-3.96,-23.18	0/0:20:20,0:40:-0.00,-7.87,-65.05	0/0:17:17,0:40:-0.00,-6.96,-55.39	./.	0/0:14:14,0:40:-0.00,-6.06,-45.73	0/0:7:7,0:40:-0.00,-3.96,-23.18	0/0:22:22,0:40:-0.00,-8.47,-71.49	0/0:16:16,0:40:-0.00,-6.66,-52.17	0/0:16:16,0:40:-0.00,-6.66,-52.17	0/0:15:15,0:40:-0.00,-6.36,-48.95	0/0:23:23,0:40:-0.00,-8.77,-74.72	0/0:13:13,0:40:-0.00,-5.76,-42.50	0/0:20:18,1:40:-0.00,-4.34,-55.39	0/0:11:11,0:40:-0.00,-5.16,-36.06	0/0:20:18,2:19:-0.02,-1.44,-52.18
1362	276	1362:276	A	C	.	PASS	NS=62;AF=0.081	GT:DP:AD:GQ:GL	./.	./.	0/0:11:11,0:40:-0.00,-4.93,-31.25	./.	0/0:8:8,0:40:-0.00,-4.03,-23.01	./.	./.	./.	./.	./.	./.	0/0:34:33,0:40:-0.00,-11.54,-91.69	0/0:15:15,0:40:-0.00,-6.13,-42.24	0/0:22:22,0:40:-0.00,-8.23,-61.47	0/0:17:17,0:40:-0.00,-6.73,-47.73	./.	./.	./.	0/0:41:41,0:40:-0.00,-13.94,-113.66	0/0:23:23,0:40:-0.00,-8.53,-64.21	0/0:27:27,0:40:-0.00,-9.74,-75.20	0/0:48:48,0:40:-0.00,-16.04,-132.89	./.	./.	./.	./.	./.	./.	./.	./.	0/0:29:29,0:40:-0.00,-10.34,-80.70	./.	0/0:15:15,0:40:-0.00,-6.13,-42.24	0/0:28:28,0:40:-0.00,-10.04,-77.95	./.	./.	./.	./.	0/0:11:11,0:40:-0.00,-4.93,-31.25	0/0:19:19,0:40:-0.00,-7.33,-53.23	0/0:14:14,0:40:-0.00,-5.83,-39.49	./.	./.	0/0:14:14,0:40:-0.00,-5.83,-39.49	0/0:29:29,0:40:-0.00,-10.34,-80.70	0/0:34:34,0:40:-0.00,-11.84,-94.43	0/0:41:41,0:40:-0.00,-13.94,-113.66	0/0:17:17,0:40:-0.00,-6.73,-47.73	0/0:49:49,0:40:-0.00,-16.34,-135.64	./.	./.	./.	0/0:27:27,0:40:-0.00,-9.74,-75.20	./.	0/0:12:12,0:40:-0.00,-5.23,-34.00	0/0:28:28,0:40:-0.00,-10.04,-77.95	0/0:24:24,0:40:-0.00,-8.83,-66.96	./.	./.	./.	0/0:5:5,0:38:-0.00,-3.13,-14.77	./.	0/0:14:14,0:40:-0.00,-5.83,-39.49	0/0:20:20,0:40:-0.00,-7.63,-55.97	./.	./.	0/0:33:33,0:40:-0.00,-11.54,-91.69	0/0:12:12,0:40:-0.00,-5.23,-34.00	./.	./.	./.	./.	1/1:17:0,17:40:-45.67,-5.70,-0.00	./.	1/1:35:0,34:40:-92.37,-10.81,-0.00	1/1:20:0,20:40:-53.91,-6.60,-0.00	./.	1/1:46:1,45:40:-119.84,-11.66,-0.00	1/1:39:1,38:40:-100.61,-9.56,-0.00	./.	./.	./.	./.	./.	./.	./.	./.	./.	0/0:18:18,0:40:-0.00,-7.03,-50.48	0/0:31:31,0:40:-0.00,-10.94,-86.19	0/0:24:24,0:40:-0.00,-8.83,-66.96	0/0:35:35,0:40:-0.00,-12.14,-97.18	./.	0/0:14:14,0:40:-0.00,-5.83,-39.49	0/0:8:8,0:40:-0.00,-4.03,-23.01	./.	./.	./.	./.	./.	./.	0/0:23:23,0:40:-0.00,-8.53,-64.21	./.	./.	./.	./.	./.	0/0:26:25,0:40:-0.00,-9.13,-69.71	0/0:13:12,0:40:-0.00,-5.23,-34.00	0/0:14:14,0:40:-0.00,-5.83,-39.49	0/0:11:11,0:40:-0.00,-4.93,-31.25	0/0:10:10,0:40:-0.00,-4.63,-28.50	0/0:38:37,0:40:-0.00,-12.74,-102.67	./.	./.	./.	./.	./.	0/0:6:6,0:40:-0.00,-3.43,-17.51	./.	0/0:37:37,0:40:-0.00,-12.74,-102.67	0/0:7:7,0:40:-0.00,-3.73,-20.26	0/0:9:9,0:40:-0.00,-4.33,-25.76	0/0:7:7,0:40:-0.00,-3.73,-20.26	0/0:18:18,0:40:-0.00,-7.03,-50.48	./.	./.	./.	./.	./.	0/0:9:9,0:40:-0.00,-4.33,-25.76	0/0:24:23,1:40:-0.00,-6.09,-61.47	0/0:22:22,0:40:-0.00,-8.23,-61.47	0/0:29:29,0:40:-0.00,-10.34,-80.70	0/0:24:24,0:40:-0.00,-8.83,-66.96	./.	0/0:15:15,0:40:-0.00,-6.13,-42.24	0/0:31:31,0:40:-0.00,-10.94,-86.19
1420	114	1420:114	A	C	.	PASS	NS=74;AF=0.209	GT:DP:AD:GQ:GL	./.	0/0:14:14,0:40:-0.00,-5.45,-62.89	./.	./.	0/0:35:35,0:40:-0.00,-11.78,-156.38	./.	0/0:31:31,0:40:-0.00,-10.57,-138.57	0/0:24:24,0:40:-0.00,-8.46,-107.41	0/0:21:21,0:40:-0.00,-7.56,-94.05	0/0:15:15,0:40:-0.00,-5.76,-67.35	0/0:30:30,0:40:-0.00,-10.27,-134.12	0/0:19:19,0:40:-0.00,-6.96,-85.15	./.	./.	0/0:18:18,0:40:-0.00,-6.66,-80.70	0/0:36:36,0:40:-0.00,-12.08,-160.83	0/0:23:23,0:40:-0.00,-8.16,-102.96	0/0:19:19,0:40:-0.00,-6.96,-85.15	0/0:16:16,0:40:-0.00,-6.06,-71.80	./.	0/0:9:9,0:40:-0.00,-3.95,-40.64	0/0:16:16,0:40:-0.00,-6.06,-71.80	./.	0/0:34:33,1:40:-0.00,-7.02,-143.02	0/0:14:14,0:40:-0.00,-5.45,-62.89	0/0:38:38,0:40:-0.00,-12.68,-169.73	./.	./.	./.	0/0:18:18,0:40:-0.00,-6.66,-80.70	0/0:15:15,0:40:-0.00,-5.76,-67.35	./.	./.	0/0:22:22,0:40:-0.00,-7.86,-98.51	./.	1/1:10:0,10:40:-43.94,-3.68,-0.00	./.	1/1:23:1,22:38:-92.91,-3.14,-0.00	./.	1/1:9:0,9:40:-39.49,-3.38,-0.00	1/1:10:0,10:40:-43.94,-3.68,-0.00	./.	./.	1/1:25:0,25:40:-110.71,-8.19,-0.00	1/1:13:0,13:40:-57.30,-4.58,-0.00	0/1:14:3,11:40:-43.51,-0.00,-8.47	./.	1/1:11:0,11:40:-48.39,-3.98,-0.00	1/1:20:0,20:40:-88.46,-6.69,-0.00	./.	1/1:14:0,14:40:-61.75,-4.88,-0.00	1/1:10:0,10:40:-43.94,-3.68,-0.00	1/1:16:0,16:40:-70.65,-5.48,-0.00	1/1:15:0,15:40:-66.20,-5.18,-0.00	1/1:22:0,22:40:-97.36,-7.29,-0.00	1/1:14:0,14:40:-61.75,-4.88,-0.00	1/1:15:0,15:40:-66.20,-5.18,-0.00	./.	./.	./.	./.	./.	./.	./.	./.	0/0:9:9,0:40:-0.00,-3.95,-40.64	./.	./.	./.	./.	0/0:9:9,0:40:-0.00,-3.95,-40.64	./.	0/0:11:11,0:40:-0.00,-4.55,-49.54	./.	./.	0/0:14:14,0:40:-0.00,-5.45,-62.89	0/0:14:14,0:40:-0.00,-5.45,-62.89	0/0:16:16,0:40:-0.00,-6.06,-71.80	0/0:14:14,0:40:-0.00,-5.45,-62.89	0/0:18:18,0:40:-0.00,-6.66,-80.70	0/0:20:20,0:40:-0.00,-7.26,-89.60	0/0:12:12,0:40:-0.00,-4.85,-53.99	0/0:21:21,0:40:-0.00,-7.56,-94.05	0/0:21:21,0:40:-0.00,-7.56,-94.05	0/0:43:43,0:40:-0.00,-14.18,-191.99	0/0:16:16,0:40:-0.00,-6.06,-71.80	./.	0/0:24:24,0:40:-0.00,-8.46,-107.41	./.	0/0:17:17,0:40:-0.00,-6.36,-76.25	./.	./.	./.	0/0:11:11,0:40:-0.00,-4.55,-49.54	./.	./.	./.	0/0:12:12,0:40:-0.00,-4.85,-53.99	./.	0/0:12:12,0:40:-0.00,-4.85,-53.99	0/0:12:12,0:40:-0.00,-4.85,-53.99	0/0:7:7,0:40:-0.00,-3.35,-31.73	0/0:16:16,0:40:-0.00,-6.06,-71.80	./.	0/0:36:36,0:40:-0.00,-12.08,-160.83	./.	./.	./.	./.	./.	./.	./.	0/0:32:32,0:40:-0.00,-10.87,-143.02	./.	0/0:9:9,0:40:-0.00,-3.95,-40.64	0/0:12:12,0:40:-0.00,-4.85,-53.99	0/0:25:25,0:40:-0.00,-8.77,-111.86	0/0:14:14,0:40:-0.00,-5.45,-62.89	0/0:39:39,0:40:-0.00,-12.98,-174.18	0/0:35:35,0:40:-0.00,-11.78,-156.38	./.	./.	0/0:7:7,0:40:-0.00,-3.35,-31.73	./.	./.	0/0:12:12,0:40:-0.00,-4.85,-53.99	0/0:26:26,0:40:-0.00,-9.07,-116.31	./.	0/0:17:17,0:40:-0.00,-6.36,-76.25	./.	./.	0/0:43:43,0:40:-0.00,-14.18,-191.99	0/0:13:13,0:40:-0.00,-5.15,-58.44	./.	./.	0/0:10:10,0:40:-0.00,-4.25,-45.09	./.	./.
1443	33	1443:33	A	C	.	PASS	NS=90;AF=0.133	GT:DP:AD:GQ:GL	./.	./.	./.	./.	./.	./.	./.	./.	./.	./.	./.	./.	./.	./.	./.	./.	./.	./.	./.	./.	./.	./.	./.	0/0:16:16,0:40:-0.00,-6.65,-72.30	0/0:9:9,0:40:-0.00,-4.55,-41.02	0/0:17:17,0:40:-0.00,-6.95,-76.76	0/0:19:19,0:40:-0.00,-7.56,-85.70	0/0:30:30,0:40:-0.00,-10.87,-134.84	0/0:17:17,0:40:-0.00,-6.95,-76.76	0/0:12:12,0:40:-0.00,-5.45,-54.42	0/0:15:15,0:40:-0.00,-6.35,-67.83	0/0:26:26,0:40:-0.00,-9.66,-116.97	0/0:12:12,0:40:-0.00,-5.45,-54.42	0/0:6:6,0:40:-0.00,-3.64,-27.62	0/0:10:10,0:40:-0.00,-4.85,-45.49	0/0:8:8,0:40:-0.00,-4.25,-36.55	0/0:9:9,0:40:-0.00,-4.55,-41.02	0/0:19:19,0:40:-0.00,-7.56,-85.70	0/0:13:13,0:40:-0.00,-5.75,-58.89	0/0:14:14,0:40:-0.00,-6.05,-63.36	0/0:8:8,0:40:-0.00,-4.25,-36.55	0/0:15:15,0:40:-0.00,-6.35,-67.83	0/0:13:13,0:40:-0.00,-5.75,-58.89	0/0:19:19,0:40:-0.00,-7.56,-85.70	0/0:9:9,0:40:-0.00,-4.55,-41.02	./.	0/0:12:12,0:40:-0.00,-5.45,-54.42	./.	0/0:12:12,0:40:-0.00,-5.45,-54.42	0/0:10:10,0:40:-0.00,-4.85,-45.49	0/0:13:13,0:40:-0.00,-5.75,-58.89	./.	0/0:17:17,0:40:-0.00,-6.95,-76.76	0/0:14:14,0:40:-0.00,-6.05,-63.36	0/0:11:11,0:40:-0.00,-5.15,-49.96	./.	./.	./.	./.	./.	./.	./.	./.	./.	./.	./.	./.	./.	./.	0/0:37:37,0:40:-0.00,-12.97,-166.12	0/0:11:11,0:40:-0.00,-5.15,-49.96	0/0:13:13,0:40:-0.00,-5.75,-58.89	0/0:20:20,0:40:-0.00,-7.86,-90.17	0/0:18:18,0:40:-0.00,-7.26,-81.23	0/0:38:38,0:40:-0.00,-13.28,-170.59	0/0:10:10,0:40:-0.00,-4.85,-45.49	0/0:12:12,0:40:-0.00,-5.45,-54.42	0/0:37:37,0:40:-0.00,-12.97,-166.12	0/0:9:9,0:40:-0.00,-4.55,-41.02	0/0:8:8,0:40:-0.00,-4.25,-36.55	./.	0/0:17:17,0:40:-0.00,-6.95,-76.76	0/0:41:41,0:40:-0.00,-14.18,-183.99	0/0:13:13,0:40:-0.00,-5.75,-58.89	0/0:10:10,0:40:-0.00,-4.85,-45.49	0/0:5:5,0:40:-0.00,-3.34,-23.15	0/0:27:27,0:40:-0.00,-9.96,-121.44	0/0:8:8,0:40:-0.00,-4.25,-36.55	0/0:7:7,0:40:-0.00,-3.94,-32.09	./.	./.	./.	./.	./.	0/0:12:12,0:40:-0.00,-5.45,-54.42	0/0:9:9,0:40:-0.00,-4.55,-41.02	0/0:30:30,0:40:-0.00,-10.87,-134.84	0/0:11:11,0:40:-0.00,-5.15,-49.96	0/0:10:10,0:40:-0.00,-4.85,-45.49	0/0:16:16,0:40:-0.00,-6.65,-72.30	0/0:16:16,0:40:-0.00,-6.65,-72.30	0/0:13:13,0:40:-0.00,-5.75,-58.89	0/0:20:20,0:40:-0.00,-7.86,-90.17	./.	0/0:10:10,0:40:-0.00,-4.85,-45.49	0/0:10:10,0:40:-0.00,-4.85,-45.49	0/0:22:22,0:40:-0.00,-8.46,-99.10	./.	0/0:5:5,0:40:-0.00,-3.34,-23.15	0/0:13:13,0:40:-0.00,-5.75,-58.89	0/0:13:13,0:40:-0.00,-5.75,-58.89	0/0:16:16,0:40:-0.00,-6.65,-72.30	0/0:15:15,0:40:-0.00,-6.35,-67.83	0/0:19:19,0:40:-0.00,-7.56,-85.70	0/0:6:6,0:40:-0.00,-3.64,-27.62	0/0:19:19,0:40:-0.00,-7.56,-85.70	0/0:16:16,0:40:-0.00,-6.65,-72.30	0/0:28:28,0:40:-0.00,-10.27,-125.91	1/1:17:0,17:40:-75.14,-6.14,-0.00	1/1:39:0,39:40:-173.43,-12.76,-0.00	1/1:30:0,30:40:-133.22,-10.06,-0.00	1/1:15:0,15:40:-66.20,-5.54,-0.00	1/1:15:0,15:40:-66.20,-5.54,-0.00	1/1:33:0,33:40:-146.62,-10.96,-0.00	1/1:17:0,17:40:-75.14,-6.14,-0.00	1/1:18:0,18:40:-79.61,-6.44,-0.00	1/1:11:0,11:40:-48.33,-4.34,-0.00	1/1:14:0,14:40:-61.74,-5.24,-0.00	1/1:23:0,23:40:-101.95,-7.95,-0.00	1/1:22:0,22:40:-97.48,-7.65,-0.00	0/0:21:21,0:40:-0.00,-8.16,-94.63	0/0:19:19,0:40:-0.00,-7.56,-85.70	0/0:7:7,0:40:-0.00,-3.94,-32.09	0/0:19:19,0:40:-0.00,-7.56,-85.70	0/0:11:11,0:40:-0.00,-5.15,-49.96	0/0:23:23,0:40:-0.00,-8.76,-103.57	0/0:13:13,0:40:-0.00,-5.75,-58.89	0/0:8:8,0:40:-0.00,-4.25,-36.55
1448	168	1448:168	G	A	.	PASS	NS=77;AF=0.234	GT:DP:AD:GQ:GL	./.	./.	./.	./.	./.	./.	./.	./.	./.	./.	./.	./.	./.	./.	./.	./.	./.	./.	./.	./.	./.	./.	./.	0/0:31:31,0:40:-0.00,-11.19,-91.33	0/0:19:19,0:40:-0.00,-7.58,-56.18	0/0:19:19,0:40:-0.00,-7.58,-56.18	0/0:25:25,0:40:-0.00,-9.38,-73.75	0/0:15:15,0:40:-0.00,-6.38,-44.46	0/0:27:27,0:40:-0.00,-9.99,-79.61	0/0:17:17,0:40:-0.00,-6.98,-50.32	0/0:22:22,0:40:-0.00,-8.48,-64.97	0/0:27:27,0:40:-0.00,-9.99,-79.61	0/0:23:23,0:40:-0.00,-8.78,-67.89	./.	0/0:15:15,0:40:-0.00,-6.38,-44.46	0/0:13:13,0:40:-0.00,-5.78,-38.60	0/0:26:26,0:40:-0.00,-9.68,-76.68	0/0:20:20,0:40:-0.00,-7.88,-59.11	0/0:18:18,0:40:-0.00,-7.28,-53.25	0/0:20:20,0:40:-0.00,-7.88,-59.11	0/0:27:27,0:40:-0.00,-9.99,-79.61	0/0:23:23,0:40:-0.00,-8.78,-67.89	0/0:59:59,0:40:-0.00,-19.60,-173.35	0/0:5:5,0:40:-0.00,-3.37,-15.17	0/0:21:21,0:40:-0.00,-8.18,-62.04	./.	./.	0/0:8:8,0:40:-0.00,-4.28,-23.96	./.	0/0:28:28,0:40:-0.00,-10.29,-82.54	0/0:9:9,0:40:-0.00,-4.58,-26.88	0/0:19:19,0:40:-0.00,-7.58,-56.18	0/0:12:12,0:40:-0.00,-5.48,-35.67	0/0:22:22,0:40:-0.00,-8.48,-64.97	./.	./.	0/0:15:15,0:40:-0.00,-6.38,-44.46	0/0:34:34,0:40:-0.00,-12.09,-100.12	0/0:20:20,0:40:-0.00,-7.88,-59.11	0/0:30:30,0:40:-0.00,-10.89,-88.40	0/0:16:16,0:40:-0.00,-6.68,-47.39	0/0:39:39,0:40:-0.00,-13.59,-114.76	0/0:32:32,0:40:-0.00,-11.49,-94.26	0/0:26:26,0:40:-0.00,-9.68,-76.68	0/0:13:13,0:40:-0.00,-5.78,-38.60	0/0:26:26,0:40:-0.00,-9.68,-76.68	0/0:32:32,0:40:-0.00,-11.49,-94.26	0/0:28:28,0:40:-0.00,-10.29,-82.54	0/0:31:31,0:40:-0.00,-11.19,-91.33	1/1:69:0,68:40:-198.67,-21.79,0.00	1/1:10:0,10:40:-28.77,-4.36,-0.00	1/1:21:0,21:40:-60.99,-7.66,-0.00	./.	1/1:19:0,19:40:-55.14,-7.06,-0.00	1/1:35:0,35:40:-102.00,-11.87,-0.00	./.	1/1:13:0,13:40:-37.56,-5.26,-0.00	1/1:43:0,43:40:-125.44,-14.27,-0.00	1/1:10:0,10:40:-28.77,-4.36,-0.00	1/1:11:0,11:40:-31.70,-4.66,-0.00	1/1:20:0,19:40:-55.14,-7.06,-0.00	1/1:20:0,20:40:-58.06,-7.36,-0.00	1/1:15:0,15:40:-43.42,-5.86,-0.00	1/1:13:0,12:40:-34.63,-4.96,-0.00	1/1:23:0,23:40:-66.85,-8.26,-0.00	1/1:38:0,38:40:-110.79,-12.77,-0.00	1/1:31:0,31:40:-90.29,-10.67,-0.00	1/1:51:0,51:40:-148.87,-16.68,0.00	1/1:4:0,4:32:-11.20,-2.55,-0.00	./.	./.	0/0:8:8,0:40:-0.00,-4.28,-23.96	0/0:12:12,0:40:-0.00,-5.48,-35.67	0/0:7:7,0:40:-0.00,-3.98,-21.03	./.	./.	./.	./.	./.	./.	./.	./.	./.	./.	./.	./.	./.	./.	./.	./.	./.	./.	./.	./.	./.	./.	./.	./.	0/0:12:12,0:40:-0.00,-5.48,-35.67	0/0:45:45,0:40:-0.00,-15.39,-132.34	0/0:22:22,0:40:-0.00,-8.48,-64.97	0/0:15:15,0:40:-0.00,-6.38,-44.46	./.	./.	0/0:34:34,0:40:-0.00,-12.09,-100.12	./.	0/0:15:15,0:40:-0.00,-6.38,-44.46	0/0:17:17,0:40:-0.00,-6.98,-50.32	0/0:31:30,0:40:-0.00,-10.89,-88.40	0/0:17:17,0:40:-0.00,-6.98,-50.32	0/0:22:22,0:40:-0.00,-8.48,-64.97	0/0:20:20,0:40:-0.00,-7.88,-59.11	0/0:14:14,0:40:-0.00,-6.08,-41.53	0/0:33:33,0:40:-0.00,-11.79,-97.19	0/0:17:17,0:40:-0.00,-6.98,-50.32	./.	0/0:10:10,0:40:-0.00,-4.88,-29.81	0/0:7:7,0:40:-0.00,-3.98,-21.03
1509	201	1509:201	C	A	.	PASS	NS=107;AF=0.220	GT:DP:AD:GQ:GL	1/1:61:0,61:40:-200.31,-19.49,0.00	1/1:53:0,53:40:-173.97,-17.08,0.00	1/1:26:0,26:40:-85.06,-8.96,-0.00	1/1:46:0,46:40:-150.92,-14.98,-0.00	1/1:28:0,28:40:-91.65,-9.56,-0.00	1/1:50:0,50:40:-164.09,-16.18,0.00	1/1:44:0,44:40:-144.33,-14.38,-0.00	1/1:26:0,26:40:-85.06,-8.96,-0.00	1/1:48:0,48:40:-157.51,-15.58,0.00	1/1:66:0,66:40:-216.78,-20.99,0.00	1/1:31:0,31:40:-101.53,-10.46,-0.00	1/1:13:0,13:40:-42.25,-5.05,-0.00	1/1:63:0,63:40:-206.90,-20.09,0.00	1/1:29:0,29:40:-94.94,-9.86,-0.00	1/1:39:0,39:40:-127.87,-12.87,-0.00	1/1:26:0,25:40:-81.77,-8.66,-0.00	1/1:37:0,37:40:-121.28,-12.27,-0.00	1/1:29:0,29:40:-94.94,-9.86,-0.00	1/1:28:0,28:40:-91.65,-9.56,-0.00	1/1:14:0,14:40:-45.55,-5.35,-0.00	1/1:27:0,26:40:-85.06,-8.96,-0.00	1/1:20:0,20:40:-65.30,-7.16,-0.00	1/1:19:0,19:40:-62.01,-6.86,-0.00	0/0:51:50,1:40:-0.00,-13.74,-161.91	0/0:51:51,0:40:-0.00,-17.03,-168.49	0/0:38:38,0:40:-0.00,-13.12,-125.68	0/0:74:74,0:40:0.00,-23.95,-244.23	0/0:57:55,2:40:-0.00,-12.25,-175.08	0/0:57:55,2:40:-0.00,-12.25,-175.08	0/0:38:38,0:40:-0.00,-13.12,-125.68	0/0:28:27,1:40:-0.00,-6.82,-86.17	0/0:59:59,0:40:-0.00,-19.44,-194.83	0/0:47:47,0:40:-0.00,-15.83,-155.32	0/0:28:28,0:40:-0.00,-10.12,-92.75	0/0:52:52,0:40:0.00,-17.33,-171.78	0/0:73:73,0:40:0.00,-23.65,-240.93	0/0:37:36,1:40:-0.00,-9.53,-115.80	0/0:60:59,1:40:0.00,-16.45,-191.54	0/0:65:60,5:40:-0.00,-4.78,-181.66	0/0:43:43,0:40:-0.00,-14.63,-142.15	0/0:27:27,0:40:-0.00,-9.81,-89.46	0/0:43:43,0:40:-0.00,-14.63,-142.15	0/0:63:63,0:40:0.00,-20.64,-208.01	0/0:14:14,0:40:-0.00,-5.90,-46.65	0/0:13:12,1:29:-0.00,-2.31,-36.78	0/1:19:16,3:31:-2.47,-0.00,-45.83	0/0:15:15,0:40:-0.00,-6.20,-49.95	0/0:21:19,2:19:-0.02,-1.44,-56.55	0/0:18:17,0:40:-0.00,-6.81,-56.53	0/0:61:61,0:40:0.00,-20.04,-201.42	0/0:34:33,1:40:-0.00,-8.63,-105.93	0/0:73:73,0:40:0.00,-23.65,-240.93	0/0:45:43,2:40:-0.00,-8.64,-135.56	0/0:70:70,0:40:0.00,-22.75,-231.06	0/0:8:8,0:40:-0.00,-4.10,-26.90	0/0:18:17,1:40:-0.00,-3.81,-53.24	0/0:8:8,0:40:-0.00,-4.10,-26.90	0/0:41:41,0:40:-0.00,-14.03,-135.56	0/0:54:54,0:40:0.00,-17.94,-178.37	0/0:61:61,0:40:0.00,-20.04,-201.42	0/0:48:48,0:40:-0.00,-16.13,-158.61	0/0:59:59,0:40:-0.00,-19.44,-194.83	0/0:26:26,0:40:-0.00,-9.51,-86.17	0/0:72:72,0:40:0.00,-23.35,-237.64	0/0:49:48,1:40:-0.00,-13.14,-155.32	0/0:50:49,0:40:0.00,-16.43,-161.91	0/0:51:50,1:40:-0.00,-13.74,-161.91	0/0:79:79,0:40:-0.00,-25.46,-260.69	0/0:21:21,0:40:-0.00,-8.01,-69.70	0/0:86:86,0:40:0.00,-27.56,-283.74	0/0:30:30,0:40:-0.00,-10.72,-99.34	0/0:31:31,0:40:-0.00,-11.02,-102.63	0/0:19:19,0:40:-0.00,-7.41,-63.12	0/0:31:31,0:40:-0.00,-11.02,-102.63	0/0:81:81,0:40:-0.00,-26.06,-267.28	./.	0/0:13:13,0:40:-0.00,-5.60,-43.36	0/0:17:17,0:40:-0.00,-6.81,-56.53	0/0:15:15,0:40:-0.00,-6.20,-49.95	0/0:17:17,0:40:-0.00,-6.81,-56.53	0/0:19:19,0:40:-0.00,-7.41,-63.12	0/0:24:24,0:40:-0.00,-8.91,-79.58	0/0:36:36,0:40:-0.00,-12.52,-119.10	0/0:20:20,0:40:-0.00,-7.71,-66.41	0/0:20:20,0:40:-0.00,-7.71,-66.41	0/0:24:24,0:40:-0.00,-8.91,-79.58	0/0:59:59,0:40:-0.00,-19.44,-194.83	0/0:21:21,0:40:-0.00,-8.01,-69.70	0/0:10:10,0:40:-0.00,-4.70,-33.48	0/0:24:23,1:40:-0.00,-5.62,-73.00	./.	./.	./.	./.	./.	./.	./.	./.	./.	./.	./.	./.	./.	./.	./.	./.	./.	./.	./.	./.	./.	./.	./.	./.	./.	./.	./.	./.	0/0:44:44,0:40:-0.00,-14.93,-145.44	0/0:50:50,0:40:0.00,-16.73,-165.20	0/0:44:44,0:40:-0.00,-14.93,-145.44	./.	./.	0/0:8:8,0:40:-0.00,-4.10,-26.90	0/0:15:15,0:40:-0.00,-6.20,-49.95	0/0:30:30,0:40:-0.00,-10.72,-99.34	0/0:11:11,0:40:-0.00,-5.00,-36.77	0/0:25:25,0:40:-0.00,-9.21,-82.88	0/0:14:14,0:40:-0.00,-5.90,-46.65	0/0:23:23,0:40:-0.00,-8.61,-76.29	0/0:20:20,0:40:-0.00,-7.71,-66.41	0/0:45:45,0:40:-0.00,-15.23,-148.73	0/0:18:18,0:40:-0.00,-7.11,-59.83	0/0:37:37,0:40:-0.00,-12.82,-122.39	0/0:86:86,0:40:0.00,-27.56,-283.74	0/0:15:15,0:40:-0.00,-6.20,-49.95	0/0:27:27,0:40:-0.00,-9.81,-89.46	0/0:31:31,0:40:-0.00,-11.02,-102.63
1524	20	1524:20	T	C	.	PASS	NS=61;AF=0.205	GT:DP:AD:GQ:GL	0/1:33:15,18:40:-72.47,0.00,-59.26	0/0:35:35,0:40:-0.00,-11.28,-162.32	./.	1/1:29:0,29:40:-133.31,-8.82,-0.00	0/0:11:11,0:40:-0.00,-4.05,-51.46	1/1:34:0,34:40:-156.41,-10.33,-0.00	./.	./.	./.	0/0:25:25,0:40:-0.00,-8.27,-116.13	./.	./.	1/1:20:0,20:40:-91.74,-6.11,-0.00	./.	./.	1/1:15:0,15:40:-68.64,-4.61,-0.00	0/1:14:8,6:40:-22.76,0.00,-32.65	0/0:16:16,0:40:-0.00,-5.56,-74.56	0/1:92:39,53:40:-216.39,0.00,-152.36	./.	0/0:10:10,0:40:-0.00,-3.75,-46.84	0/0:60:60,0:40:-0.00,-18.80,-277.81	0/0:44:44,0:40:-0.00,-13.99,-203.90	./.	1/1:21:0,21:40:-96.36,-6.42,-0.00	1/1:35:0,35:40:-161.03,-10.63,-0.00	./.	./.	./.	./.	./.	0/0:20:20,0:40:-0.00,-6.76,-93.03	./.	./.	./.	0/0:18:18,0:40:-0.00,-6.16,-83.80	0/0:25:25,0:40:-0.00,-8.27,-116.13	./.	0/0:36:36,0:40:-0.00,-11.58,-166.94	./.	./.	0/0:18:18,0:40:-0.00,-6.16,-83.80	0/0:29:29,0:40:-0.00,-9.47,-134.61	./.	0/0:18:18,0:40:-0.00,-6.16,-83.80	./.	./.	./.	0/0:56:56,0:40:-0.00,-17.60,-259.33	./.	./.	./.	0/0:20:20,0:40:-0.00,-6.76,-93.03	0/0:21:21,0:40:-0.00,-7.06,-97.65	./.	./.	./.	./.	./.	0/0:17:17,0:40:-0.00,-5.86,-79.18	./.	0/0:22:22,0:40:-0.00,-7.37,-102.27	0/0:23:23,0:40:-0.00,-7.67,-106.89	./.	./.	./.	1/1:41:0,41:40:-188.74,-12.44,-0.00	0/0:29:29,0:40:-0.00,-9.47,-134.61	0/1:90:38,52:40:-212.37,0.00,-148.35	0/1:20:8,12:40:-48.67,0.00,-30.84	./.	./.	1/1:42:0,42:40:-193.36,-12.74,-0.00	0/0:18:18,0:40:-0.00,-6.16,-83.80	./.	./.	0/0:25:25,0:40:-0.00,-8.27,-116.13	0/0:48:48,0:40:-0.00,-15.19,-222.37	0/0:21:21,0:40:-0.00,-7.06,-97.65	0/0:87:87,0:40:0.00,-26.93,-402.53	0/0:29:29,0:40:-0.00,-9.47,-134.61	0/0:48:48,0:40:-0.00,-15.19,-222.37	0/0:32:32,0:40:-0.00,-10.38,-148.47	0/0:28:28,0:40:-0.00,-9.17,-129.99	0/0:16:16,0:40:-0.00,-5.56,-74.56	0/0:33:32,1:40:-0.00,-6.06,-143.85	0/0:46:46,0:40:-0.00,-14.59,-213.14	0/0:11:11,0:40:-0.00,-4.05,-51.46	0/0:37:37,0:40:-0.00,-11.88,-171.56	./.	./.	./.	./.	./.	0/0:55:55,0:40:-0.00,-17.30,-254.71	0/0:7:7,0:35:-0.00,-2.85,-32.98	./.	./.	./.	./.	./.	./.	./.	./.	./.	0/0:11:11,0:40:-0.00,-4.05,-51.46	0/0:18:18,0:40:-0.00,-6.16,-83.80	./.	./.	./.	0/0:18:18,0:40:-0.00,-6.16,-83.80	./.	./.	./.	./.	./.	./.	./.	0/1:26:17,9:40:-33.00,0.00,-70.61	./.	./.	0/0:6:6,0:32:-0.00,-2.55,-28.37	1/1:18:0,18:40:-82.50,-5.51,-0.00	./.	./.	./.	./.	./.	./.	0/0:9:9,0:40:-0.00,-3.45,-42.22	0/0:88:88,0:40:0.00,-27.23,-407.15	./.	./.	0/0:9:9,0:40:-0.00,-3.45,-42.22	0/1:9:4,5:40:-19.64,0.00,-15.67	./.	./.	0/0:125:125,0:40:-0.00,-38.37,-578.06
1671	315	1671:315	A	C	.	PASS	NS=57;AF=0.193	GT:DP:AD:GQ:GL	0/0:9:9,0:40:-0.00,-4.52,-29.56	./.	./.	./.	0/0:16:16,0:40:-0.00,-6.63,-52.06	./.	./.	./.	./.	./.	./.	./.	./.	./.	./.	./.	./.	./.	./.	0/0:11:11,0:40:-0.00,-5.13,-35.99	0/0:11:11,0:40:-0.00,-5.13,-35.99	0/0:11:11,0:40:-0.00,-5.13,-35.99	0/0:18:18,0:40:-0.00,-7.23,-58.49	./.	./.	./.	./.	./.	./.	./.	0/0:11:11,0:40:-0.00,-5.13,-35.99	./.	./.	0/0:8:8,0:40:-0.00,-4.22,-26.35	0/0:28:28,0:40:-0.00,-10.24,-90.64	./.	0/0:26:26,0:40:-0.00,-9.64,-84.21	./.	0/0:8:8,0:40:-0.00,-4.22,-26.35	./.	./.	./.	./.	0/0:14:14,0:40:-0.00,-6.03,-45.63	0/0:5:5,0:40:-0.00,-3.32,-16.70	./.	0/0:21:21,0:40:-0.00,-8.13,-68.14	0/0:17:17,0:40:-0.00,-6.93,-55.28	0/0:17:17,0:40:-0.00,-6.93,-55.28	./.	./.	./.	./.	./.	0/0:12:12,0:40:-0.00,-5.43,-39.21	0/0:17:17,0:40:-0.00,-6.93,-55.28	0/0:7:7,0:40:-0.00,-3.92,-23.13	./.	./.	./.	./.	./.	./.	./.	./.	0/0:16:15,0:40:-0.00,-6.33,-48.85	./.	./.	./.	./.	./.	1/1:32:0,32:40:-102.24,-10.81,-0.00	1/1:14:0,14:40:-44.37,-5.40,-0.00	./.	1/1:12:0,12:40:-37.94,-4.80,-0.00	./.	1/1:9:0,9:40:-28.30,-3.89,-0.00	1/1:11:0,11:40:-34.73,-4.50,-0.00	1/1:5:0,5:33:-15.44,-2.69,-0.00	1/1:16:0,16:40:-50.80,-6.00,-0.00	./.	./.	./.	./.	1/1:61:0,61:40:-195.46,-19.53,0.00	./.	./.	1/1:11:0,11:40:-34.73,-4.50,-0.00	1/1:14:0,14:40:-44.37,-5.40,-0.00	1/1:16:0,16:40:-50.80,-6.00,-0.00	./.	0/0:7:7,0:40:-0.00,-3.92,-23.13	0/0:19:19,0:40:-0.00,-7.53,-61.71	0/0:11:11,0:40:-0.00,-5.13,-35.99	./.	./.	0/0:9:9,0:40:-0.00,-4.52,-29.56	./.	0/0:10:10,0:40:-0.00,-4.83,-32.78	./.	./.	0/0:29:29,0:40:-0.00,-10.54,-93.85	0/0:19:19,0:40:-0.00,-7.53,-61.71	./.	0/0:18:18,0:40:-0.00,-7.23,-58.49	./.	./.	0/0:15:15,0:40:-0.00,-6.33,-48.85	0/0:9:9,0:40:-0.00,-4.52,-29.56	./.	./.	0/0:11:11,0:40:-0.00,-5.13,-35.99	./.	0/0:12:12,0:40:-0.00,-5.43,-39.21	0/0:7:7,0:40:-0.00,-3.92,-23.13	./.	0/0:8:8,0:40:-0.00,-4.22,-26.35	0/0:10:10,0:40:-0.00,-4.83,-32.78	./.	./.	./.	0/0:7:7,0:40:-0.00,-3.92,-23.13	./.	0/0:8:8,0:40:-0.00,-4.22,-26.35	./.	0/0:26:26,0:40:-0.00,-9.64,-84.21	0/0:12:12,0:40:-0.00,-5.43,-39.21	./.	0/0:21:21,0:40:-0.00,-8.13,-68.14	0/0:19:19,0:40:-0.00,-7.53,-61.71	0/0:26:26,0:40:-0.00,-9.64,-84.21	./.	0/0:7:7,0:40:-0.00,-3.92,-23.13	0/0:23:23,0:40:-0.00,-8.74,-74.57	./.	./.	0/0:11:11,0:40:-0.00,-5.13,-35.99	0/0:6:6,0:40:-0.00,-3.62,-19.92
1889	107	1889:107	C	A	.	PASS	NS=118;AF=0.093	GT:DP:AD:GQ:GL	0/0:29:29,0:40:-0.00,-10.80,-142.83	0/0:32:32,0:40:-0.00,-11.70,-157.50	0/0:25:25,0:40:-0.00,-9.59,-123.26	0/0:28:27,1:40:-0.00,-5.60,-128.15	0/0:21:21,0:40:-0.00,-8.39,-103.69	0/0:35:35,0:40:-0.00,-12.60,-172.18	0/0:45:45,0:40:-0.00,-15.61,-221.09	0/0:25:25,0:40:-0.00,-9.59,-123.26	0/0:67:67,0:40:-0.00,-22.24,-328.71	0/0:34:34,0:40:-0.00,-12.30,-167.28	0/0:48:47,1:40:-0.00,-11.63,-225.98	./.	0/0:43:43,0:40:-0.00,-15.01,-211.31	0/0:45:45,0:40:-0.00,-15.61,-221.09	0/0:41:41,0:40:-0.00,-14.41,-201.53	0/0:51:51,0:40:0.00,-17.42,-250.44	0/0:53:53,0:40:0.00,-18.02,-260.23	0/0:54:54,0:40:0.00,-18.32,-265.12	./.	0/0:7:7,0:40:-0.00,-4.17,-35.21	./.	0/0:9:9,0:40:-0.00,-4.78,-44.99	./.	0/0:47:47,0:40:0.00,-16.22,-230.88	0/0:31:31,0:40:-0.00,-11.40,-152.61	0/0:51:51,0:40:0.00,-17.42,-250.44	0/0:29:29,0:40:-0.00,-10.80,-142.83	0/0:29:29,0:40:-0.00,-10.80,-142.83	0/0:37:37,0:40:-0.00,-13.21,-181.96	0/0:24:24,0:40:-0.00,-9.29,-118.37	0/0:27:27,0:40:-0.00,-10.20,-133.04	0/0:46:46,0:40:-0.00,-15.91,-225.98	0/0:34:34,0:40:-0.00,-12.30,-167.28	0/0:15:15,0:40:-0.00,-6.58,-74.34	0/0:30:30,0:40:-0.00,-11.10,-147.72	0/0:38:38,0:40:-0.00,-13.51,-186.85	0/0:25:25,0:40:-0.00,-9.59,-123.26	0/0:37:37,0:40:-0.00,-13.21,-181.96	0/0:38:38,0:40:-0.00,-13.51,-186.85	0/0:32:32,0:40:-0.00,-11.70,-157.50	0/0:37:36,1:40:-0.00,-8.31,-172.18	0/0:42:42,0:40:-0.00,-14.71,-206.42	0/0:49:49,0:40:-0.00,-16.82,-240.66	0/0:15:15,0:40:-0.00,-6.58,-74.34	0/0:11:11,0:40:-0.00,-5.38,-54.77	./.	./.	./.	0/0:7:7,0:40:-0.00,-4.17,-35.21	0/0:34:34,0:40:-0.00,-12.30,-167.28	0/0:24:24,0:40:-0.00,-9.29,-118.37	0/0:38:38,0:40:-0.00,-13.51,-186.85	0/0:27:27,0:40:-0.00,-10.20,-133.04	0/0:42:42,0:40:-0.00,-14.71,-206.42	./.	0/0:10:10,0:40:-0.00,-5.08,-49.88	./.	0/0:53:53,0:40:0.00,-18.02,-260.23	0/0:63:63,0:40:-0.00,-21.03,-309.14	0/0:54:54,0:40:0.00,-18.32,-265.12	0/0:56:56,0:40:0.00,-18.92,-274.90	0/0:48:48,0:40:0.00,-16.52,-235.77	0/0:28:28,0:40:-0.00,-10.50,-137.93	0/0:65:65,0:40:-0.00,-21.63,-318.93	0/0:59:59,0:40:0.00,-19.83,-289.58	0/0:34:33,1:40:-0.00,-7.41,-157.50	0/0:66:66,0:40:-0.00,-21.94,-323.82	0/0:70:70,0:40:0.00,-23.14,-343.39	0/0:24:24,0:40:-0.00,-9.29,-118.37	0/0:87:87,0:40:0.00,-28.26,-426.55	0/0:23:23,0:40:-0.00,-8.99,-113.47	0/0:24:24,0:40:-0.00,-9.29,-118.37	0/0:26:26,0:40:-0.00,-9.89,-128.15	0/0:25:25,0:40:-0.00,-9.59,-123.26	0/0:56:56,0:40:0.00,-18.92,-274.90	0/0:11:11,0:40:-0.00,-5.38,-54.77	0/0:11:11,0:40:-0.00,-5.38,-54.77	./.	0/0:15:15,0:40:-0.00,-6.58,-74.34	./.	0/0:17:17,0:40:-0.00,-7.19,-84.12	0/0:29:29,0:40:-0.00,-10.80,-142.83	0/0:33:33,0:40:-0.00,-12.00,-162.39	0/0:41:41,0:40:-0.00,-14.41,-201.53	0/0:28:28,0:40:-0.00,-10.50,-137.93	0/0:32:32,0:40:-0.00,-11.70,-157.50	0/0:44:44,0:40:-0.00,-15.31,-216.20	0/0:27:26,1:40:-0.00,-5.30,-123.26	./.	0/0:6:6,0:40:-0.00,-3.87,-30.31	0/0:14:14,0:40:-0.00,-6.28,-69.45	./.	./.	./.	./.	0/0:41:41,0:40:-0.00,-14.41,-201.53	0/0:32:32,0:40:-0.00,-11.70,-157.50	0/0:42:42,0:40:-0.00,-14.71,-206.42	0/0:11:11,0:40:-0.00,-5.38,-54.77	0/0:28:28,0:40:-0.00,-10.50,-137.93	0/0:41:41,0:40:-0.00,-14.41,-201.53	0/0:16:16,0:40:-0.00,-6.88,-79.23	0/0:25:25,0:40:-0.00,-9.59,-123.26	0/0:25:25,0:40:-0.00,-9.59,-123.26	./.	0/0:18:18,0:40:-0.00,-7.49,-89.02	0/0:23:23,0:40:-0.00,-8.99,-113.47	./.	0/0:21:21,0:40:-0.00,-8.39,-103.69	0/0:35:35,0:40:-0.00,-12.60,-172.18	0/0:42:42,0:40:-0.00,-14.71,-206.42	./.	0/0:30:30,0:40:-0.00,-11.10,-147.72	0/0:22:22,0:40:-0.00,-8.69,-108.58	0/0:15:15,0:40:-0.00,-6.58,-74.34	0/0:20:20,0:40:-0.00,-8.09,-98.80	0/0:15:15,0:40:-0.00,-6.58,-74.34	0/0:24:24,0:40:-0.00,-9.29,-118.37	1/1:39:0,39:40:-189.81,-12.84,-0.00	1/1:90:0,90:40:-439.29,-28.20,-0.00	1/1:58:0,58:40:-282.76,-18.56,0.00	1/1:8:0,8:40:-38.17,-3.51,-0.00	1/1:7:0,7:39:-33.28,-3.21,-0.00	./.	1/1:21:0,21:40:-101.76,-7.43,-0.00	1/1:21:0,21:40:-101.76,-7.43,-0.00	1/1:41:1,40:40:-189.81,-8.55,-0.00	1/1:42:0,42:40:-204.49,-13.75,-0.00	1/1:31:0,31:40:-150.68,-10.44,-0.00	1/1:57:3,54:40:-248.52,-3.59,-0.00	0/0:20:20,0:40:-0.00,-8.09,-98.80	0/0:24:24,0:40:-0.00,-9.29,-118.37	0/0:10:10,0:40:-0.00,-5.08,-49.88	0/0:17:17,0:40:-0.00,-7.19,-84.12	0/0:31:31,0:40:-0.00,-11.40,-152.61	0/0:13:13,0:40:-0.00,-5.98,-64.56	0/0:10:10,0:40:-0.00,-5.08,-49.88	0/0:23:23,0:40:-0.00,-8.99,-113.47
1985	274	1985:274	T	A	.	PASS	NS=70;AF=0.214	GT:DP:AD:GQ:GL	./.	1/1:21:0,21:40:-91.75,-7.78,-0.00	1/1:31:0,31:40:-135.72,-10.79,-0.00	1/1:22:0,22:40:-96.15,-8.08,-0.00	1/1:6:0,6:39:-25.80,-3.26,-0.00	1/1:14:0,14:40:-60.98,-5.67,-0.00	1/1:23:0,23:40:-100.54,-8.38,-0.00	1/1:34:0,34:40:-148.91,-11.69,-0.00	./.	1/1:16:0,16:40:-69.77,-6.27,-0.00	1/1:10:0,10:40:-43.39,-4.47,-0.00	./.	1/1:27:0,27:40:-118.13,-9.58,-0.00	1/1:17:0,17:40:-74.17,-6.57,-0.00	1/1:25:0,25:40:-109.34,-8.98,-0.00	./.	./.	1/1:9:0,9:40:-38.99,-4.17,-0.00	./.	1/1:9:0,9:40:-38.99,-4.17,-0.00	./.	1/1:19:0,19:40:-82.96,-7.18,-0.00	./.	0/0:19:19,0:40:-0.00,-7.75,-84.11	0/0:22:22,0:40:-0.00,-8.65,-97.30	./.	0/0:28:28,0:40:-0.00,-10.46,-123.68	0/0:18:18,0:40:-0.00,-7.45,-79.71	./.	0/0:15:15,0:40:-0.00,-6.55,-66.52	./.	0/0:31:31,0:40:-0.00,-11.36,-136.87	0/0:17:17,0:40:-0.00,-7.15,-75.32	0/0:16:16,0:40:-0.00,-6.85,-70.92	0/0:10:10,0:40:-0.00,-5.04,-44.54	./.	0/0:19:19,0:40:-0.00,-7.75,-84.11	./.	0/0:7:7,0:40:-0.00,-4.14,-31.35	./.	0/0:11:11,0:40:-0.00,-5.34,-48.94	./.	./.	0/0:10:10,0:40:-0.00,-5.04,-44.54	./.	./.	0/0:12:12,0:40:-0.00,-5.64,-53.33	0/0:19:19,0:40:-0.00,-7.75,-84.11	./.	./.	0/0:18:18,0:40:-0.00,-7.45,-79.71	./.	0/0:24:24,0:40:-0.00,-9.26,-106.09	./.	./.	0/0:18:18,0:40:-0.00,-7.45,-79.71	0/0:11:11,0:40:-0.00,-5.34,-48.94	./.	./.	./.	0/0:14:14,0:40:-0.00,-6.25,-62.13	./.	./.	./.	0/0:24:24,0:40:-0.00,-9.26,-106.09	0/0:24:24,0:40:-0.00,-9.26,-106.09	./.	./.	0/0:14:14,0:40:-0.00,-6.25,-62.13	./.	0/0:18:18,0:40:-0.00,-7.45,-79.71	0/0:8:8,0:40:-0.00,-4.44,-35.75	./.	./.	0/0:18:18,0:40:-0.00,-7.45,-79.71	./.	0/0:25:25,0:40:-0.00,-9.56,-110.49	0/0:11:11,0:40:-0.00,-5.34,-48.94	0/0:10:10,0:40:-0.00,-5.04,-44.54	0/0:22:22,0:40:-0.00,-8.65,-97.30	0/0:14:14,0:40:-0.00,-6.25,-62.13	./.	0/0:21:21,0:40:-0.00,-8.35,-92.90	0/0:10:10,0:40:-0.00,-5.04,-44.54	0/0:19:19,0:40:-0.00,-7.75,-84.11	./.	0/0:10:10,0:40:-0.00,-5.04,-44.54	0/0:19:19,0:40:-0.00,-7.75,-84.11	./.	./.	./.	./.	./.	./.	./.	./.	0/0:19:19,0:40:-0.00,-7.75,-84.11	./.	./.	0/0:13:13,0:40:-0.00,-5.94,-57.73	0/0:10:10,0:40:-0.00,-5.04,-44.54	0/0:10:10,0:40:-0.00,-5.04,-44.54	0/0:18:18,0:40:-0.00,-7.45,-79.71	./.	./.	0/0:17:17,0:40:-0.00,-7.15,-75.32	./.	./.	./.	./.	0/0:26:26,0:40:-0.00,-9.86,-114.89	./.	0/0:23:23,0:40:-0.00,-8.96,-101.70	0/0:12:12,0:40:-0.00,-5.64,-53.33	./.	./.	./.	./.	0/0:35:35,0:40:-0.00,-12.57,-154.45	0/0:8:8,0:40:-0.00,-4.44,-35.75	./.	./.	./.	./.	./.	0/0:14:14,0:40:-0.00,-6.25,-62.13	0/0:22:22,0:40:-0.00,-8.65,-97.30	0/0:20:20,0:40:-0.00,-8.05,-88.51	0/0:29:29,0:40:-0.00,-10.76,-128.08	0/0:8:8,0:40:-0.00,-4.44,-35.75	./.	0/0:18:18,0:40:-0.00,-7.45,-79.71	0/0:17:17,0:40:-0.00,-7.15,-75.32	./.	./.	./.	0/0:18:18,0:40:-0.00,-7.45,-79.71	./.
2060	30	2060:30	G	A	.	PASS	NS=100;AF=0.345	GT:DP:AD:GQ:GL	./.	./.	./.	./.	./.	./.	./.	./.	./.	./.	./.	./.	./.	./.	./.	./.	./.	./.	./.	./.	./.	./.	./.	1/1:111:0,111:40:-382.05,-34.64,-0.00	1/1:44:0,44:40:-151.29,-14.48,-0.00	1/1:78:0,78:40:-268.39,-24.71,0.00	1/1:30:0,30:40:-103.07,-10.27,-0.00	1/1:55:0,55:40:-189.17,-17.79,-0.00	1/1:70:0,70:40:-240.84,-22.30,0.00	1/1:49:0,49:40:-168.51,-15.98,-0.00	1/1:47:0,47:40:-161.62,-15.38,-0.00	1/1:85:0,85:40:-292.50,-26.82,0.00	1/1:72:0,72:40:-247.73,-22.90,0.00	1/1:15:0,15:40:-51.40,-5.75,-0.00	1/1:48:0,48:40:-165.06,-15.68,0.00	1/1:145:0,145:40:-499.16,-44.87,0.00	1/1:25:0,25:40:-85.85,-8.76,-0.00	1/1:78:0,78:40:-268.39,-24.71,0.00	1/1:47:0,47:40:-161.62,-15.38,-0.00	1/1:105:0,105:40:-361.39,-32.83,0.00	1/1:65:0,65:40:-223.62,-20.80,0.00	1/1:118:0,118:40:-406.16,-36.74,0.00	1/1:123:1,122:40:-416.50,-34.80,0.00	1/1:27:0,27:40:-92.73,-9.37,-0.00	1/1:22:2,20:14:-61.78,-1.02,-0.04	1/1:24:0,24:40:-82.40,-8.46,-0.00	1/1:16:0,16:40:-54.85,-6.06,-0.00	1/1:17:0,17:40:-58.29,-6.36,-0.00	1/1:36:0,36:40:-123.73,-12.07,-0.00	1/1:54:0,54:40:-185.73,-17.49,-0.00	1/1:53:0,53:40:-182.29,-17.19,0.00	1/1:120:0,120:40:-413.05,-37.35,0.00	1/1:61:0,61:40:-209.84,-19.59,0.00	1/1:98:0,98:40:-337.28,-30.73,0.00	1/1:18:0,18:40:-61.74,-6.66,-0.00	1/1:19:0,19:40:-65.18,-6.96,-0.00	1/1:23:0,23:40:-78.96,-8.16,-0.00	0/0:153:153,0:40:0.00,-47.54,-527.23	0/0:158:158,0:40:0.00,-49.04,-544.46	0/0:192:192,0:40:0.00,-59.27,-661.56	0/0:80:80,0:40:0.00,-25.57,-275.80	0/0:125:125,0:40:0.00,-39.11,-430.79	0/0:118:117,0:40:0.00,-36.70,-403.24	0/0:153:153,0:40:0.00,-47.54,-527.23	0/0:177:177,0:40:-0.00,-54.76,-609.90	0/1:152:130,22:40:-28.54,0.00,-400.78	0/0:184:184,0:40:0.00,-56.86,-634.01	0/0:223:223,0:40:0.00,-68.60,-768.33	0/0:30:30,0:40:-0.00,-10.53,-103.59	0/0:107:107,0:40:0.00,-33.70,-368.80	0/0:10:10,0:40:-0.00,-4.51,-34.70	0/0:18:18,0:40:-0.00,-6.92,-62.26	0/0:16:16,0:40:-0.00,-6.32,-55.37	0/0:39:39,0:40:-0.00,-13.24,-134.59	0/0:49:49,0:40:-0.00,-16.25,-169.03	./.	0/0:23:23,0:40:-0.00,-8.42,-79.48	0/0:14:14,0:40:-0.00,-5.71,-48.48	./.	0/0:34:34,0:40:-0.00,-11.73,-117.37	0/0:17:17,0:40:-0.00,-6.62,-58.81	0/0:69:69,0:40:0.00,-22.26,-237.92	0/0:92:92,0:40:0.00,-29.18,-317.13	0/0:69:69,0:40:0.00,-22.26,-237.92	0/0:36:35,0:40:-0.00,-12.03,-120.81	0/0:91:91,0:40:0.00,-28.88,-313.69	0/0:57:57,0:40:0.00,-18.65,-196.58	0/0:35:35,0:40:-0.00,-12.03,-120.81	0/0:8:8,0:40:-0.00,-3.91,-27.81	0/0:18:18,0:40:-0.00,-6.92,-62.26	0/0:18:18,0:40:-0.00,-6.92,-62.26	0/0:15:15,0:40:-0.00,-6.02,-51.92	0/0:29:29,0:40:-0.00,-10.23,-100.14	0/0:13:13,0:40:-0.00,-5.41,-45.04	./.	0/0:29:29,0:40:-0.00,-10.23,-100.14	0/0:38:38,0:40:-0.00,-12.94,-131.14	0/0:52:52,0:40:0.00,-17.15,-179.36	0/0:26:26,0:40:-0.00,-9.33,-89.81	0/0:36:36,0:40:-0.00,-12.33,-124.25	0/0:54:53,1:40:-0.00,-14.31,-179.36	0/0:18:18,0:40:-0.00,-6.92,-62.26	0/0:43:42,0:40:-0.00,-14.14,-144.92	0/0:80:79,0:40:0.00,-25.27,-272.36	0/0:14:14,0:40:-0.00,-5.71,-48.48	0/0:18:18,0:40:-0.00,-6.92,-62.26	0/0:32:32,0:40:-0.00,-11.13,-110.48	0/0:15:15,0:40:-0.00,-6.02,-51.92	0/0:17:17,0:40:-0.00,-6.62,-58.81	0/0:21:21,0:40:-0.00,-7.82,-72.59	0/0:47:47,0:40:-0.00,-15.64,-162.14	0/0:12:12,0:40:-0.00,-5.11,-41.59	0/0:73:73,0:40:0.00,-23.47,-251.69	0/0:23:23,0:40:-0.00,-8.42,-79.48	0/0:23:23,0:40:-0.00,-8.42,-79.48	0/0:13:13,0:40:-0.00,-5.41,-45.04	0/0:23:23,0:40:-0.00,-8.42,-79.48	0/0:22:22,0:40:-0.00,-8.12,-76.03	./.	./.	./.	./.	./.	./.	./.	./.	./.	./.	./.	./.	0/0:43:43,0:40:-0.00,-14.44,-148.36	0/0:39:39,0:40:-0.00,-13.24,-134.59	0/0:27:27,0:40:-0.00,-9.63,-93.26	0/0:31:31,0:40:-0.00,-10.83,-107.03	0/0:123:123,0:40:0.00,-38.51,-423.91	0/0:11:11,0:40:-0.00,-4.81,-38.15	0/0:28:28,0:40:-0.00,-9.93,-96.70	0/0:14:14,0:40:-0.00,-5.71,-48.48
2103	85	2103:85	T	G	.	PASS	NS=92;AF=0.207	GT:DP:AD:GQ:GL	1/1:25:0,25:40:-86.93,-8.90,-0.00	1/1:22:0,22:40:-76.43,-8.00,-0.00	1/1:15:0,15:40:-51.93,-5.90,-0.00	1/1:14:0,14:40:-48.43,-5.60,-0.00	1/1:11:0,11:40:-37.93,-4.69,-0.00	1/1:19:0,19:40:-65.93,-7.10,-0.00	1/1:15:0,15:40:-51.93,-5.90,-0.00	1/1:27:0,27:40:-93.93,-9.51,-0.00	1/1:22:0,22:40:-76.43,-8.00,-0.00	1/1:15:0,15:40:-51.93,-5.90,-0.00	1/1:14:0,14:40:-48.43,-5.60,-0.00	./.	1/1:47:0,47:40:-163.93,-15.52,-0.00	1/1:19:0,19:40:-65.93,-7.10,-0.00	1/1:20:1,19:40:-62.43,-3.90,-0.00	1/1:29:0,29:40:-100.93,-10.11,-0.00	1/1:15:0,15:40:-51.93,-5.90,-0.00	1/1:31:0,31:40:-107.93,-10.71,-0.00	1/1:9:0,9:40:-30.93,-4.09,-0.00	./.	./.	./.	1/1:4:0,4:32:-13.43,-2.59,-0.00	0/0:35:35,0:40:-0.00,-12.49,-123.08	0/0:9:9,0:40:-0.00,-4.67,-32.08	0/0:16:16,0:40:-0.00,-6.77,-56.58	0/0:7:7,0:40:-0.00,-4.06,-25.08	0/0:46:46,0:40:-0.00,-15.80,-161.58	0/0:16:16,0:40:-0.00,-6.77,-56.58	0/0:11:11,0:40:-0.00,-5.27,-39.08	0/0:12:12,0:40:-0.00,-5.57,-42.58	0/0:28:28,0:40:-0.00,-10.38,-98.58	0/0:14:14,0:40:-0.00,-6.17,-49.58	0/0:14:14,0:40:-0.00,-6.17,-49.58	0/0:24:24,0:40:-0.00,-9.18,-84.58	./.	./.	./.	./.	./.	./.	./.	./.	./.	./.	./.	./.	./.	./.	./.	./.	./.	./.	./.	./.	./.	./.	./.	./.	./.	./.	./.	./.	./.	./.	0/0:11:11,0:40:-0.00,-5.27,-39.08	./.	./.	./.	0/0:61:61,0:40:0.00,-20.31,-214.08	0/0:12:12,0:40:-0.00,-5.57,-42.58	0/0:12:12,0:40:-0.00,-5.57,-42.58	0/0:9:9,0:40:-0.00,-4.67,-32.08	0/0:29:29,0:40:-0.00,-10.68,-102.08	0/0:12:12,0:40:-0.00,-5.57,-42.58	./.	0/0:10:10,0:40:-0.00,-4.97,-35.58	0/0:19:19,0:40:-0.00,-7.67,-67.08	0/0:17:17,0:40:-0.00,-7.07,-60.08	./.	0/0:8:8,0:40:-0.00,-4.36,-28.58	0/0:15:15,0:40:-0.00,-6.47,-53.08	0/0:16:16,0:40:-0.00,-6.77,-56.58	0/0:27:27,0:40:-0.00,-10.08,-95.08	0/0:19:19,0:40:-0.00,-7.67,-67.08	0/0:16:16,0:40:-0.00,-6.77,-56.58	0/0:19:19,0:40:-0.00,-7.67,-67.08	0/0:19:19,0:40:-0.00,-7.67,-67.08	./.	./.	./.	./.	0/0:20:20,0:40:-0.00,-7.98,-70.58	0/0:16:16,0:40:-0.00,-6.77,-56.58	0/0:7:7,0:40:-0.00,-4.06,-25.08	0/0:19:18,0:40:-0.00,-7.37,-63.58	0/0:13:13,0:40:-0.00,-5.87,-46.08	0/0:15:15,0:40:-0.00,-6.47,-53.08	0/0:15:15,0:40:-0.00,-6.47,-53.08	0/0:13:13,0:40:-0.00,-5.87,-46.08	0/0:20:20,0:40:-0.00,-7.98,-70.58	0/0:26:26,0:40:-0.00,-9.78,-91.58	0/0:20:20,0:40:-0.00,-7.98,-70.58	0/0:19:19,0:40:-0.00,-7.67,-67.08	0/0:24:24,0:40:-0.00,-9.18,-84.58	0/0:14:14,0:40:-0.00,-6.17,-49.58	0/0:24:24,0:40:-0.00,-9.18,-84.58	0/0:3:3,0:35:-0.00,-2.86,-11.08	0/0:10:10,0:40:-0.00,-4.97,-35.58	0/0:24:24,0:40:-0.00,-9.18,-84.58	0/0:26:26,0:40:-0.00,-9.78,-91.58	./.	0/0:66:66,0:40:0.00,-21.82,-231.58	0/0:24:24,0:40:-0.00,-9.18,-84.58	0/0:10:10,0:40:-0.00,-4.97,-35.58	0/0:13:13,0:40:-0.00,-5.87,-46.08	0/0:9:9,0:40:-0.00,-4.67,-32.08	0/0:35:35,0:40:-0.00,-12.49,-123.08	0/0:12:12,0:40:-0.00,-5.57,-42.58	0/0:31:31,0:40:-0.00,-11.29,-109.08	0/0:17:17,0:40:-0.00,-7.07,-60.08	./.	./.	0/0:15:15,0:40:-0.00,-6.47,-53.08	0/0:24:24,0:40:-0.00,-9.18,-84.58	0/0:11:11,0:40:-0.00,-5.27,-39.08	0/0:7:7,0:40:-0.00,-4.06,-25.08	0/0:18:18,0:40:-0.00,-7.37,-63.58	0/0:23:23,0:40:-0.00,-8.88,-81.08	0/0:44:44,0:40:-0.00,-15.20,-154.58	0/0:9:9,0:40:-0.00,-4.67,-32.08	0/0:19:19,0:40:-0.00,-7.67,-67.08	0/0:16:16,0:40:-0.00,-6.77,-56.58	0/0:11:11,0:40:-0.00,-5.27,-39.08	0/0:27:27,0:40:-0.00,-10.08,-95.08	0/0:12:12,0:40:-0.00,-5.57,-42.58	0/0:7:7,0:40:-0.00,-4.06,-25.08	0/0:8:8,0:40:-0.00,-4.36,-28.58
2146	134	2146:134	A	C	.	PASS	NS=104;AF=0.212	GT:DP:AD:GQ:GL	0/0:35:35,0:40:-0.00,-12.38,-172.89	0/0:46:46,0:40:-0.00,-15.69,-227.05	0/0:30:30,0:40:-0.00,-10.88,-148.27	0/0:31:31,0:40:-0.00,-11.18,-153.19	0/0:8:8,0:40:-0.00,-4.25,-39.93	0/0:31:31,0:40:-0.00,-11.18,-153.19	0/0:31:31,0:40:-0.00,-11.18,-153.19	0/0:29:29,0:40:-0.00,-10.58,-143.34	0/0:28:28,0:40:-0.00,-10.28,-138.42	0/0:34:34,0:40:-0.00,-12.08,-167.96	0/0:16:16,0:40:-0.00,-6.66,-79.33	0/0:21:21,0:40:-0.00,-8.17,-103.95	0/0:53:53,0:40:0.00,-17.80,-261.52	0/0:67:67,0:40:-0.00,-22.02,-330.46	0/0:72:72,0:40:-0.00,-23.52,-355.09	0/0:27:27,0:40:-0.00,-9.97,-133.49	0/0:25:25,0:40:-0.00,-9.37,-123.64	0/0:19:19,0:40:-0.00,-7.57,-94.10	0/0:21:21,0:40:-0.00,-8.17,-103.95	0/0:12:12,0:40:-0.00,-5.46,-59.63	0/0:12:12,0:40:-0.00,-5.46,-59.63	0/0:14:14,0:40:-0.00,-6.06,-69.48	0/0:25:25,0:40:-0.00,-9.37,-123.64	./.	./.	./.	./.	./.	./.	./.	./.	./.	./.	./.	./.	1/1:63:0,63:40:-309.69,-20.27,-0.00	1/1:60:0,60:40:-294.92,-19.37,0.00	1/1:108:0,108:40:-531.28,-33.82,-0.00	1/1:61:0,61:40:-299.84,-19.67,-0.00	1/1:77:0,77:40:-378.63,-24.49,0.00	1/1:42:0,42:40:-206.28,-13.95,-0.00	1/1:101:0,101:40:-496.81,-31.71,0.00	1/1:42:0,42:40:-206.28,-13.95,-0.00	1/1:41:0,41:40:-201.36,-13.65,-0.00	1/1:23:0,23:40:-112.72,-8.23,-0.00	1/1:13:0,13:40:-63.48,-5.22,-0.00	1/1:29:0,29:40:-142.27,-10.04,-0.00	1/1:24:0,24:40:-117.64,-8.53,-0.00	1/1:46:0,46:40:-225.98,-15.16,-0.00	1/1:151:0,151:40:-743.03,-46.76,0.00	1/1:101:0,101:40:-496.81,-31.71,0.00	1/1:76:0,76:40:-373.71,-24.19,0.00	1/1:69:0,69:40:-339.24,-22.08,0.00	1/1:120:0,120:40:-590.37,-37.43,-0.00	1/1:73:0,73:40:-358.93,-23.28,0.00	1/1:60:0,60:40:-294.92,-19.37,0.00	1/1:47:0,47:40:-230.90,-15.46,-0.00	0/0:48:48,0:40:-0.00,-16.30,-236.90	0/0:57:57,0:40:0.00,-19.00,-281.22	0/0:92:92,0:40:0.00,-29.54,-453.57	0/0:35:35,0:40:-0.00,-12.38,-172.89	0/0:58:58,0:40:-0.00,-19.31,-286.15	0/0:65:65,0:40:-0.00,-21.41,-320.62	0/0:58:58,0:40:-0.00,-19.31,-286.15	0/0:63:63,0:40:0.00,-20.81,-310.77	0/0:60:60,0:40:0.00,-19.91,-295.99	0/0:56:56,0:40:0.00,-18.70,-276.30	0/0:54:54,0:40:0.00,-18.10,-266.45	0/0:36:36,0:40:-0.00,-12.68,-177.81	0/0:55:55,0:40:-0.00,-18.40,-271.37	0/0:19:19,0:40:-0.00,-7.57,-94.10	0/0:9:9,0:40:-0.00,-4.56,-44.86	0/0:25:25,0:40:-0.00,-9.37,-123.64	0/0:27:27,0:40:-0.00,-9.97,-133.49	0/0:87:87,0:40:0.00,-28.04,-428.95	0/0:11:11,0:40:-0.00,-5.16,-54.70	0/0:27:27,0:40:-0.00,-9.97,-133.49	0/0:58:58,0:40:-0.00,-19.31,-286.15	0/0:21:21,0:40:-0.00,-8.17,-103.95	0/0:14:14,0:40:-0.00,-6.06,-69.48	0/0:21:21,0:40:-0.00,-8.17,-103.95	0/0:12:12,0:40:-0.00,-5.46,-59.63	0/0:47:47,0:40:-0.00,-15.99,-231.98	0/0:35:35,0:40:-0.00,-12.38,-172.89	0/0:17:17,0:40:-0.00,-6.96,-84.25	0/0:27:27,0:40:-0.00,-9.97,-133.49	0/0:50:50,0:40:-0.00,-16.90,-246.75	0/0:21:21,0:40:-0.00,-8.17,-103.95	0/0:24:24,0:40:-0.00,-9.07,-118.72	0/0:12:12,0:40:-0.00,-5.46,-59.63	0/0:5:5,0:40:-0.00,-3.35,-25.16	./.	0/0:23:23,0:40:-0.00,-8.77,-113.80	0/0:11:11,0:40:-0.00,-5.16,-54.70	0/0:10:10,0:40:-0.00,-4.86,-49.78	0/0:19:19,0:40:-0.00,-7.57,-94.10	0/0:34:34,0:40:-0.00,-12.08,-167.96	0/0:18:18,0:40:-0.00,-7.26,-89.17	0/0:19:19,0:40:-0.00,-7.57,-94.10	0/0:60:59,1:40:-0.00,-14.98,-286.15	0/0:48:48,0:40:-0.00,-16.30,-236.90	0/0:11:11,0:40:-0.00,-5.16,-54.70	0/0:42:42,0:40:-0.00,-14.49,-207.36	0/0:21:21,0:40:-0.00,-8.17,-103.95	0/0:13:13,0:40:-0.00,-5.76,-64.55	0/0:36:36,0:40:-0.00,-12.68,-177.81	0/0:26:26,0:40:-0.00,-9.67,-128.57	./.	0/0:25:25,0:40:-0.00,-9.37,-123.64	0/0:30:30,0:40:-0.00,-10.88,-148.27	0/0:65:65,0:40:-0.00,-21.41,-320.62	0/0:25:24,1:40:-0.00,-4.45,-113.80	0/0:12:12,0:40:-0.00,-5.46,-59.63	0/0:59:59,0:40:0.00,-19.61,-291.07	0/0:37:37,0:40:-0.00,-12.98,-182.74	0/0:19:19,0:40:-0.00,-7.57,-94.10	0/0:23:23,0:40:-0.00,-8.77,-113.80	0/0:40:40,0:40:-0.00,-13.89,-197.51	./.	./.	./.	./.	./.	./.	./.	./.	./.	./.	./.	./.	./.	./.	./.	./.	./.	./.	./.	./.
2218	54	2218:54	C	T	.	PASS	NS=99;AF=0.081	GT:DP:AD:GQ:GL	./.	./.	./.	./.	./.	./.	./.	./.	./.	./.	./.	./.	./.	./.	./.	./.	./.	./.	./.	./.	./.	./.	./.	0/0:77:77,0:40:0.00,-25.08,-284.46	0/0:45:45,0:40:-0.00,-15.45,-166.68	0/0:53:53,0:40:0.00,-17.86,-196.12	0/0:58:58,0:40:-0.00,-19.37,-214.53	0/0:58:58,0:40:-0.00,-19.37,-214.53	0/0:63:63,0:40:0.00,-20.87,-232.93	0/0:59:59,0:40:-0.00,-19.67,-218.21	0/0:46:46,0:40:-0.00,-15.76,-170.36	0/0:71:71,0:40:0.00,-23.28,-262.38	0/0:33:33,0:40:-0.00,-11.84,-122.51	0/0:38:38,0:40:-0.00,-13.35,-140.91	0/0:37:37,0:40:-0.00,-13.05,-137.23	0/0:75:75,0:40:0.00,-24.48,-277.10	0/0:55:55,0:40:-0.00,-18.46,-203.49	0/0:64:64,0:40:0.00,-21.17,-236.61	0/0:60:60,0:40:-0.00,-19.97,-221.89	0/0:81:81,0:40:-0.00,-26.29,-299.19	0/0:67:67,0:40:0.00,-22.08,-247.66	0/0:97:97,0:40:0.00,-31.10,-358.08	0/0:81:81,0:40:-0.00,-26.29,-299.19	0/0:65:65,0:40:-0.00,-21.47,-240.29	0/0:20:20,0:40:-0.00,-7.93,-74.65	./.	0/0:18:18,0:40:-0.00,-7.33,-67.29	0/0:25:25,0:40:-0.00,-9.44,-93.06	0/0:32:32,0:40:-0.00,-11.54,-118.82	0/0:44:44,0:40:-0.00,-15.15,-163.00	0/0:64:64,0:40:0.00,-21.17,-236.61	0/0:53:53,0:40:0.00,-17.86,-196.12	0/0:55:55,0:40:-0.00,-18.46,-203.49	0/0:85:85,0:40:0.00,-27.49,-313.91	0/0:24:24,0:40:-0.00,-9.14,-89.38	0/0:28:28,0:40:-0.00,-10.34,-104.10	0/0:17:17,0:40:-0.00,-7.03,-63.61	0/0:92:92,0:40:-0.00,-29.60,-339.68	0/0:68:68,0:40:0.00,-22.38,-251.34	0/0:95:95,0:40:-0.00,-30.50,-350.72	0/0:50:50,0:40:-0.00,-16.96,-185.08	0/0:63:63,0:40:0.00,-20.87,-232.93	0/0:52:52,0:40:-0.00,-17.56,-192.44	0/0:86:86,0:40:0.00,-27.79,-317.59	0/0:81:81,0:40:-0.00,-26.29,-299.19	0/0:93:93,0:40:0.00,-29.90,-343.36	0/0:117:117,0:40:0.00,-37.12,-431.70	0/0:112:112,0:40:-0.00,-35.62,-413.30	0/0:63:63,0:40:0.00,-20.87,-232.93	0/0:89:89,0:40:-0.00,-28.70,-328.64	0/0:42:42,0:40:-0.00,-14.55,-155.63	0/0:28:28,0:40:-0.00,-10.34,-104.10	0/0:39:39,0:40:-0.00,-13.65,-144.59	0/0:42:41,1:40:-0.00,-10.87,-148.27	0/0:78:78,0:40:0.00,-25.39,-288.15	0/0:15:15,0:40:-0.00,-6.43,-56.25	0/0:29:29,0:40:-0.00,-10.64,-107.78	0/0:38:38,0:40:-0.00,-13.35,-140.91	0/0:22:22,0:40:-0.00,-8.53,-82.02	0/0:47:47,0:40:-0.00,-16.06,-174.04	0/0:34:34,0:40:-0.00,-12.14,-126.19	0/0:48:48,0:40:-0.00,-16.36,-177.72	0/0:47:47,0:40:-0.00,-16.06,-174.04	0/0:63:63,0:40:0.00,-20.87,-232.93	0/0:60:60,0:40:-0.00,-19.97,-221.89	0/0:68:67,0:40:0.00,-22.08,-247.66	0/0:62:61,1:40:0.00,-16.89,-221.89	0/0:25:25,0:40:-0.00,-9.44,-93.06	0/0:34:34,0:40:-0.00,-12.14,-126.19	./.	./.	0/0:10:10,0:40:-0.00,-4.92,-37.85	0/0:17:17,0:40:-0.00,-7.03,-63.61	0/0:15:15,0:40:-0.00,-6.43,-56.25	./.	0/0:52:52,0:40:-0.00,-17.56,-192.44	0/0:35:35,0:40:-0.00,-12.45,-129.87	0/0:49:49,0:40:0.00,-16.66,-181.40	0/0:24:24,0:40:-0.00,-9.14,-89.38	0/0:61:61,0:40:0.00,-20.27,-225.57	0/0:38:38,0:40:-0.00,-13.35,-140.91	0/0:44:44,0:40:-0.00,-15.15,-163.00	0/0:58:58,0:40:-0.00,-19.37,-214.53	0/0:37:37,0:40:-0.00,-13.05,-137.23	0/0:29:29,0:40:-0.00,-10.64,-107.78	0/0:36:36,0:40:-0.00,-12.75,-133.55	0/0:52:52,0:40:-0.00,-17.56,-192.44	0/0:54:54,0:40:0.00,-18.16,-199.80	0/0:47:47,0:40:-0.00,-16.06,-174.04	0/0:31:31,0:40:-0.00,-11.24,-115.14	0/0:39:39,0:40:-0.00,-13.65,-144.59	0/0:24:24,0:40:-0.00,-9.14,-89.38	0/0:96:96,0:40:-0.00,-30.80,-354.40	0/0:31:31,0:40:-0.00,-11.24,-115.14	0/0:22:22,0:40:-0.00,-8.53,-82.02	0/0:32:32,0:40:-0.00,-11.54,-118.82	0/0:18:18,0:40:-0.00,-7.33,-67.29	0/0:28:28,0:40:-0.00,-10.34,-104.10	./.	./.	./.	./.	./.	./.	./.	./.	./.	./.	./.	./.	1/1:37:0,37:40:-135.16,-12.01,-0.00	1/1:44:0,44:40:-160.92,-14.12,-0.00	1/1:21:0,20:40:-72.58,-6.90,-0.00	1/1:25:0,25:40:-90.99,-8.40,-0.00	1/1:90:0,90:40:-330.24,-27.96,0.00	1/1:46:0,46:40:-168.28,-14.72,-0.00	1/1:28:0,28:40:-102.03,-9.30,-0.00	1/1:41:0,41:40:-149.88,-13.22,-0.00
2399	234	2399:234	C	T	.	PASS	NS=59;AF=0.051	GT:DP:AD:GQ:GL	./.	./.	./.	./.	1/1:7:0,7:34:-23.70,-2.73,-0.00	./.	./.	./.	./.	./.	./.	./.	./.	./.	./.	./.	./.	./.	./.	./.	./.	./.	./.	./.	./.	./.	1/1:4:0,4:24:-13.02,-1.84,-0.01	./.	./.	./.	./.	./.	./.	./.	./.	./.	./.	./.	./.	./.	./.	./.	1/1:5:0,5:27:-16.58,-2.13,-0.00	./.	./.	./.	./.	./.	./.	./.	./.	./.	./.	./.	./.	./.	./.	0/0:42:42,0:40:-0.00,-14.49,-150.74	0/0:46:46,0:40:-0.00,-15.69,-164.98	./.	0/0:23:23,0:40:-0.00,-8.77,-83.10	./.	0/0:54:54,0:40:-0.00,-18.10,-193.46	./.	0/0:86:84,2:40:0.00,-20.61,-293.14	./.	./.	0/0:33:33,0:40:-0.00,-11.78,-118.70	0/0:47:47,0:40:-0.00,-15.99,-168.54	0/0:63:63,0:40:0.00,-20.81,-225.50	./.	0/0:23:23,0:40:-0.00,-8.77,-83.10	0/0:52:52,0:40:0.00,-17.50,-186.34	0/0:17:17,0:40:-0.00,-6.97,-61.74	0/0:50:50,0:40:0.00,-16.90,-179.22	0/0:14:14,0:40:-0.00,-6.06,-51.06	0/0:37:37,0:40:-0.00,-12.98,-132.94	0/0:52:52,0:40:0.00,-17.50,-186.34	0/0:34:34,0:40:-0.00,-12.08,-122.26	0/0:78:77,1:40:0.00,-21.76,-271.78	0/0:22:22,0:40:-0.00,-8.47,-79.54	0/0:28:28,0:40:-0.00,-10.28,-100.90	0/0:10:10,0:40:-0.00,-4.86,-36.82	0/0:43:43,0:40:-0.00,-14.79,-154.30	0/0:40:40,0:40:-0.00,-13.89,-143.62	0/0:27:27,0:40:-0.00,-9.97,-97.34	0/0:31:31,0:40:-0.00,-11.18,-111.58	0/0:59:59,0:40:0.00,-19.60,-211.26	0/0:34:34,0:40:-0.00,-12.08,-122.26	0/0:28:28,0:40:-0.00,-10.28,-100.90	0/0:11:11,0:40:-0.00,-5.16,-40.38	./.	./.	0/0:17:17,0:40:-0.00,-6.97,-61.74	./.	0/0:37:37,0:40:-0.00,-12.98,-132.94	0/0:27:27,0:40:-0.00,-9.97,-97.34	0/0:34:34,0:40:-0.00,-12.08,-122.26	0/0:46:46,0:40:-0.00,-15.69,-164.98	0/0:31:31,0:40:-0.00,-11.18,-111.58	0/0:26:26,0:40:-0.00,-9.67,-93.78	0/0:34:34,0:40:-0.00,-12.08,-122.26	0/0:39:39,0:40:-0.00,-13.59,-140.06	./.	0/0:31:31,0:40:-0.00,-11.18,-111.58	0/0:9:9,0:40:-0.00,-4.56,-33.26	0/0:22:21,1:40:-0.00,-4.91,-72.42	./.	0/0:43:43,0:40:-0.00,-14.79,-154.30	0/0:30:30,0:40:-0.00,-10.88,-108.02	0/0:14:14,0:40:-0.00,-6.06,-51.06	0/0:16:16,0:40:-0.00,-6.66,-58.18	./.	0/0:24:23,0:40:-0.00,-8.77,-83.10	0/0:44:44,0:40:-0.00,-15.09,-157.86	0/0:28:28,0:40:-0.00,-10.28,-100.90	0/0:38:38,0:40:-0.00,-13.28,-136.50	0/0:26:25,1:40:-0.00,-6.11,-86.66	./.	./.	./.	./.	./.	./.	./.	./.	./.	./.	./.	./.	0/0:64:64,0:40:0.00,-21.11,-229.06	0/0:32:32,0:40:-0.00,-11.48,-115.14	0/0:18:18,0:40:-0.00,-7.27,-65.30	0/0:65:65,0:40:0.00,-21.41,-232.62	./.	0/0:29:29,0:40:-0.00,-10.58,-104.46	0/0:36:36,0:40:-0.00,-12.68,-129.38	0/0:38:38,0:40:-0.00,-13.28,-136.50
2425	219	2425:219	G	T	.	PASS	NS=60;AF=0.117	GT:DP:AD:GQ:GL	0/0:18:18,0:40:-0.00,-7.21,-51.78	./.	0/0:31:27,0:40:-0.00,-9.91,-77.24	./.	./.	./.	./.	0/0:18:18,0:40:-0.00,-7.21,-51.78	./.	0/0:13:13,0:40:-0.00,-5.71,-37.64	./.	./.	./.	./.	./.	./.	./.	./.	./.	./.	0/0:19:19,0:40:-0.00,-7.51,-54.61	0/0:20:20,0:40:-0.00,-7.81,-57.44	./.	./.	0/0:13:13,0:40:-0.00,-5.71,-37.64	./.	0/0:17:17,0:40:-0.00,-6.91,-48.96	./.	./.	./.	0/0:18:18,0:40:-0.00,-7.21,-51.78	./.	0/0:26:26,0:40:-0.00,-9.61,-74.41	0/0:31:31,0:40:-0.00,-11.11,-88.56	0/0:9:9,0:40:-0.00,-4.51,-26.33	./.	0/0:23:23,0:40:-0.00,-8.71,-65.93	./.	0/0:45:45,0:40:-0.00,-15.32,-128.16	./.	./.	./.	./.	./.	./.	./.	./.	0/0:18:17,1:40:-0.00,-4.38,-46.13	./.	./.	./.	./.	./.	./.	0/0:29:29,0:40:-0.00,-10.51,-82.90	0/0:14:14,0:40:-0.00,-6.01,-40.47	0/0:16:16,0:40:-0.00,-6.61,-46.13	./.	./.	./.	./.	./.	./.	./.	./.	0/0:11:11,0:40:-0.00,-5.11,-31.98	./.	./.	0/0:20:20,0:40:-0.00,-7.81,-57.44	./.	0/0:30:30,0:40:-0.00,-10.81,-85.73	0/0:37:37,0:40:-0.00,-12.92,-105.53	0/0:30:30,0:40:-0.00,-10.81,-85.73	0/0:14:14,0:40:-0.00,-6.01,-40.47	0/0:38:38,0:40:-0.00,-13.22,-108.36	./.	./.	./.	0/0:25:25,0:40:-0.00,-9.31,-71.59	./.	0/0:15:15,0:40:-0.00,-6.31,-43.30	./.	./.	./.	./.	./.	./.	0/0:24:24,0:40:-0.00,-9.01,-68.76	0/0:12:12,0:40:-0.00,-5.41,-34.81	0/0:19:19,0:40:-0.00,-7.51,-54.61	0/0:20:20,0:40:-0.00,-7.81,-57.44	./.	./.	./.	0/0:15:15,0:40:-0.00,-6.31,-43.30	0/0:9:9,0:40:-0.00,-4.51,-26.33	0/0:29:29,0:40:-0.00,-10.51,-82.90	0/0:17:17,0:40:-0.00,-6.91,-48.96	0/0:41:41,0:40:-0.00,-14.12,-116.84	0/0:34:34,0:40:-0.00,-12.01,-97.04	./.	0/0:42:42,0:40:-0.00,-14.42,-119.67	./.	0/0:12:12,0:40:-0.00,-5.41,-34.81	./.	0/0:27:27,0:40:-0.00,-9.91,-77.24	0/0:23:23,0:40:-0.00,-8.71,-65.93	./.	./.	0/0:36:36,0:40:-0.00,-12.62,-102.70	./.	./.	./.	0/0:43:43,0:40:-0.00,-14.72,-122.50	0/0:18:18,0:40:-0.00,-7.21,-51.78	./.	0/0:20:20,0:40:-0.00,-7.81,-57.44	0/0:39:39,0:40:-0.00,-13.52,-111.19	1/1:6:0,6:34:-16.11,-2.74,-0.00	./.	1/1:16:0,16:40:-44.39,-5.74,-0.00	./.	1/1:21:0,21:40:-58.54,-7.24,-0.00	./.	1/1:19:0,19:40:-52.88,-6.64,-0.00	./.	1/1:15:0,15:40:-41.56,-5.44,-0.00	1/1:35:0,35:40:-98.14,-11.45,-0.00	1/1:21:0,21:40:-58.54,-7.24,-0.00	./.	0/0:20:20,0:40:-0.00,-7.81,-57.44	0/0:13:13,0:40:-0.00,-5.71,-37.64	0/0:13:13,0:40:-0.00,-5.71,-37.64	0/0:24:24,0:40:-0.00,-9.01,-68.76	./.	0/0:10:10,0:40:-0.00,-4.81,-29.15	0/0:16:16,0:40:-0.00,-6.61,-46.13	0/0:28:28,0:40:-0.00,-10.21,-80.07
2466	290	2466:290	C	A	.	PASS	NS=58;AF=0.086	GT:DP:AD:GQ:GL	./.	./.	0/0:18:18,0:40:-0.00,-7.45,-48.14	0/0:25:25,0:40:-0.00,-9.55,-66.48	0/0:18:18,0:40:-0.00,-7.45,-48.14	0/0:9:9,0:40:-0.00,-4.75,-24.57	./.	./.	./.	./.	0/0:18:18,0:40:-0.00,-7.45,-48.14	./.	./.	./.	./.	./.	./.	./.	0/0:13:13,0:40:-0.00,-5.95,-35.05	./.	./.	0/0:8:8,0:40:-0.00,-4.45,-21.95	./.	./.	0/0:11:11,0:40:-0.00,-5.35,-29.81	./.	0/0:14:14,0:40:-0.00,-6.25,-37.67	./.	./.	0/0:20:19,0:40:-0.00,-7.75,-50.76	0/0:14:14,0:40:-0.00,-6.25,-37.67	0/0:17:17,0:40:-0.00,-7.15,-45.53	0/0:18:18,0:40:-0.00,-7.45,-48.14	./.	0/0:23:22,0:40:-0.00,-8.65,-58.62	./.	0/0:14:14,0:40:-0.00,-6.25,-37.67	./.	0/0:9:8,1:27:-0.00,-2.13,-19.34	./.	./.	0/0:6:6,0:40:-0.00,-3.85,-16.71	./.	0/0:12:12,0:40:-0.00,-5.65,-32.43	./.	./.	./.	0/0:14:14,0:40:-0.00,-6.25,-37.67	0/0:18:18,0:40:-0.00,-7.45,-48.14	0/0:11:11,0:40:-0.00,-5.35,-29.81	0/0:14:14,0:40:-0.00,-6.25,-37.67	0/0:18:18,0:40:-0.00,-7.45,-48.14	0/0:17:17,0:40:-0.00,-7.15,-45.53	./.	0/0:13:13,0:40:-0.00,-5.95,-35.05	./.	./.	./.	./.	./.	0/0:9:9,0:40:-0.00,-4.75,-24.57	./.	0/0:7:7,0:40:-0.00,-4.15,-19.33	./.	./.	./.	0/0:15:15,0:40:-0.00,-6.55,-40.29	0/0:19:19,0:40:-0.00,-7.75,-50.76	0/0:13:13,0:40:-0.00,-5.95,-35.05	./.	./.	0/0:12:12,0:40:-0.00,-5.65,-32.43	./.	./.	0/0:19:19,0:40:-0.00,-7.75,-50.76	0/0:8:8,0:40:-0.00,-4.45,-21.95	./.	./.	./.	0/0:18:18,0:40:-0.00,-7.45,-48.14	0/0:9:8,1:27:-0.00,-2.13,-19.34	./.	0/0:14:13,0:40:-0.00,-5.95,-35.05	./.	0/0:16:15,0:40:-0.00,-6.55,-40.29	0/0:9:9,0:40:-0.00,-4.75,-24.57	0/0:12:12,0:40:-0.00,-5.65,-32.43	./.	./.	./.	./.	./.	./.	./.	./.	./.	./.	0/0:18:18,0:40:-0.00,-7.45,-48.14	0/0:18:18,0:40:-0.00,-7.45,-48.14	./.	0/0:17:17,0:40:-0.00,-7.15,-45.53	0/0:12:12,0:40:-0.00,-5.65,-32.43	0/0:11:11,0:40:-0.00,-5.35,-29.81	0/0:19:19,0:40:-0.00,-7.75,-50.76	./.	0/0:20:20,0:40:-0.00,-8.05,-53.38	0/0:12:12,0:40:-0.00,-5.65,-32.43	./.	./.	0/0:21:21,0:40:-0.00,-8.35,-56.00	./.	0/0:19:19,0:40:-0.00,-7.75,-50.76	./.	./.	0/0:17:17,0:40:-0.00,-7.15,-45.53	./.	./.	0/0:11:11,0:40:-0.00,-5.35,-29.81	./.	0/0:8:8,0:40:-0.00,-4.45,-21.95	./.	./.	./.	./.	./.	./.	./.	0/0:13:13,0:40:-0.00,-5.95,-35.05	./.	./.	./.	1/1:14:0,14:40:-35.67,-5.25,-0.00	1/1:15:0,15:40:-38.29,-5.55,-0.00	1/1:22:0,22:40:-56.62,-7.65,-0.00	./.	1/1:16:0,16:40:-40.91,-5.85,-0.00	1/1:24:0,24:40:-61.86,-8.25,-0.00	./.
2728	54	2728:54	A	T	.	PASS	NS=102;AF=0.451	GT:DP:AD:GQ:GL	./.	./.	./.	./.	./.	./.	./.	./.	./.	./.	./.	./.	./.	./.	./.	./.	./.	./.	./.	./.	./.	./.	./.	1/1:111:0,111:40:-429.52,-34.99,0.00	1/1:72:0,72:40:-278.59,-23.25,0.00	1/1:93:0,93:40:-359.86,-29.57,-0.00	1/1:50:0,50:40:-193.44,-16.63,0.00	1/1:85:0,85:40:-328.90,-27.16,0.00	1/1:78:0,78:40:-301.81,-25.06,0.00	1/1:64:0,64:40:-247.62,-20.84,0.00	1/1:57:0,57:40:-220.53,-18.74,-0.00	1/1:77:0,77:40:-297.94,-24.75,0.00	1/1:87:0,87:40:-336.64,-27.76,-0.00	1/1:31:0,31:40:-119.91,-10.91,-0.00	1/1:63:0,63:40:-243.75,-20.54,0.00	1/1:176:0,176:40:-681.09,-54.55,0.00	1/1:136:0,136:40:-526.28,-42.51,0.00	1/1:121:0,121:40:-468.23,-38.00,0.00	1/1:60:0,60:40:-232.14,-19.64,-0.00	1/1:164:0,164:40:-634.65,-50.94,0.00	1/1:128:0,128:40:-495.32,-40.10,0.00	1/1:231:0,231:40:-893.95,-71.10,0.00	1/1:206:0,206:40:-797.20,-63.58,0.00	1/1:63:0,63:40:-243.75,-20.54,0.00	1/1:52:0,52:40:-201.18,-17.23,0.00	1/1:23:0,23:40:-88.94,-8.50,-0.00	1/1:23:0,23:40:-88.94,-8.50,-0.00	1/1:27:0,27:40:-104.42,-9.71,-0.00	1/1:65:0,65:40:-251.49,-21.14,0.00	1/1:48:0,48:40:-185.70,-16.03,-0.00	1/1:80:0,80:40:-309.55,-25.66,0.00	1/1:111:0,111:40:-429.52,-34.99,0.00	1/1:87:0,87:40:-336.64,-27.76,-0.00	1/1:122:0,122:40:-472.10,-38.30,0.00	1/1:35:0,35:40:-135.39,-12.11,-0.00	1/1:21:0,21:40:-81.20,-7.90,-0.00	1/1:38:0,38:40:-147.00,-13.02,-0.00	1/1:319:0,319:40:-1234.53,-97.59,0.00	1/1:294:0,294:40:-1137.78,-90.07,0.00	1/1:329:0,329:40:-1273.24,-100.60,0.00	1/1:165:1,164:40:-630.78,-47.37,0.00	1/1:204:0,204:40:-789.46,-62.98,0.00	1/1:273:0,273:40:-1056.50,-83.75,-0.00	1/1:304:0,304:40:-1176.48,-93.08,0.00	1/1:298:0,298:40:-1153.26,-91.27,0.00	1/1:263:0,263:40:-1017.80,-80.74,-0.00	1/1:357:0,356:40:-1377.73,-108.73,0.00	1/1:283:1,281:40:-1083.59,-82.58,0.00	1/1:59:0,59:40:-228.27,-19.34,0.00	0/0:85:85,0:40:-0.00,-27.23,-329.04	0/0:33:33,0:40:-0.00,-11.58,-127.79	0/0:15:15,0:40:-0.00,-6.17,-58.13	0/0:23:23,0:40:-0.00,-8.57,-89.09	0/0:40:40,0:40:-0.00,-13.69,-154.88	0/0:28:28,0:40:-0.00,-10.08,-108.44	0/0:14:14,0:40:-0.00,-5.87,-54.25	0/0:41:41,0:40:-0.00,-13.99,-158.75	0/0:25:25,0:40:-0.00,-9.18,-96.83	0/0:17:17,0:40:-0.00,-6.77,-65.87	0/0:19:19,0:40:-0.00,-7.37,-73.61	0/0:30:30,0:40:-0.00,-10.68,-116.18	0/0:47:47,0:40:-0.00,-15.80,-181.97	0/0:60:60,0:40:-0.00,-19.71,-232.29	0/0:76:76,0:40:0.00,-24.53,-294.21	0/0:41:41,0:40:-0.00,-13.99,-158.75	0/0:62:62,0:40:0.00,-20.31,-240.03	0/0:52:52,0:40:0.00,-17.30,-201.32	0/0:9:9,0:40:-0.00,-4.36,-34.90	0/0:6:6,0:40:-0.00,-3.46,-23.29	0/0:22:22,0:40:-0.00,-8.27,-85.22	0/0:15:15,0:40:-0.00,-6.17,-58.13	0/0:9:9,0:40:-0.00,-4.36,-34.90	0/0:11:11,0:40:-0.00,-4.96,-42.64	0/0:16:16,0:40:-0.00,-6.47,-62.00	./.	0/0:27:27,0:40:-0.00,-9.78,-104.57	0/0:23:23,0:40:-0.00,-8.57,-89.09	0/0:68:68,0:40:0.00,-22.12,-263.25	0/0:33:33,0:40:-0.00,-11.58,-127.79	0/0:20:20,0:40:-0.00,-7.67,-77.48	0/0:28:28,0:40:-0.00,-10.08,-108.44	0/0:39:39,0:40:-0.00,-13.39,-151.01	0/0:66:66,0:40:0.00,-21.52,-255.51	0/0:46:46,0:40:-0.00,-15.50,-178.10	0/0:32:32,0:40:-0.00,-11.28,-123.92	0/0:33:33,0:40:-0.00,-11.58,-127.79	0/0:25:25,0:40:-0.00,-9.18,-96.83	0/0:10:10,0:40:-0.00,-4.66,-38.77	0/0:18:18,0:40:-0.00,-7.07,-69.74	0/0:31:31,0:40:-0.00,-10.98,-120.05	0/0:22:22,0:40:-0.00,-8.27,-85.22	0/0:22:22,0:40:-0.00,-8.27,-85.22	0/0:25:25,0:40:-0.00,-9.18,-96.83	0/0:14:14,0:40:-0.00,-5.87,-54.25	0/0:23:23,0:40:-0.00,-8.57,-89.09	0/0:22:22,0:40:-0.00,-8.27,-85.22	0/0:20:20,0:40:-0.00,-7.67,-77.48	0/0:15:15,0:40:-0.00,-6.17,-58.13	./.	./.	./.	./.	./.	./.	./.	./.	./.	./.	./.	./.	0/0:14:14,0:40:-0.00,-5.87,-54.25	0/0:49:49,0:40:-0.00,-16.40,-189.71	0/0:28:28,0:40:-0.00,-10.08,-108.44	0/0:24:24,0:40:-0.00,-8.87,-92.96	0/0:26:26,0:40:-0.00,-9.48,-100.70	0/0:10:10,0:40:-0.00,-4.66,-38.77	0/0:23:23,0:40:-0.00,-8.57,-89.09	0/0:16:16,0:40:-0.00,-6.47,-62.00
2746	319	2746:319	C	A	.	PASS	NS=67;AF=0.224	GT:DP:AD:GQ:GL	0/0:9:9,0:40:-0.00,-4.53,-39.80	0/0:28:28,0:40:-0.00,-10.24,-122.80	0/0:13:13,0:40:-0.00,-5.73,-57.28	./.	0/0:24:24,0:40:-0.00,-9.04,-105.33	./.	0/0:35:35,0:40:-0.00,-12.35,-153.38	./.	0/0:18:17,1:35:-0.00,-2.87,-70.38	./.	0/0:14:14,0:40:-0.00,-6.03,-61.65	./.	./.	./.	./.	./.	./.	./.	0/0:14:14,0:40:-0.00,-6.03,-61.65	./.	0/0:13:13,0:40:-0.00,-5.73,-57.28	0/0:12:12,0:40:-0.00,-5.43,-52.91	./.	./.	./.	./.	1/1:26:0,26:40:-113.09,-9.16,-0.00	./.	./.	1/1:29:0,29:40:-126.20,-10.06,-0.00	./.	1/1:11:0,11:40:-47.57,-4.64,-0.00	./.	./.	./.	./.	1/1:6:0,6:38:-25.72,-3.14,-0.00	1/1:10:0,10:40:-43.20,-4.34,-0.00	1/1:18:0,18:40:-78.15,-6.75,-0.00	1/1:20:0,20:40:-86.88,-7.35,-0.00	1/1:48:1,47:40:-200.46,-11.41,-0.00	./.	./.	./.	1/1:15:0,15:40:-65.04,-5.84,-0.00	./.	1/1:13:0,13:40:-56.30,-5.24,-0.00	./.	1/1:20:0,20:40:-86.88,-7.35,-0.00	1/1:15:0,15:40:-65.04,-5.84,-0.00	1/1:9:0,9:40:-38.83,-4.04,-0.00	1/1:16:0,16:40:-69.41,-6.15,-0.00	1/1:14:0,14:40:-60.67,-5.54,-0.00	./.	./.	./.	./.	./.	./.	0/0:19:19,0:40:-0.00,-7.54,-83.49	./.	0/0:19:19,0:40:-0.00,-7.54,-83.49	./.	./.	./.	./.	./.	./.	0/0:21:21,0:40:-0.00,-8.14,-92.22	./.	0/0:12:12,0:40:-0.00,-5.43,-52.91	./.	0/0:13:13,0:40:-0.00,-5.73,-57.28	./.	0/0:13:13,0:40:-0.00,-5.73,-57.28	0/0:22:21,1:40:-0.00,-4.07,-87.86	./.	./.	0/0:20:20,0:40:-0.00,-7.84,-87.86	0/0:10:10,0:40:-0.00,-4.83,-44.17	0/0:26:26,0:40:-0.00,-9.64,-114.07	./.	./.	./.	./.	./.	0/0:27:27,0:40:-0.00,-9.94,-118.44	0/0:19:19,0:40:-0.00,-7.54,-83.49	0/0:14:14,0:40:-0.00,-6.03,-61.65	0/0:13:13,0:40:-0.00,-5.73,-57.28	./.	./.	./.	0/0:17:17,0:40:-0.00,-6.93,-74.75	./.	0/0:37:37,0:40:-0.00,-12.95,-162.12	0/0:6:6,0:40:-0.00,-3.62,-26.70	./.	0/0:25:25,0:40:-0.00,-9.34,-109.70	0/0:13:13,0:40:-0.00,-5.73,-57.28	./.	./.	0/0:6:6,0:40:-0.00,-3.62,-26.70	0/0:20:20,0:40:-0.00,-7.84,-87.86	./.	0/0:12:12,0:40:-0.00,-5.43,-52.91	0/0:8:8,0:40:-0.00,-4.22,-35.43	0/0:8:8,0:40:-0.00,-4.22,-35.43	./.	./.	0/0:10:10,0:40:-0.00,-4.83,-44.17	./.	./.	0/0:17:17,0:40:-0.00,-6.93,-74.75	0/0:9:9,0:40:-0.00,-4.53,-39.80	./.	0/0:10:10,0:40:-0.00,-4.83,-44.17	0/0:16:16,0:40:-0.00,-6.63,-70.38	0/0:12:12,0:40:-0.00,-5.43,-52.91	0/0:16:16,0:40:-0.00,-6.63,-70.38	./.	0/0:18:18,0:40:-0.00,-7.23,-79.12	0/0:12:12,0:40:-0.00,-5.43,-52.91	0/0:17:17,0:40:-0.00,-6.93,-74.75	0/0:18:18,0:40:-0.00,-7.23,-79.12	./.	0/0:13:13,0:40:-0.00,-5.73,-57.28	0/0:11:11,0:40:-0.00,-5.13,-48.54	0/0:15:15,0:40:-0.00,-6.33,-66.01	0/0:17:17,0:40:-0.00,-6.93,-74.75	./.	0/0:32:32,0:40:-0.00,-11.45,-140.28	./.	0/0:25:25,0:40:-0.00,-9.34,-109.70	./.	./.	0/0:14:14,0:40:-0.00,-6.03,-61.65	./.
2771	144	2771:144	G	T	.	PASS	NS=65;AF=0.108	GT:DP:AD:GQ:GL	./.	./.	./.	./.	./.	./.	./.	./.	./.	./.	./.	./.	./.	./.	./.	./.	./.	./.	./.	./.	./.	./.	./.	./.	./.	./.	./.	./.	./.	./.	./.	./.	./.	./.	./.	./.	./.	./.	./.	./.	./.	./.	./.	./.	./.	0/0:34:34,0:40:-0.00,-11.57,-162.23	0/0:16:16,0:40:-0.00,-6.15,-76.84	0/0:25:25,0:40:-0.00,-8.86,-119.54	0/0:49:48,1:40:-0.00,-11.34,-223.89	0/0:54:54,0:40:0.00,-17.59,-257.10	0/0:69:69,0:40:0.00,-22.11,-328.25	0/0:93:93,0:40:0.00,-29.33,-442.09	0/0:92:92,0:40:0.00,-29.03,-437.35	0/0:77:77,0:40:0.00,-24.52,-366.20	0/0:27:27,0:40:-0.00,-9.47,-129.02	0/0:18:18,0:40:-0.00,-6.76,-86.33	0/0:31:31,0:40:-0.00,-10.67,-148.00	./.	./.	./.	./.	./.	./.	./.	./.	./.	./.	./.	./.	0/0:152:152,0:40:-0.00,-47.09,-721.96	0/0:42:42,0:40:-0.00,-13.98,-200.18	0/0:53:53,0:40:-0.00,-17.29,-252.35	0/0:42:42,0:40:-0.00,-13.98,-200.18	0/0:72:72,0:40:0.00,-23.01,-342.48	0/0:74:74,0:40:0.00,-23.61,-351.97	./.	0/0:21:21,0:40:-0.00,-7.66,-100.56	0/0:68:68,0:40:0.00,-21.81,-323.51	0/0:37:37,0:40:-0.00,-12.48,-176.46	0/0:11:11,0:40:-0.00,-4.65,-53.13	0/0:22:22,0:40:-0.00,-7.96,-105.31	0/0:78:78,0:40:0.00,-24.82,-370.94	0/0:87:87,0:40:0.00,-27.53,-413.63	0/0:67:67,0:40:0.00,-21.51,-318.76	0/0:71:70,1:40:0.00,-17.97,-328.25	0/0:63:63,0:40:-0.00,-20.30,-299.79	0/0:85:85,0:40:0.00,-26.92,-404.15	0/0:29:29,0:40:-0.00,-10.07,-138.51	0/0:22:22,0:40:-0.00,-7.96,-105.31	./.	0/1:16:12,4:40:-12.82,-0.00,-51.72	0/0:13:13,0:40:-0.00,-5.25,-62.61	./.	0/0:16:16,0:40:-0.00,-6.15,-76.84	0/0:13:13,0:40:-0.00,-5.25,-62.61	0/0:54:54,0:40:0.00,-17.59,-257.10	0/0:40:40,0:40:-0.00,-13.38,-190.69	0/0:37:37,0:40:-0.00,-12.48,-176.46	0/0:37:37,0:40:-0.00,-12.48,-176.46	0/0:51:51,0:40:0.00,-16.69,-242.87	0/0:50:50,0:40:0.00,-16.39,-238.12	0/0:52:52,0:40:-0.00,-16.99,-247.61	0/0:78:78,0:40:0.00,-24.82,-370.94	0/0:31:31,0:40:-0.00,-10.67,-148.00	0/0:19:19,0:40:-0.00,-7.06,-91.07	0/0:41:41,0:40:-0.00,-13.68,-195.43	0/0:35:35,0:40:-0.00,-11.87,-166.97	0/0:14:14,0:40:-0.00,-5.55,-67.36	0/0:28:28,0:40:-0.00,-9.77,-133.77	0/0:23:23,0:40:-0.00,-8.26,-110.05	0/0:45:45,0:40:-0.00,-14.88,-214.41	0/0:11:11,0:40:-0.00,-4.65,-53.13	0/0:112:112,0:40:0.00,-35.05,-532.22	0/0:54:54,0:40:0.00,-17.59,-257.10	0/0:13:13,0:40:-0.00,-5.25,-62.61	0/0:16:16,0:40:-0.00,-6.15,-76.84	0/0:24:24,0:40:-0.00,-8.56,-114.79	0/0:55:55,0:40:0.00,-17.89,-261.84	1/1:18:0,18:40:-84.43,-5.81,-0.00	1/1:38:0,38:40:-179.30,-11.83,-0.00	1/1:21:0,21:40:-98.67,-6.71,-0.00	./.	./.	./.	./.	1/1:4:0,4:21:-18.04,-1.60,-0.01	./.	0/1:15:2,13:40:-55.81,-0.00,-4.58	1/1:6:0,6:28:-27.52,-2.20,-0.00	1/1:9:0,9:38:-41.74,-3.10,-0.00	./.	./.	./.	./.	./.	./.	./.	./.
2835	99	2835:99	C	T	.	PASS	NS=107;AF=0.178	GT:DP:AD:GQ:GL	0/0:12:12,0:40:-0.00,-5.48,-57.96	0/0:34:34,0:40:-0.00,-12.10,-162.99	0/0:41:41,0:40:-0.00,-14.21,-196.40	0/0:38:38,0:40:-0.00,-13.31,-182.08	0/0:26:26,0:40:-0.00,-9.70,-124.79	0/0:41:41,0:40:-0.00,-14.21,-196.40	0/0:17:17,0:40:-0.00,-6.99,-81.83	0/0:11:11,0:40:-0.00,-5.18,-53.18	0/0:6:6,0:40:-0.00,-3.68,-29.32	0/0:23:23,0:40:-0.00,-8.79,-110.47	0/0:33:33,0:40:-0.00,-11.80,-158.21	0/0:55:55,0:40:0.00,-18.43,-263.24	./.	0/0:45:45,0:40:-0.00,-15.42,-215.50	0/0:75:75,0:40:-0.00,-24.45,-358.72	0/0:11:11,0:40:-0.00,-5.18,-53.18	0/0:42:42,0:40:-0.00,-14.51,-201.18	0/0:27:27,0:40:-0.00,-10.00,-129.57	0/0:37:37,0:40:-0.00,-13.01,-177.31	0/0:28:28,0:40:-0.00,-10.30,-134.34	0/0:16:16,0:40:-0.00,-6.69,-77.05	0/0:45:45,0:40:-0.00,-15.42,-215.50	0/0:23:23,0:40:-0.00,-8.79,-110.47	0/0:11:11,0:40:-0.00,-5.18,-53.18	./.	0/0:46:46,0:40:-0.00,-15.72,-220.27	0/0:17:17,0:40:-0.00,-6.99,-81.83	0/0:30:30,0:40:-0.00,-10.90,-143.89	0/0:42:42,0:40:-0.00,-14.51,-201.18	./.	0/0:21:21,0:40:-0.00,-8.19,-100.92	0/0:25:25,0:40:-0.00,-9.40,-120.02	0/0:15:15,0:40:-0.00,-6.39,-72.28	0/0:19:19,0:40:-0.00,-7.59,-91.38	0/0:19:19,0:40:-0.00,-7.59,-91.38	0/0:41:41,0:40:-0.00,-14.21,-196.40	0/0:19:19,0:40:-0.00,-7.59,-91.38	0/0:29:29,0:40:-0.00,-10.60,-139.12	./.	0/0:21:21,0:40:-0.00,-8.19,-100.92	0/0:28:28,0:40:-0.00,-10.30,-134.34	0/0:33:33,0:40:-0.00,-11.80,-158.21	0/0:10:10,0:40:-0.00,-4.88,-48.41	0/0:11:11,0:40:-0.00,-5.18,-53.18	./.	0/0:14:14,0:40:-0.00,-6.08,-67.51	./.	0/0:22:22,0:40:-0.00,-8.49,-105.70	0/0:12:12,0:40:-0.00,-5.48,-57.96	0/0:34:34,0:40:-0.00,-12.10,-162.99	0/0:20:20,0:40:-0.00,-7.89,-96.15	0/0:52:52,0:40:0.00,-17.52,-248.92	0/0:35:35,0:40:-0.00,-12.41,-167.76	0/0:34:34,0:40:-0.00,-12.10,-162.99	0/0:22:22,0:40:-0.00,-8.49,-105.70	0/0:13:13,0:40:-0.00,-5.78,-62.73	0/0:25:25,0:40:-0.00,-9.40,-120.02	0/0:6:6,0:40:-0.00,-3.68,-29.32	0/0:43:43,0:40:-0.00,-14.81,-205.95	0/0:15:15,0:40:-0.00,-6.39,-72.28	0/0:34:34,0:40:-0.00,-12.10,-162.99	0/0:41:41,0:40:-0.00,-14.21,-196.40	0/0:42:42,0:40:-0.00,-14.51,-201.18	0/0:42:42,0:40:-0.00,-14.51,-201.18	0/0:6:6,0:40:-0.00,-3.68,-29.32	0/0:12:12,0:40:-0.00,-5.48,-57.96	0/0:29:29,0:40:-0.00,-10.60,-139.12	0/0:29:29,0:40:-0.00,-10.60,-139.12	0/0:17:17,0:40:-0.00,-6.99,-81.83	0/0:25:25,0:40:-0.00,-9.40,-120.02	0/0:15:15,0:40:-0.00,-6.39,-72.28	0/0:12:12,0:40:-0.00,-5.48,-57.96	0/0:21:21,0:40:-0.00,-8.19,-100.92	0/0:35:35,0:40:-0.00,-12.41,-167.76	0/0:19:19,0:40:-0.00,-7.59,-91.38	0/0:37:37,0:40:-0.00,-13.01,-177.31	./.	0/0:24:24,0:40:-0.00,-9.09,-115.25	0/0:65:65,0:40:0.00,-21.44,-310.98	./.	0/0:12:12,0:40:-0.00,-5.48,-57.96	0/0:11:11,0:40:-0.00,-5.18,-53.18	0/0:50:50,0:40:-0.00,-16.92,-239.37	0/0:36:36,0:40:-0.00,-12.71,-172.53	0/0:29:29,0:40:-0.00,-10.60,-139.12	0/0:26:26,0:40:-0.00,-9.70,-124.79	0/0:19:19,0:40:-0.00,-7.59,-91.38	0/0:30:30,0:40:-0.00,-10.90,-143.89	./.	./.	1/1:31:0,31:40:-147.32,-10.53,-0.00	./.	./.	1/1:37:0,37:40:-175.96,-12.34,-0.00	1/1:27:0,27:40:-128.22,-9.33,-0.00	1/1:17:0,17:40:-80.48,-6.32,-0.00	1/1:15:0,15:40:-70.94,-5.71,-0.00	1/1:44:0,44:40:-209.38,-14.44,-0.00	./.	1/1:49:0,49:40:-233.25,-15.95,-0.00	1/1:32:0,32:40:-152.09,-10.83,-0.00	1/1:23:0,23:40:-109.13,-8.12,-0.00	1/1:30:0,30:40:-142.55,-10.23,-0.00	1/1:54:0,54:40:-257.12,-17.45,0.00	./.	./.	1/1:25:0,25:40:-118.68,-8.72,-0.00	./.	./.	1/1:31:0,31:40:-147.32,-10.53,-0.00	1/1:19:0,19:40:-90.03,-6.92,-0.00	1/1:27:0,27:40:-128.22,-9.33,-0.00	1/1:53:0,53:40:-252.35,-17.15,0.00	1/1:5:0,5:33:-23.20,-2.70,-0.00	./.	1/1:5:0,5:33:-23.20,-2.70,-0.00	./.	1/1:28:0,28:40:-133.00,-9.63,-0.00	./.	./.	./.	./.	./.	./.	./.	./.	./.	0/0:25:24,1:40:-0.00,-4.62,-110.47	0/0:17:16,1:28:-0.00,-2.22,-72.28	./.	0/0:28:28,0:40:-0.00,-10.30,-134.34	./.	0/0:22:22,0:40:-0.00,-8.49,-105.70	0/0:18:18,0:40:-0.00,-7.29,-86.60	0/0:22:22,0:40:-0.00,-8.49,-105.70	0/0:9:9,0:40:-0.00,-4.58,-43.64	./.	0/0:30:30,0:40:-0.00,-10.90,-143.89
2862	31	2862:31	G	T	.	PASS	NS=98;AF=0.051	GT:DP:AD:GQ:GL	0/0:31:31,0:40:-0.00,-11.20,-105.23	0/0:12:12,0:40:-0.00,-5.48,-41.48	0/0:16:16,0:40:-0.00,-6.69,-54.90	0/0:19:19,0:40:-0.00,-7.59,-64.97	./.	0/0:28:28,0:40:-0.00,-10.30,-95.17	0/0:17:17,0:40:-0.00,-6.99,-58.26	0/0:15:15,0:40:-0.00,-6.39,-51.55	0/0:15:15,0:40:-0.00,-6.39,-51.55	0/0:31:31,0:40:-0.00,-11.20,-105.23	0/0:14:14,0:40:-0.00,-6.09,-48.19	0/0:17:17,0:40:-0.00,-6.99,-58.26	0/0:25:25,0:40:-0.00,-9.39,-85.10	./.	./.	0/0:15:15,0:40:-0.00,-6.39,-51.55	0/0:20:19,0:40:-0.00,-7.59,-64.97	./.	0/0:26:26,0:40:-0.00,-9.70,-88.46	0/0:9:9,0:40:-0.00,-4.58,-31.42	./.	0/0:5:5,0:40:-0.00,-3.38,-18.00	0/0:23:23,0:40:-0.00,-8.79,-78.39	0/0:35:35,0:40:-0.00,-12.40,-118.65	0/0:31:31,0:40:-0.00,-11.20,-105.23	0/0:21:21,0:40:-0.00,-8.19,-71.68	0/0:14:14,0:40:-0.00,-6.09,-48.19	0/0:34:34,0:40:-0.00,-12.10,-115.30	0/0:33:33,0:40:-0.00,-11.80,-111.94	0/0:17:17,0:40:-0.00,-6.99,-58.26	0/0:20:20,0:40:-0.00,-7.89,-68.32	./.	./.	./.	./.	0/0:12:12,0:40:-0.00,-5.48,-41.48	0/0:13:13,0:40:-0.00,-5.78,-44.84	0/0:27:27,0:40:-0.00,-10.00,-91.81	0/0:30:30,0:40:-0.00,-10.90,-101.88	0/0:6:6,0:40:-0.00,-3.68,-21.35	0/0:17:17,0:40:-0.00,-6.99,-58.26	0/0:40:40,0:40:-0.00,-13.91,-135.43	0/0:13:13,0:40:-0.00,-5.78,-44.84	./.	./.	0/0:53:53,0:40:-0.00,-17.82,-179.04	0/0:23:23,0:40:-0.00,-8.79,-78.39	./.	0/0:24:23,0:40:-0.00,-8.79,-78.39	0/0:17:17,0:40:-0.00,-6.99,-58.26	0/0:15:15,0:40:-0.00,-6.39,-51.55	0/0:37:37,0:40:-0.00,-13.00,-125.36	0/0:11:11,0:40:-0.00,-5.18,-38.13	0/0:17:17,0:40:-0.00,-6.99,-58.26	0/0:36:36,0:40:-0.00,-12.70,-122.01	0/0:9:9,0:40:-0.00,-4.58,-31.42	0/0:35:35,0:40:-0.00,-12.40,-118.65	0/0:35:35,0:40:-0.00,-12.40,-118.65	0/0:20:20,0:40:-0.00,-7.89,-68.32	./.	0/0:36:36,0:40:-0.00,-12.70,-122.01	0/0:35:35,0:40:-0.00,-12.40,-118.65	0/0:14:14,0:40:-0.00,-6.09,-48.19	./.	0/0:26:26,0:40:-0.00,-9.70,-88.46	0/0:19:19,0:40:-0.00,-7.59,-64.97	0/0:27:27,0:40:-0.00,-10.00,-91.81	0/0:51:51,0:40:0.00,-17.22,-172.33	./.	0/0:25:25,0:40:-0.00,-9.39,-85.10	0/0:33:33,0:40:-0.00,-11.80,-111.94	0/0:22:22,0:40:-0.00,-8.49,-75.03	0/0:15:15,0:40:-0.00,-6.39,-51.55	0/0:36:36,0:40:-0.00,-12.70,-122.01	0/0:25:25,0:40:-0.00,-9.39,-85.10	0/0:35:35,0:40:-0.00,-12.40,-118.65	0/0:26:26,0:40:-0.00,-9.70,-88.46	0/0:25:25,0:40:-0.00,-9.39,-85.10	0/0:25:25,0:40:-0.00,-9.39,-85.10	0/0:40:40,0:40:-0.00,-13.91,-135.43	0/0:9:9,0:40:-0.00,-4.58,-31.42	./.	./.	./.	./.	0/0:16:16,0:40:-0.00,-6.69,-54.90	0/0:7:7,0:40:-0.00,-3.98,-24.71	./.	0/0:10:10,0:40:-0.00,-4.88,-34.77	0/0:26:26,0:40:-0.00,-9.70,-88.46	0/0:22:22,0:40:-0.00,-8.49,-75.03	0/0:35:35,0:40:-0.00,-12.40,-118.65	0/0:43:43,0:40:-0.00,-14.81,-145.49	./.	0/0:7:7,0:40:-0.00,-3.98,-24.71	0/0:15:15,0:40:-0.00,-6.39,-51.55	0/0:32:32,0:40:-0.00,-11.50,-108.59	./.	0/0:17:17,0:40:-0.00,-6.99,-58.26	0/0:29:29,0:40:-0.00,-10.60,-98.52	0/0:37:37,0:40:-0.00,-13.00,-125.36	0/0:11:11,0:40:-0.00,-5.18,-38.13	0/0:16:16,0:40:-0.00,-6.69,-54.90	./.	./.	0/0:12:12,0:40:-0.00,-5.48,-41.48	./.	0/0:105:105,0:40:-0.00,-33.46,-353.50	./.	./.	./.	0/0:27:27,0:40:-0.00,-10.00,-91.81	./.	./.	./.	0/0:31:31,0:40:-0.00,-11.20,-105.23	0/0:16:16,0:40:-0.00,-6.69,-54.90	0/0:35:35,0:40:-0.00,-12.40,-118.65	0/0:37:37,0:40:-0.00,-13.00,-125.36	0/0:20:20,0:40:-0.00,-7.89,-68.32	0/0:14:14,0:40:-0.00,-6.09,-48.19	0/0:28:28,0:40:-0.00,-10.30,-95.17	0/0:17:17,0:40:-0.00,-6.99,-58.26	./.	0/0:46:45,1:40:-0.00,-12.36,-148.85	./.	./.	./.	./.	./.	1/1:19:0,19:40:-62.52,-6.36,-0.00	1/1:30:0,30:40:-99.43,-9.67,-0.00	1/1:10:0,10:40:-32.33,-3.66,-0.00	./.	./.	./.	1/1:19:0,19:40:-62.52,-6.36,-0.00	1/1:12:0,12:40:-39.04,-4.26,-0.00
2880	296	2880:296	C	G	.	PASS	NS=105;AF=0.067	GT:DP:AD:GQ:GL	0/0:42:42,0:40:-0.00,-14.54,-154.03	0/0:47:47,0:40:-0.00,-16.05,-172.24	0/0:44:44,0:40:-0.00,-15.15,-161.31	0/0:67:67,0:40:-0.00,-22.07,-245.07	0/0:35:35,0:40:-0.00,-12.44,-128.54	0/0:53:53,0:40:0.00,-17.85,-194.08	0/0:65:65,0:40:0.00,-21.47,-237.78	0/0:52:52,0:40:0.00,-17.55,-190.44	0/0:56:56,0:40:0.00,-18.76,-205.01	0/0:79:79,0:40:0.00,-25.68,-288.77	0/0:26:26,0:40:-0.00,-9.73,-95.76	./.	0/0:140:140,0:40:0.00,-44.04,-510.91	0/0:88:88,0:40:0.00,-28.39,-321.54	0/0:88:88,0:40:0.00,-28.39,-321.54	0/0:79:79,0:40:0.00,-25.68,-288.77	0/0:82:82,0:40:-0.00,-26.58,-299.69	0/0:75:75,0:40:0.00,-24.48,-274.20	0/0:21:21,0:40:-0.00,-8.23,-77.55	0/0:6:6,0:40:-0.00,-3.71,-22.93	./.	0/0:18:18,0:40:-0.00,-7.32,-66.63	./.	0/0:69:69,0:40:-0.00,-22.67,-252.35	0/0:35:35,0:40:-0.00,-12.44,-128.54	0/0:44:44,0:40:-0.00,-15.15,-161.31	0/0:65:65,0:40:0.00,-21.47,-237.78	0/0:75:75,0:40:0.00,-24.48,-274.20	0/0:73:73,0:40:0.00,-23.87,-266.92	0/0:53:53,0:40:0.00,-17.85,-194.08	0/0:39:39,0:40:-0.00,-13.64,-143.10	0/0:34:34,0:40:-0.00,-12.14,-124.89	0/0:46:46,0:40:-0.00,-15.75,-168.59	0/0:22:22,0:40:-0.00,-8.53,-81.19	0/0:37:37,0:40:-0.00,-13.04,-135.82	0/0:66:66,0:40:0.00,-21.77,-241.43	0/0:41:41,0:40:-0.00,-14.24,-150.39	0/0:63:63,0:40:-0.00,-20.86,-230.50	0/0:46:46,0:40:-0.00,-15.75,-168.59	0/0:43:43,0:40:-0.00,-14.85,-157.67	0/0:50:50,0:40:-0.00,-16.95,-183.16	0/0:62:62,0:40:-0.00,-20.56,-226.86	0/0:53:53,0:40:0.00,-17.85,-194.08	./.	0/0:20:20,0:40:-0.00,-7.92,-73.91	0/0:6:6,0:40:-0.00,-3.71,-22.93	./.	0/0:9:9,0:40:-0.00,-4.61,-33.85	./.	0/0:57:57,0:40:0.00,-19.06,-208.65	0/0:38:38,0:40:-0.00,-13.34,-139.46	0/0:61:61,0:40:-0.00,-20.26,-223.22	0/0:50:50,0:40:-0.00,-16.95,-183.16	0/0:96:96,0:40:-0.00,-30.79,-350.68	./.	./.	./.	./.	./.	./.	./.	./.	./.	./.	./.	0/0:21:21,0:40:-0.00,-8.23,-77.55	./.	./.	./.	0/0:97:97,0:40:0.00,-31.10,-354.32	0/0:19:19,0:40:-0.00,-7.62,-70.27	0/0:33:33,0:40:-0.00,-11.84,-121.25	0/0:52:52,0:40:0.00,-17.55,-190.44	0/0:48:48,0:40:-0.00,-16.35,-175.88	0/0:81:81,0:40:-0.00,-26.28,-296.05	./.	0/0:19:19,0:40:-0.00,-7.62,-70.27	0/0:18:18,0:40:-0.00,-7.32,-66.63	0/0:8:8,0:40:-0.00,-4.31,-30.21	./.	0/0:30:30,0:40:-0.00,-10.93,-110.33	0/0:40:40,0:40:-0.00,-13.94,-146.74	0/0:71:71,0:40:0.00,-23.27,-259.63	0/0:49:49,0:40:0.00,-16.65,-179.52	0/0:60:60,0:40:0.00,-19.96,-219.58	0/0:57:57,0:40:0.00,-19.06,-208.65	0/0:41:41,0:40:-0.00,-14.24,-150.39	0/0:35:35,0:40:-0.00,-12.44,-128.54	0/0:12:12,0:40:-0.00,-5.52,-44.78	./.	./.	./.	./.	./.	./.	0/0:55:55,0:40:-0.00,-18.46,-201.37	0/0:43:43,0:40:-0.00,-14.85,-157.67	0/0:24:24,0:40:-0.00,-9.13,-88.48	0/0:31:31,0:40:-0.00,-11.23,-113.97	0/0:36:36,0:40:-0.00,-12.74,-132.18	0/0:44:44,0:40:-0.00,-15.15,-161.31	0/0:40:40,0:40:-0.00,-13.94,-146.74	0/0:53:53,0:40:0.00,-17.85,-194.08	0/0:37:37,0:40:-0.00,-13.04,-135.82	0/0:12:12,0:40:-0.00,-5.52,-44.78	0/0:41:41,0:40:-0.00,-14.24,-150.39	0/0:36:36,0:40:-0.00,-12.74,-132.18	0/0:5:5,0:40:-0.00,-3.41,-19.29	0/0:21:21,0:40:-0.00,-8.23,-77.55	0/0:35:35,0:40:-0.00,-12.44,-128.54	0/0:32:32,0:40:-0.00,-11.54,-117.61	./.	0/0:55:55,0:40:-0.00,-18.46,-201.37	0/0:36:36,0:40:-0.00,-12.74,-132.18	0/0:35:35,0:40:-0.00,-12.44,-128.54	0/0:16:16,0:40:-0.00,-6.72,-59.34	./.	0/0:25:25,0:40:-0.00,-9.43,-92.12	0/0:28:28,0:40:-0.00,-10.33,-103.04	0/0:54:54,0:40:-0.00,-18.16,-197.73	0/0:29:29,0:40:-0.00,-10.63,-106.69	./.	./.	0/0:11:11,0:40:-0.00,-5.22,-41.14	0/0:20:20,0:40:-0.00,-7.92,-73.91	0/0:13:13,0:40:-0.00,-5.82,-48.42	0/0:26:26,0:40:-0.00,-9.73,-95.76	0/0:39:39,0:40:-0.00,-13.64,-143.10	0/0:13:13,0:40:-0.00,-5.82,-48.42	0/0:55:55,0:40:-0.00,-18.46,-201.37	1/1:40:0,40:40:-144.59,-12.87,-0.00	1/1:36:0,35:40:-126.38,-11.36,-0.00	./.	1/1:33:0,33:40:-119.10,-10.76,-0.00	1/1:96:0,96:40:-348.52,-29.72,0.00	1/1:24:0,23:40:-82.68,-7.75,-0.00	1/1:16:0,16:40:-57.19,-5.64,-0.00	1/1:5:0,5:29:-17.13,-2.34,-0.00
3146	152	3146:152	G	T	.	PASS	NS=56;AF=0.143	GT:DP:AD:GQ:GL	./.	0/0:7:7,0:40:-0.00,-4.17,-31.19	0/0:31:31,0:40:-0.00,-11.39,-135.44	./.	0/0:13:13,0:40:-0.00,-5.97,-57.26	./.	./.	0/0:20:20,0:40:-0.00,-8.08,-87.66	./.	./.	./.	0/0:12:12,0:40:-0.00,-5.67,-52.91	./.	0/0:12:12,0:40:-0.00,-5.67,-52.91	./.	./.	./.	0/0:20:20,0:40:-0.00,-8.08,-87.66	0/0:26:26,0:40:-0.00,-9.89,-113.72	./.	0/0:21:21,0:40:-0.00,-8.38,-92.00	0/0:11:11,0:40:-0.00,-5.37,-48.57	0/0:30:30,0:40:-0.00,-11.09,-131.10	./.	0/0:15:15,0:40:-0.00,-6.57,-65.94	./.	./.	./.	./.	0/0:10:10,0:40:-0.00,-5.07,-44.22	./.	./.	./.	./.	./.	./.	0/0:7:7,0:40:-0.00,-4.17,-31.19	./.	0/0:24:24,0:40:-0.00,-9.28,-105.03	./.	0/0:11:11,0:40:-0.00,-5.37,-48.57	./.	./.	./.	./.	0/0:22:22,0:40:-0.00,-8.68,-96.35	0/0:13:13,0:40:-0.00,-5.97,-57.26	0/0:10:10,0:40:-0.00,-5.07,-44.22	0/0:13:13,0:40:-0.00,-5.97,-57.26	./.	0/0:32:32,0:40:-0.00,-11.69,-139.78	./.	./.	./.	0/0:22:22,0:40:-0.00,-8.68,-96.35	0/0:27:27,0:40:-0.00,-10.19,-118.07	0/0:10:10,0:40:-0.00,-5.07,-44.22	./.	./.	./.	./.	./.	./.	./.	./.	./.	./.	./.	0/0:33:33,0:40:-0.00,-11.99,-144.13	./.	./.	./.	0/0:14:14,0:40:-0.00,-6.27,-61.60	./.	./.	./.	./.	0/0:12:12,0:40:-0.00,-5.67,-52.91	0/0:23:23,0:40:-0.00,-8.98,-100.69	./.	0/0:20:20,0:40:-0.00,-8.08,-87.66	./.	./.	./.	./.	0/0:46:46,0:40:-0.00,-15.91,-200.59	./.	./.	0/0:29:29,0:40:-0.00,-10.79,-126.75	0/0:13:13,0:40:-0.00,-5.97,-57.26	./.	0/0:12:12,0:40:-0.00,-5.67,-52.91	./.	0/0:48:48,0:40:-0.00,-16.51,-209.28	./.	./.	0/0:13:13,0:40:-0.00,-5.97,-57.26	./.	0/0:15:15,0:40:-0.00,-6.57,-65.94	0/0:11:11,0:40:-0.00,-5.37,-48.57	./.	./.	./.	0/0:25:25,0:40:-0.00,-9.58,-109.38	0/0:14:14,0:40:-0.00,-6.27,-61.60	./.	./.	0/0:25:25,0:40:-0.00,-9.58,-109.38	./.	./.	./.	./.	./.	./.	0/0:7:7,0:40:-0.00,-4.17,-31.19	0/0:8:8,0:40:-0.00,-4.47,-35.54	0/0:30:30,0:40:-0.00,-11.09,-131.10	./.	./.	./.	./.	1/1:24:0,24:40:-103.46,-8.50,-0.00	1/1:23:0,23:40:-99.11,-8.19,-0.00	1/1:9:0,9:40:-38.30,-3.98,-0.00	1/1:17:0,17:40:-73.05,-6.39,-0.00	./.	1/1:10:0,10:40:-42.65,-4.28,-0.00	1/1:8:0,8:40:-33.96,-3.68,-0.00	1/1:37:0,37:40:-159.92,-12.41,-0.00	1/1:17:0,17:40:-73.05,-6.39,-0.00	./.	0/0:24:24,0:40:-0.00,-9.28,-105.03	0/0:24:24,0:40:-0.00,-9.28,-105.03	./.	./.	0/0:9:9,0:40:-0.00,-4.77,-39.88	0/0:33:33,0:40:-0.00,-11.99,-144.13	0/0:12:12,0:40:-0.00,-5.67,-52.91
3367	269	3367:269	A	G	.	PASS	NS=59;AF=0.051	GT:DP:AD:GQ:GL	./.	./.	./.	./.	./.	./.	./.	./.	./.	./.	./.	./.	./.	./.	1/1:45:3,39:40:-62.35,-6.69,-0.00	1/1:32:4,26:19:-37.74,-1.42,-0.02	./.	./.	./.	./.	./.	./.	./.	0/0:14:14,0:40:-0.00,-4.74,-25.62	./.	./.	./.	0/0:6:6,0:30:-0.00,-2.39,-11.55	0/0:9:9,0:39:-0.00,-3.27,-16.83	0/0:16:15,0:40:-0.00,-5.03,-27.38	./.	0/0:21:20,0:40:-0.00,-6.50,-36.18	./.	./.	0/0:17:17,0:40:-0.00,-5.62,-30.90	0/0:17:16,0:40:-0.00,-5.33,-29.14	0/0:17:17,0:40:-0.00,-5.62,-30.90	0/0:16:15,0:40:-0.00,-5.03,-27.38	0/0:15:14,0:40:-0.00,-4.74,-25.62	0/0:5:5,0:27:-0.00,-2.10,-9.79	0/0:19:18,0:40:-0.00,-5.91,-32.66	0/0:9:9,0:39:-0.00,-3.27,-16.83	0/0:10:10,0:40:-0.00,-3.56,-18.59	0/0:11:11,0:40:-0.00,-3.86,-20.35	./.	./.	./.	0/0:7:7,0:33:-0.00,-2.68,-13.31	./.	./.	0/0:18:18,0:40:-0.00,-5.91,-32.66	0/0:17:17,0:40:-0.00,-5.62,-30.90	0/0:15:15,0:40:-0.00,-5.03,-27.38	0/0:15:15,0:40:-0.00,-5.03,-27.38	./.	0/0:15:15,0:40:-0.00,-5.03,-27.38	./.	./.	0/0:61:60,0:40:0.00,-18.24,-106.56	0/0:43:42,0:40:-0.00,-12.96,-74.89	0/0:17:17,0:40:-0.00,-5.62,-30.90	0/0:13:13,0:40:-0.00,-4.45,-23.86	./.	0/0:14:14,0:40:-0.00,-4.74,-25.62	0/0:19:19,0:40:-0.00,-6.21,-34.42	0/0:36:36,0:40:-0.00,-11.20,-64.33	0/0:30:29,0:40:-0.00,-9.14,-52.02	0/0:33:33,0:40:-0.00,-10.32,-59.06	./.	0/0:28:27,0:40:-0.00,-8.55,-48.50	./.	./.	./.	./.	./.	0/0:10:10,0:40:-0.00,-3.56,-18.59	0/0:21:20,0:40:-0.00,-6.50,-36.18	0/0:26:23,0:40:-0.00,-7.38,-41.46	./.	0/0:35:30,0:40:-0.00,-9.44,-53.78	0/0:15:14,0:40:-0.00,-4.74,-25.62	0/0:21:21,0:40:-0.00,-6.79,-37.94	./.	0/0:37:35,0:40:-0.00,-10.90,-62.57	0/0:19:19,0:40:-0.00,-6.21,-34.42	0/0:8:8,0:36:-0.00,-2.98,-15.07	0/0:13:13,0:40:-0.00,-4.45,-23.86	./.	./.	./.	0/0:6:6,0:30:-0.00,-2.39,-11.55	./.	./.	0/0:9:9,0:39:-0.00,-3.27,-16.83	./.	0/0:20:20,0:40:-0.00,-6.50,-36.18	0/0:7:7,0:33:-0.00,-2.68,-13.31	0/0:17:17,0:40:-0.00,-5.62,-30.90	0/0:12:12,0:40:-0.00,-4.15,-22.11	./.	0/0:13:13,0:40:-0.00,-4.45,-23.86	./.	0/0:15:15,0:40:-0.00,-5.03,-27.38	0/0:10:9,0:39:-0.00,-3.27,-16.83	./.	0/0:14:14,0:40:-0.00,-4.74,-25.62	./.	./.	./.	./.	./.	0/0:24:24,0:40:-0.00,-7.67,-43.22	./.	0/0:13:13,0:40:-0.00,-4.45,-23.86	./.	./.	./.	./.	0/0:15:15,0:40:-0.00,-5.03,-27.38	./.	0/0:8:8,0:36:-0.00,-2.98,-15.07	./.	./.	./.	./.	./.	./.	./.	./.	0/0:12:12,0:40:-0.00,-4.15,-22.11	1/1:14:1,10:16:-14.88,-1.14,-0.03	./.	./.	./.	./.	./.	./.	./.
3369	43	3369:43	A	C	.	PASS	NS=72;AF=0.431	GT:DP:AD:GQ:GL	./.	./.	./.	./.	./.	./.	./.	./.	./.	./.	./.	1/1:33:0,33:40:-156.51,-11.73,-0.00	./.	1/1:8:0,8:40:-37.86,-4.21,-0.00	1/1:5:0,5:40:-23.63,-3.30,-0.00	./.	1/1:27:0,27:40:-128.03,-9.93,-0.00	./.	1/1:54:0,54:40:-256.17,-18.05,-0.00	1/1:40:0,40:40:-189.73,-13.84,-0.00	1/1:46:0,46:40:-218.21,-15.65,-0.00	1/1:45:0,45:40:-213.46,-15.34,-0.00	1/1:59:2,57:40:-260.92,-10.07,-0.00	./.	./.	./.	1/1:7:0,7:40:-33.12,-3.91,-0.00	./.	1/1:6:0,6:40:-28.37,-3.60,-0.00	1/1:19:1,18:34:-80.58,-2.77,-0.00	./.	./.	1/1:134:0,134:40:-635.84,-42.14,-0.00	1/1:68:1,67:40:-313.12,-17.52,0.00	1/1:116:0,116:40:-550.41,-36.72,-0.00	./.	./.	./.	./.	1/1:9:0,9:40:-42.61,-4.51,-0.00	./.	./.	./.	1/1:57:1,56:40:-260.92,-14.21,-0.00	1/1:69:0,69:40:-327.36,-22.57,-0.00	1/1:20:1,19:37:-85.32,-3.07,-0.00	1/1:25:0,25:40:-118.54,-9.32,-0.00	1/1:17:0,17:40:-80.58,-6.92,-0.00	1/1:20:0,20:40:-94.81,-7.82,-0.00	1/1:3:0,3:33:-14.13,-2.70,-0.00	./.	./.	./.	./.	1/1:36:1,35:40:-161.26,-7.89,-0.00	1/1:8:0,8:40:-37.86,-4.21,-0.00	1/1:7:0,7:40:-33.12,-3.91,-0.00	1/1:17:0,17:40:-80.58,-6.92,-0.00	1/1:6:0,6:40:-28.37,-3.60,-0.00	./.	./.	1/1:6:0,6:40:-28.37,-3.60,-0.00	./.	./.	./.	./.	1/1:4:0,4:36:-18.88,-3.00,-0.00	./.	1/1:123:0,123:40:-583.64,-38.82,0.00	0/0:41:41,0:40:-0.00,-14.24,-194.68	0/0:32:32,0:40:-0.00,-11.53,-151.97	0/0:13:13,0:40:-0.00,-5.82,-61.80	0/0:13:13,0:40:-0.00,-5.82,-61.80	0/0:14:14,0:40:-0.00,-6.12,-66.55	0/0:11:11,0:40:-0.00,-5.21,-52.31	0/0:15:15,0:40:-0.00,-6.42,-71.29	0/0:48:48,0:40:0.00,-16.35,-227.90	./.	0/0:5:5,0:40:-0.00,-3.41,-23.83	0/0:34:34,0:40:-0.00,-12.14,-161.46	./.	./.	./.	0/0:9:9,0:40:-0.00,-4.61,-42.82	./.	./.	./.	./.	0/0:68:68,0:40:0.00,-22.37,-322.82	0/0:35:35,0:40:-0.00,-12.44,-166.21	0/0:20:20,0:40:-0.00,-7.92,-95.02	0/0:7:7,0:40:-0.00,-4.01,-33.32	./.	0/0:29:29,0:40:-0.00,-10.63,-137.73	./.	./.	./.	./.	./.	./.	./.	./.	./.	./.	0/0:78:78,0:40:-0.00,-25.38,-370.28	./.	0/0:60:60,0:40:0.00,-19.96,-284.85	0/0:30:30,0:40:-0.00,-10.93,-142.48	./.	0/0:27:27,0:40:-0.00,-10.03,-128.24	0/0:31:31,0:40:-0.00,-11.23,-147.23	0/0:18:18,0:40:-0.00,-7.32,-85.53	0/0:6:6,0:40:-0.00,-3.71,-28.58	0/0:63:63,0:40:0.00,-20.87,-299.09	0/0:80:80,0:40:0.00,-25.98,-379.77	./.	0/0:42:42,0:40:-0.00,-14.54,-199.43	0/0:8:8,0:40:-0.00,-4.31,-38.07	./.	./.	./.	0/0:52:52,0:40:0.00,-17.56,-246.89	./.	./.	0/0:21:21,0:40:-0.00,-8.22,-99.77	0/0:55:55,0:40:0.00,-18.46,-261.13	0/0:18:18,0:40:-0.00,-7.32,-85.53	0/0:38:38,0:40:-0.00,-13.34,-180.45	0/0:47:47,0:40:0.00,-16.05,-223.16	./.	0/0:65:65,0:40:0.00,-21.47,-308.58	0/0:94:94,0:40:0.00,-30.20,-446.21	0/0:22:22,0:40:-0.00,-8.52,-104.51	0/0:96:96,0:40:0.00,-30.80,-455.71	0/0:152:152,0:40:-0.00,-47.66,-721.47	0/0:87:87,0:40:0.00,-28.09,-412.99	0/0:35:35,0:40:-0.00,-12.44,-166.21	0/0:43:43,0:40:-0.00,-14.85,-204.18
3370	131	3370:131	T	C	.	PASS	NS=71;AF=0.113	GT:DP:AD:GQ:GL	0/0:7:7,0:40:-0.00,-3.97,-23.71	0/0:15:15,0:40:-0.00,-6.37,-49.82	0/0:12:12,0:40:-0.00,-5.47,-40.03	0/0:12:12,0:40:-0.00,-5.47,-40.03	0/0:6:6,0:40:-0.00,-3.67,-20.45	0/0:12:12,0:40:-0.00,-5.47,-40.03	0/0:5:5,0:40:-0.00,-3.37,-17.18	0/0:25:25,0:40:-0.00,-9.38,-82.45	./.	0/0:12:12,0:40:-0.00,-5.47,-40.03	0/0:30:30,0:40:-0.00,-10.89,-98.77	./.	0/0:30:30,0:40:-0.00,-10.89,-98.77	./.	./.	./.	./.	./.	./.	./.	0/0:11:11,0:40:-0.00,-5.17,-36.76	0/0:17:17,0:40:-0.00,-6.98,-56.34	./.	0/0:12:12,0:40:-0.00,-5.47,-40.03	0/0:17:17,0:40:-0.00,-6.98,-56.34	./.	0/0:7:7,0:40:-0.00,-3.97,-23.71	0/0:22:22,0:40:-0.00,-8.48,-72.66	./.	0/0:17:17,0:40:-0.00,-6.98,-56.34	0/0:11:11,0:40:-0.00,-5.17,-36.76	0/0:10:10,0:40:-0.00,-4.87,-33.50	0/0:6:6,0:40:-0.00,-3.67,-20.45	0/0:23:23,0:40:-0.00,-8.78,-75.92	./.	0/0:14:14,0:40:-0.00,-6.07,-46.55	./.	./.	./.	0/0:25:25,0:40:-0.00,-9.38,-82.45	0/0:14:14,0:40:-0.00,-6.07,-46.55	0/0:16:16,0:40:-0.00,-6.68,-53.08	0/0:14:14,0:40:-0.00,-6.07,-46.55	0/0:20:20,0:40:-0.00,-7.88,-66.13	./.	./.	./.	0/0:7:7,0:40:-0.00,-3.97,-23.71	./.	./.	0/0:9:9,0:40:-0.00,-4.57,-30.24	./.	0/0:11:11,0:40:-0.00,-5.17,-36.76	0/0:17:17,0:40:-0.00,-6.98,-56.34	0/0:15:15,0:40:-0.00,-6.37,-49.82	0/0:10:10,0:40:-0.00,-4.87,-33.50	./.	0/0:25:25,0:40:-0.00,-9.38,-82.45	0/0:12:12,0:40:-0.00,-5.47,-40.03	./.	0/0:9:9,0:40:-0.00,-4.57,-30.24	./.	0/0:29:29,0:40:-0.00,-10.59,-95.50	0/0:15:15,0:40:-0.00,-6.37,-49.82	./.	./.	./.	./.	0/0:9:9,0:40:-0.00,-4.57,-30.24	./.	0/0:14:14,0:40:-0.00,-6.07,-46.55	0/0:17:17,0:40:-0.00,-6.98,-56.34	./.	0/0:7:7,0:40:-0.00,-3.97,-23.71	0/0:18:18,0:40:-0.00,-7.28,-59.61	./.	./.	0/0:9:9,0:40:-0.00,-4.57,-30.24	./.	./.	0/0:18:18,0:40:-0.00,-7.28,-59.61	./.	0/0:12:12,0:40:-0.00,-5.47,-40.03	./.	0/0:20:20,0:40:-0.00,-7.88,-66.13	0/0:39:39,0:40:-0.00,-13.59,-128.14	0/0:10:10,0:40:-0.00,-4.87,-33.50	./.	0/0:6:6,0:40:-0.00,-3.67,-20.45	0/0:12:12,0:40:-0.00,-5.47,-40.03	./.	./.	./.	./.	./.	1/1:14:0,14:40:-44.82,-5.21,-0.00	./.	1/1:16:0,16:40:-51.35,-5.81,-0.00	1/1:13:0,12:40:-38.29,-4.61,-0.00	./.	./.	1/1:20:0,20:40:-64.40,-7.01,-0.00	1/1:7:0,7:38:-21.98,-3.10,-0.00	./.	1/1:7:0,7:38:-21.98,-3.10,-0.00	./.	1/1:7:0,7:38:-21.98,-3.10,-0.00	./.	./.	./.	./.	./.	./.	./.	./.	./.	./.	1/1:13:0,13:40:-41.56,-4.91,-0.00	0/0:13:13,0:40:-0.00,-5.77,-43.29	0/0:10:10,0:40:-0.00,-4.87,-33.50	0/0:11:11,0:40:-0.00,-5.17,-36.76	./.	./.	./.	0/0:7:7,0:40:-0.00,-3.97,-23.71	./.	0/0:7:7,0:40:-0.00,-3.97,-23.71	0/0:8:8,0:40:-0.00,-4.27,-26.97	./.	0/0:26:26,0:40:-0.00,-9.68,-85.71	./.	0/0:7:7,0:40:-0.00,-3.97,-23.71	./.	0/0:20:20,0:40:-0.00,-7.88,-66.13	./.	./.	0/0:11:11,0:40:-0.00,-5.17,-36.76	0/0:6:6,0:40:-0.00,-3.67,-20.45
3526	20	3526:20	A	C	.	PASS	NS=96;AF=0.365	GT:DP:AD:GQ:GL	0/0:15:15,0:40:-0.00,-6.26,-67.40	0/0:8:8,0:40:-0.00,-4.16,-36.06	0/0:21:21,0:40:-0.00,-8.07,-94.27	0/0:20:20,0:40:-0.00,-7.77,-89.79	0/0:21:21,0:40:-0.00,-8.07,-94.27	0/0:11:11,0:40:-0.00,-5.06,-49.49	./.	0/0:10:10,0:40:-0.00,-4.76,-45.01	./.	./.	0/0:10:10,0:40:-0.00,-4.76,-45.01	0/0:12:12,0:40:-0.00,-5.36,-53.97	./.	./.	./.	./.	0/0:7:7,0:40:-0.00,-3.86,-31.58	0/0:10:10,0:40:-0.00,-4.76,-45.01	0/0:18:18,0:40:-0.00,-7.17,-80.83	0/0:8:8,0:40:-0.00,-4.16,-36.06	0/0:17:17,0:40:-0.00,-6.87,-76.36	0/0:13:13,0:40:-0.00,-5.66,-58.45	0/0:12:12,0:40:-0.00,-5.36,-53.97	./.	0/0:8:8,0:40:-0.00,-4.16,-36.06	0/0:12:12,0:40:-0.00,-5.36,-53.97	0/0:6:6,0:40:-0.00,-3.56,-27.10	./.	0/0:14:14,0:40:-0.00,-5.96,-62.92	0/0:15:15,0:40:-0.00,-6.26,-67.40	0/0:16:16,0:40:-0.00,-6.57,-71.88	./.	./.	0/0:21:21,0:40:-0.00,-8.07,-94.27	0/0:17:17,0:40:-0.00,-6.87,-76.36	0/0:31:31,0:40:-0.00,-11.08,-139.04	./.	0/0:6:6,0:40:-0.00,-3.56,-27.10	0/0:16:16,0:40:-0.00,-6.57,-71.88	0/0:4:4,0:36:-0.00,-2.95,-18.15	0/0:8:8,0:40:-0.00,-4.16,-36.06	0/0:14:14,0:40:-0.00,-5.96,-62.92	./.	./.	0/0:17:17,0:40:-0.00,-6.87,-76.36	./.	0/0:16:16,0:40:-0.00,-6.57,-71.88	0/0:21:21,0:40:-0.00,-8.07,-94.27	0/0:13:13,0:40:-0.00,-5.66,-58.45	0/0:11:11,0:40:-0.00,-5.06,-49.49	0/0:33:33,0:40:-0.00,-11.68,-147.99	./.	0/0:10:10,0:40:-0.00,-4.76,-45.01	0/0:13:13,0:40:-0.00,-5.66,-58.45	0/0:10:10,0:40:-0.00,-4.76,-45.01	0/0:18:18,0:40:-0.00,-7.17,-80.83	0/0:5:5,0:39:-0.00,-3.25,-22.63	./.	./.	./.	./.	./.	./.	./.	./.	./.	./.	./.	0/0:8:8,0:40:-0.00,-4.16,-36.06	./.	1/1:12:0,12:40:-53.49,-5.12,-0.00	1/1:6:0,6:40:-26.62,-3.32,-0.00	1/1:34:0,34:40:-151.99,-11.74,-0.00	1/1:7:0,7:40:-31.10,-3.62,-0.00	./.	1/1:10:0,10:40:-44.53,-4.52,-0.00	1/1:30:0,30:40:-134.08,-10.54,-0.00	1/1:10:0,10:40:-44.53,-4.52,-0.00	1/1:4:0,4:33:-17.67,-2.71,-0.00	1/1:25:0,25:40:-111.69,-9.03,-0.00	./.	0/0:19:19,0:40:-0.00,-7.47,-85.31	0/0:20:20,0:40:-0.00,-7.77,-89.79	0/0:8:8,0:40:-0.00,-4.16,-36.06	0/0:16:16,0:40:-0.00,-6.57,-71.88	0/0:16:16,0:40:-0.00,-6.57,-71.88	./.	./.	0/0:13:13,0:40:-0.00,-5.66,-58.45	0/0:17:17,0:40:-0.00,-6.87,-76.36	1/1:22:0,22:40:-98.26,-8.13,-0.00	1/1:9:0,9:40:-40.06,-4.22,-0.00	1/1:34:0,34:40:-151.99,-11.74,-0.00	1/1:6:0,6:40:-26.62,-3.32,-0.00	1/1:11:0,11:40:-49.01,-4.82,-0.00	1/1:18:0,18:40:-80.35,-6.93,-0.00	1/1:17:0,17:40:-75.88,-6.63,-0.00	1/1:26:0,26:40:-116.17,-9.34,-0.00	1/1:25:0,25:40:-111.69,-9.03,-0.00	1/1:9:0,9:40:-40.06,-4.22,-0.00	./.	1/1:21:0,21:40:-93.79,-7.83,-0.00	1/1:21:0,21:40:-93.79,-7.83,-0.00	1/1:17:0,17:40:-75.88,-6.63,-0.00	1/1:19:0,19:40:-84.83,-7.23,-0.00	1/1:31:0,31:40:-138.56,-10.84,-0.00	1/1:16:0,16:40:-71.40,-6.33,-0.00	1/1:20:0,20:40:-89.31,-7.53,-0.00	1/1:17:0,17:40:-75.88,-6.63,-0.00	1/1:18:0,18:40:-80.35,-6.93,-0.00	1/1:16:0,16:40:-71.40,-6.33,-0.00	1/1:22:0,22:40:-98.26,-8.13,-0.00	./.	1/1:35:0,35:40:-156.47,-12.04,-0.00	1/1:7:0,7:40:-31.10,-3.62,-0.00	1/1:17:0,17:40:-75.88,-6.63,-0.00	1/1:14:0,14:40:-62.44,-5.72,-0.00	1/1:9:0,9:40:-40.06,-4.22,-0.00	0/0:9:9,0:40:-0.00,-4.46,-40.54	./.	./.	0/0:10:10,0:40:-0.00,-4.76,-45.01	0/0:8:8,0:40:-0.00,-4.16,-36.06	./.	0/0:15:15,0:40:-0.00,-6.26,-67.40	0/0:19:19,0:40:-0.00,-7.47,-85.31	0/0:5:5,0:39:-0.00,-3.25,-22.63	0/0:11:11,0:40:-0.00,-5.06,-49.49	./.	0/0:17:17,0:40:-0.00,-6.87,-76.36	./.	./.	0/0:15:15,0:40:-0.00,-6.26,-67.40	./.	./.	0/0:9:9,0:40:-0.00,-4.46,-40.54	0/0:8:8,0:40:-0.00,-4.16,-36.06	0/0:34:34,0:40:-0.00,-11.98,-152.47
3626	107	3626:107	A	G	.	PASS	NS=101;AF=0.228	GT:DP:AD:GQ:GL	./.	./.	0/0:8:8,0:40:-0.00,-4.37,-29.88	./.	./.	0/0:13:13,0:40:-0.00,-5.87,-48.23	./.	0/0:22:22,0:40:-0.00,-8.58,-81.25	0/0:11:11,0:40:-0.00,-5.27,-40.89	./.	0/0:20:20,0:40:-0.00,-7.98,-73.92	0/0:20:20,0:40:-0.00,-7.98,-73.92	0/0:21:21,0:40:-0.00,-8.28,-77.58	0/0:58:58,0:40:0.00,-19.42,-213.36	0/0:38:38,0:40:-0.00,-13.40,-139.97	0/0:45:45,0:40:-0.00,-15.50,-165.66	./.	./.	0/0:17:17,0:40:-0.00,-7.08,-62.91	0/0:28:28,0:40:-0.00,-10.39,-103.27	0/0:44:44,0:40:-0.00,-15.20,-161.99	0/0:26:26,0:40:-0.00,-9.79,-95.93	0/0:28:28,0:40:-0.00,-10.39,-103.27	0/0:13:13,0:40:-0.00,-5.87,-48.23	./.	0/0:15:15,0:40:-0.00,-6.48,-55.57	0/0:19:19,0:40:-0.00,-7.68,-70.25	0/0:23:23,0:40:-0.00,-8.88,-84.92	./.	0/0:28:28,0:40:-0.00,-10.39,-103.27	0/0:11:11,0:40:-0.00,-5.27,-40.89	0/0:20:20,0:40:-0.00,-7.98,-73.92	0/0:10:10,0:40:-0.00,-4.97,-37.22	0/0:32:32,0:40:-0.00,-11.59,-117.95	0/0:31:31,0:40:-0.00,-11.29,-114.28	0/0:11:11,0:40:-0.00,-5.27,-40.89	./.	./.	0/0:24:24,0:40:-0.00,-9.18,-88.59	./.	0/0:17:17,0:40:-0.00,-7.08,-62.91	0/0:21:21,0:40:-0.00,-8.28,-77.58	0/0:12:12,0:40:-0.00,-5.57,-44.56	0/0:38:38,0:40:-0.00,-13.40,-139.97	0/0:59:59,0:40:0.00,-19.72,-217.03	0/0:21:21,0:40:-0.00,-8.28,-77.58	0/0:12:12,0:40:-0.00,-5.57,-44.56	0/0:37:37,0:40:-0.00,-13.10,-136.30	0/0:15:15,0:40:-0.00,-6.48,-55.57	0/0:15:15,0:40:-0.00,-6.48,-55.57	0/0:11:11,0:40:-0.00,-5.27,-40.89	0/0:24:24,0:40:-0.00,-9.18,-88.59	0/0:14:14,0:40:-0.00,-6.18,-51.90	0/0:13:13,0:40:-0.00,-5.87,-48.23	0/0:44:44,0:40:-0.00,-15.20,-161.99	0/0:57:57,0:40:0.00,-19.12,-209.69	0/0:10:10,0:40:-0.00,-4.97,-37.22	0/0:21:21,0:40:-0.00,-8.28,-77.58	0/0:13:13,0:40:-0.00,-5.87,-48.23	0/0:24:24,0:40:-0.00,-9.18,-88.59	0/0:6:6,0:40:-0.00,-3.77,-22.54	0/0:24:24,0:40:-0.00,-9.18,-88.59	0/0:29:29,0:40:-0.00,-10.69,-106.94	0/0:31:31,0:40:-0.00,-11.29,-114.28	./.	./.	0/0:13:13,0:40:-0.00,-5.87,-48.23	0/0:28:28,0:40:-0.00,-10.39,-103.27	0/0:34:34,0:40:-0.00,-12.19,-125.29	0/0:20:20,0:40:-0.00,-7.98,-73.92	0/0:15:15,0:40:-0.00,-6.48,-55.57	0/0:42:42,0:40:-0.00,-14.60,-154.65	0/0:13:13,0:40:-0.00,-5.87,-48.23	0/0:36:36,0:40:-0.00,-12.80,-132.63	0/0:28:28,0:40:-0.00,-10.39,-103.27	0/0:80:80,0:40:-0.00,-26.04,-294.09	0/0:21:21,0:40:-0.00,-8.28,-77.58	0/0:14:14,0:40:-0.00,-6.18,-51.90	0/0:27:27,0:40:-0.00,-10.09,-99.60	0/0:18:18,0:40:-0.00,-7.38,-66.58	1/1:22:0,22:40:-80.21,-8.06,-0.00	1/1:32:0,32:40:-116.91,-11.07,-0.00	1/1:8:0,8:40:-28.84,-3.85,-0.00	1/1:18:0,18:40:-65.53,-6.86,-0.00	./.	1/1:30:0,30:40:-109.57,-10.47,-0.00	./.	1/1:39:0,39:40:-142.59,-13.18,-0.00	1/1:26:0,26:40:-94.89,-9.26,-0.00	1/1:27:0,27:40:-98.56,-9.57,-0.00	./.	1/1:40:0,39:40:-142.59,-13.18,-0.00	./.	1/1:17:0,17:40:-61.86,-6.56,-0.00	1/1:18:0,18:40:-65.53,-6.86,-0.00	1/1:14:0,14:40:-50.85,-5.65,-0.00	./.	./.	./.	1/1:17:0,17:40:-61.86,-6.56,-0.00	./.	./.	1/1:13:0,13:40:-47.18,-5.35,-0.00	./.	1/1:52:0,52:40:-190.30,-17.09,0.00	./.	1/1:17:0,17:40:-61.86,-6.56,-0.00	1/1:31:0,31:40:-113.24,-10.77,-0.00	./.	./.	1/1:21:0,21:40:-76.54,-7.76,-0.00	1/1:20:0,20:40:-72.87,-7.46,-0.00	1/1:24:0,24:40:-87.55,-8.66,-0.00	./.	1/1:15:0,15:40:-54.52,-5.95,-0.00	./.	1/1:25:0,25:40:-91.22,-8.96,-0.00	1/1:15:0,15:40:-54.52,-5.95,-0.00	0/0:18:18,0:40:-0.00,-7.38,-66.58	./.	./.	0/0:18:18,0:40:-0.00,-7.38,-66.58	0/0:14:14,0:40:-0.00,-6.18,-51.90	./.	./.	./.	0/0:47:47,0:40:-0.00,-16.11,-173.00	0/0:26:26,0:40:-0.00,-9.79,-95.93	0/0:30:30,0:40:-0.00,-10.99,-110.61	./.	0/0:15:15,0:40:-0.00,-6.48,-55.57	0/0:44:44,0:40:-0.00,-15.20,-161.99	0/0:49:49,0:40:0.00,-16.71,-180.33	0/0:22:22,0:40:-0.00,-8.58,-81.25	0/0:94:94,0:40:0.00,-30.25,-345.47	0/0:22:22,0:40:-0.00,-8.58,-81.25	./.	0/0:20:20,0:40:-0.00,-7.98,-73.92
3649	12	3649:12	A	T	.	PASS	NS=68;AF=0.140	GT:DP:AD:GQ:GL	./.	0/0:13:13,0:40:-0.00,-5.44,-56.66	./.	0/0:18:18,0:40:-0.00,-6.94,-78.16	0/0:9:9,0:40:-0.00,-4.23,-39.46	0/0:13:13,0:40:-0.00,-5.44,-56.66	0/0:20:20,0:40:-0.00,-7.55,-86.76	0/0:15:15,0:40:-0.00,-6.04,-65.26	0/0:26:26,0:40:-0.00,-9.35,-112.56	0/0:13:13,0:40:-0.00,-5.44,-56.66	0/0:13:13,0:40:-0.00,-5.44,-56.66	./.	./.	./.	./.	./.	0/0:10:10,0:40:-0.00,-4.54,-43.76	./.	./.	./.	./.	./.	./.	1/1:10:0,10:40:-42.25,-3.78,-0.00	./.	1/1:18:0,18:40:-76.65,-6.19,-0.00	1/1:1:0,1:15:-3.58,-1.11,-0.04	1/1:7:0,7:35:-29.35,-2.88,-0.00	./.	./.	./.	1/1:19:0,19:40:-80.95,-6.49,-0.00	1/1:1:0,1:15:-3.58,-1.11,-0.04	./.	./.	./.	./.	./.	./.	./.	./.	./.	./.	./.	./.	./.	./.	./.	./.	./.	1/1:2:0,2:19:-7.86,-1.39,-0.02	1/1:15:0,15:40:-63.75,-5.29,-0.00	1/1:14:0,14:40:-59.45,-4.98,-0.00	./.	./.	./.	./.	0/0:11:11,0:40:-0.00,-4.84,-48.06	0/0:19:19,0:40:-0.00,-7.24,-82.46	0/0:31:31,0:40:-0.00,-10.86,-134.06	0/0:23:23,0:40:-0.00,-8.45,-99.66	0/0:17:17,0:40:-0.00,-6.64,-73.86	0/0:37:37,0:40:-0.00,-12.66,-159.86	0/0:26:26,0:40:-0.00,-9.35,-112.56	0/0:18:18,0:40:-0.00,-6.94,-78.16	0/1:25:19,6:40:-16.75,0.00,-73.41	./.	0/0:21:21,0:40:-0.00,-7.85,-91.06	./.	0/0:25:25,0:40:-0.00,-9.05,-108.26	0/0:12:12,0:40:-0.00,-5.14,-52.36	./.	0/0:12:12,0:40:-0.00,-5.14,-52.36	0/0:10:10,0:40:-0.00,-4.54,-43.76	0/0:15:15,0:40:-0.00,-6.04,-65.26	./.	./.	./.	0/0:4:4,0:34:-0.00,-2.73,-17.96	0/0:11:11,0:40:-0.00,-4.84,-48.06	0/0:28:28,0:40:-0.00,-9.95,-121.16	0/0:11:11,0:40:-0.00,-4.84,-48.06	./.	0/0:14:14,0:40:-0.00,-5.74,-60.96	./.	./.	./.	0/0:16:16,0:40:-0.00,-6.34,-69.56	0/0:8:8,0:40:-0.00,-3.93,-35.16	./.	0/0:10:10,0:40:-0.00,-4.54,-43.76	./.	./.	0/0:10:10,0:40:-0.00,-4.54,-43.76	./.	0/0:13:13,0:40:-0.00,-5.44,-56.66	0/0:15:15,0:40:-0.00,-6.04,-65.26	0/0:10:10,0:40:-0.00,-4.54,-43.76	0/0:12:12,0:40:-0.00,-5.14,-52.36	0/0:20:20,0:40:-0.00,-7.55,-86.76	0/0:12:12,0:40:-0.00,-5.14,-52.36	0/0:18:18,0:40:-0.00,-6.94,-78.16	0/0:22:22,0:40:-0.00,-8.15,-95.36	0/0:10:10,0:40:-0.00,-4.54,-43.76	./.	0/0:15:15,0:40:-0.00,-6.04,-65.26	0/0:12:12,0:40:-0.00,-5.14,-52.36	./.	./.	0/0:4:4,0:34:-0.00,-2.73,-17.96	0/0:3:3,0:30:-0.00,-2.43,-13.66	0/0:18:18,0:40:-0.00,-6.94,-78.16	0/0:24:24,0:40:-0.00,-8.75,-103.96	0/0:7:7,0:40:-0.00,-3.63,-30.86	./.	./.	0/0:11:11,0:40:-0.00,-4.84,-48.06	0/0:12:12,0:40:-0.00,-5.14,-52.36	0/0:10:10,0:40:-0.00,-4.54,-43.76	0/0:25:25,0:40:-0.00,-9.05,-108.26	./.	./.	0/0:12:12,0:40:-0.00,-5.14,-52.36	0/0:16:16,0:40:-0.00,-6.34,-69.56	./.	./.	./.	./.	./.	0/0:15:15,0:40:-0.00,-6.04,-65.26	./.	0/0:13:13,0:40:-0.00,-5.44,-56.66	./.	./.	0/0:17:17,0:40:-0.00,-6.64,-73.86	./.	./.	./.
3683	43	3683:43	A	G	.	PASS	NS=83;AF=0.476	GT:DP:AD:GQ:GL	0/0:20:20,0:40:-0.00,-7.12,-95.49	0/0:57:56,1:40:-0.00,-13.48,-262.58	0/0:37:37,0:40:-0.00,-12.23,-176.65	0/0:47:47,0:40:-0.00,-15.24,-224.39	./.	./.	./.	0/0:52:52,0:40:0.00,-16.75,-248.26	0/0:13:13,0:40:-0.00,-5.01,-62.08	./.	./.	./.	0/0:15:15,0:40:-0.00,-5.61,-71.62	./.	./.	0/0:37:37,0:40:-0.00,-12.23,-176.65	0/0:30:30,0:40:-0.00,-10.13,-143.23	0/0:23:23,0:40:-0.00,-8.02,-109.82	0/0:33:33,0:40:-0.00,-11.03,-157.55	0/0:35:35,0:40:-0.00,-11.63,-167.10	./.	0/0:7:7,0:39:-0.00,-3.20,-33.43	0/0:58:58,0:40:-0.00,-18.55,-276.90	./.	0/0:26:26,0:40:-0.00,-8.92,-124.14	./.	0/0:51:51,0:40:0.00,-16.45,-243.48	0/0:14:14,0:40:-0.00,-5.31,-66.85	./.	0/0:10:10,0:40:-0.00,-4.11,-47.75	./.	0/0:5:5,0:32:-0.00,-2.60,-23.89	0/0:6:6,0:35:-0.00,-2.90,-28.66	./.	./.	0/0:41:41,0:40:-0.00,-13.44,-195.75	./.	0/0:46:46,0:40:-0.00,-14.94,-219.62	./.	0/0:81:81,0:40:0.00,-25.48,-386.70	0/0:12:12,0:40:-0.00,-4.71,-57.30	./.	0/0:36:36,0:40:-0.00,-11.93,-171.88	0/0:37:37,0:40:-0.00,-12.23,-176.65	0/0:33:33,0:40:-0.00,-11.03,-157.55	0/0:43:43,0:40:-0.00,-14.04,-205.29	0/0:38:38,0:40:-0.00,-12.53,-181.42	./.	0/0:101:101,0:40:-0.00,-31.50,-482.18	./.	0/0:32:32,0:40:-0.00,-10.73,-152.78	./.	0/0:40:40,0:40:-0.00,-13.14,-190.97	0/0:42:42,0:40:-0.00,-13.74,-200.52	./.	0/0:96:96,0:40:0.00,-29.99,-458.31	./.	./.	0/0:11:11,0:40:-0.00,-4.41,-52.53	0/0:46:46,0:40:-0.00,-14.94,-219.62	./.	./.	0/0:49:49,0:40:-0.00,-15.85,-233.94	0/0:13:13,0:40:-0.00,-5.01,-62.08	./.	./.	0/0:56:56,0:40:-0.00,-17.95,-267.35	0/0:13:13,0:40:-0.00,-5.01,-62.08	0/0:48:48,0:40:-0.00,-15.54,-229.16	1/1:8:0,8:40:-38.18,-3.49,-0.00	0/1:23:9,14:40:-58.82,0.00,-34.96	./.	1/1:19:0,19:40:-90.69,-6.80,-0.00	0/0:35:35,0:40:-0.00,-11.63,-167.10	./.	1/1:32:0,32:40:-152.75,-10.71,-0.00	0/1:20:9,11:40:-45.40,0.00,-35.86	0/1:80:42,38:40:-156.23,0.00,-175.34	./.	./.	1/1:38:0,38:40:-181.39,-12.52,-0.00	1/1:37:0,37:40:-176.62,-12.22,-0.00	1/1:17:0,17:40:-81.14,-6.20,-0.00	1/1:34:0,34:40:-162.30,-11.32,-0.00	./.	1/1:42:0,42:40:-200.49,-13.72,-0.00	1/1:31:0,31:40:-147.98,-10.41,-0.00	./.	1/1:11:0,11:40:-52.50,-4.39,-0.00	./.	./.	1/1:10:0,10:40:-47.72,-4.09,-0.00	1/1:23:0,23:40:-109.79,-8.00,-0.00	1/1:50:0,50:40:-238.68,-16.13,-0.00	1/1:64:0,64:40:-305.52,-20.35,0.00	./.	1/1:32:0,32:40:-152.75,-10.71,-0.00	1/1:15:0,15:40:-71.59,-5.60,-0.00	1/1:30:0,30:40:-143.20,-10.11,-0.00	./.	1/1:32:0,32:40:-152.75,-10.71,-0.00	1/1:35:0,35:40:-167.07,-11.62,-0.00	1/1:34:0,34:40:-162.30,-11.32,-0.00	1/1:47:0,47:40:-224.36,-15.23,-0.00	./.	1/1:34:0,34:40:-162.30,-11.32,-0.00	./.	./.	./.	./.	1/1:8:0,8:40:-38.18,-3.49,-0.00	1/1:99:0,99:40:-472.60,-30.88,0.00	./.	./.	1/1:14:0,14:40:-66.82,-5.29,-0.00	1/1:26:0,26:40:-124.11,-8.91,-0.00	./.	./.	1/1:20:0,20:40:-95.46,-7.10,-0.00	1/1:38:0,38:40:-181.39,-12.52,-0.00	1/1:25:0,25:40:-119.33,-8.61,-0.00	1/1:25:0,25:40:-119.33,-8.61,-0.00	1/1:15:0,15:40:-71.59,-5.60,-0.00	1/1:32:0,32:40:-152.75,-10.71,-0.00	./.	1/1:25:0,25:40:-119.33,-8.61,-0.00	./.	./.	./.	1/1:43:0,43:40:-205.26,-14.02,-0.00	1/1:9:0,9:40:-42.95,-3.79,-0.00	1/1:39:0,39:40:-186.17,-12.82,-0.00	./.	./.	./.	./.	1/1:113:0,113:40:-539.44,-35.10,0.00	1/1:42:0,42:40:-200.49,-13.72,-0.00
3776	93	3776:93	T	C	.	PASS	NS=131;AF=0.183	GT:DP:AD:GQ:GL	0/0:76:76,0:40:0.00,-24.69,-233.58	0/0:89:89,0:40:0.00,-28.60,-273.42	0/0:41:41,0:40:-0.00,-14.16,-126.31	0/0:78:78,0:40:0.00,-25.29,-239.71	0/0:41:41,0:40:-0.00,-14.16,-126.31	0/0:55:55,0:40:0.00,-18.37,-169.22	0/0:86:86,0:40:-0.00,-27.69,-264.23	0/0:54:54,0:40:0.00,-18.07,-166.15	0/0:92:92,0:40:0.00,-29.50,-282.61	0/0:91:91,0:40:-0.00,-29.20,-279.55	0/0:79:78,0:40:0.00,-25.29,-239.71	0/0:33:33,0:40:-0.00,-11.76,-101.79	0/0:130:129,0:40:0.00,-40.62,-396.01	0/0:100:100,0:40:0.00,-31.90,-307.13	0/0:71:71,0:40:0.00,-23.18,-218.25	0/0:67:67,0:40:-0.00,-21.98,-205.99	0/0:72:70,0:40:0.00,-22.88,-215.19	0/0:97:97,0:40:0.00,-31.00,-297.94	0/0:33:33,0:40:-0.00,-11.76,-101.79	0/0:25:25,0:40:-0.00,-9.35,-77.27	0/0:35:35,0:40:-0.00,-12.36,-107.92	0/0:21:21,0:40:-0.00,-8.15,-65.01	0/0:11:11,0:40:-0.00,-5.15,-34.36	0/0:123:123,0:40:-0.00,-38.82,-377.62	0/0:101:101,0:40:-0.00,-32.20,-310.20	0/0:104:104,0:40:-0.00,-33.11,-319.39	0/0:107:107,0:40:0.00,-34.01,-328.59	0/0:109:109,0:40:0.00,-34.61,-334.72	0/0:99:99,0:40:0.00,-31.60,-304.07	0/0:57:57,0:40:0.00,-18.98,-175.35	0/0:91:91,0:40:-0.00,-29.20,-279.55	0/0:125:125,0:40:-0.00,-39.42,-383.75	0/0:105:105,0:40:0.00,-33.41,-322.46	0/0:75:75,0:40:-0.00,-24.39,-230.51	0/0:110:110,0:40:-0.00,-34.91,-337.78	0/0:66:66,0:40:0.00,-21.68,-202.93	0/0:83:83,0:40:0.00,-26.79,-255.03	0/0:82:82,0:40:0.00,-26.49,-251.97	0/0:83:83,0:40:0.00,-26.79,-255.03	0/0:72:72,0:40:0.00,-23.49,-221.32	0/0:59:59,0:40:0.00,-19.58,-181.48	0/0:112:112,0:40:0.00,-35.51,-343.91	0/0:85:85,0:40:0.00,-27.39,-261.16	0/0:25:25,0:40:-0.00,-9.35,-77.27	0/0:35:35,0:40:-0.00,-12.36,-107.92	./.	0/0:31:31,0:40:-0.00,-11.16,-95.66	0/0:24:23,0:40:-0.00,-8.75,-71.14	0/0:35:35,0:40:-0.00,-12.36,-107.92	0/0:70:70,0:40:0.00,-22.88,-215.19	0/0:37:37,0:40:-0.00,-12.96,-114.05	0/0:75:75,0:40:-0.00,-24.39,-230.51	0/0:44:44,0:40:-0.00,-15.07,-135.50	0/0:70:70,0:40:0.00,-22.88,-215.19	0/0:35:35,0:40:-0.00,-12.36,-107.92	0/0:34:34,0:40:-0.00,-12.06,-104.85	0/0:6:6,0:40:-0.00,-3.64,-19.04	0/0:130:130,0:40:0.00,-40.92,-399.08	0/0:107:107,0:40:0.00,-34.01,-328.59	0/0:146:145,0:40:0.00,-45.43,-445.05	0/0:75:75,0:40:-0.00,-24.39,-230.51	0/0:90:90,0:40:-0.00,-28.90,-276.49	0/0:63:63,0:40:0.00,-20.78,-193.73	0/0:120:120,0:40:0.00,-37.92,-368.43	0/0:127:127,0:40:0.00,-40.02,-389.88	0/0:110:110,0:40:-0.00,-34.91,-337.78	0/0:119:119,0:40:0.00,-37.62,-365.37	0/0:186:186,0:40:0.00,-57.76,-570.71	0/0:62:62,0:40:0.00,-20.48,-190.67	0/0:143:143,0:40:0.00,-44.83,-438.92	0/0:42:41,0:40:-0.00,-14.16,-126.31	0/0:67:67,0:40:-0.00,-21.98,-205.99	0/0:54:54,0:40:0.00,-18.07,-166.15	0/0:103:103,0:40:-0.00,-32.81,-316.33	0/0:122:121,1:40:0.00,-35.45,-368.43	0/0:10:10,0:40:-0.00,-4.84,-31.30	0/0:32:32,0:40:-0.00,-11.46,-98.73	0/0:7:7,0:40:-0.00,-3.94,-22.10	0/0:52:52,0:40:0.00,-17.47,-160.02	0/0:31:31,0:40:-0.00,-11.16,-95.66	0/0:29:29,0:40:-0.00,-10.56,-89.53	0/0:38:37,0:40:-0.00,-12.96,-114.05	0/0:38:37,0:40:-0.00,-12.96,-114.05	0/0:61:61,0:40:0.00,-20.18,-187.61	0/0:54:54,0:40:0.00,-18.07,-166.15	0/0:51:51,0:40:0.00,-17.17,-156.96	0/0:120:120,0:40:0.00,-37.92,-368.43	0/0:52:52,0:40:0.00,-17.47,-160.02	0/0:15:15,0:40:-0.00,-6.35,-46.62	0/0:17:17,0:40:-0.00,-6.95,-52.75	./.	./.	./.	1/1:32:0,32:40:-97.42,-10.81,-0.00	./.	1/1:24:0,24:40:-72.91,-8.40,-0.00	1/1:24:0,24:40:-72.91,-8.40,-0.00	1/1:27:0,27:40:-82.10,-9.30,-0.00	1/1:15:0,15:40:-45.32,-5.70,-0.00	1/1:32:0,32:40:-97.42,-10.81,-0.00	1/1:19:0,19:40:-57.58,-6.90,-0.00	1/1:19:0,19:40:-57.58,-6.90,-0.00	1/1:39:0,39:40:-118.88,-12.91,-0.00	1/1:9:0,9:40:-26.93,-3.89,-0.00	1/1:15:0,15:40:-45.32,-5.70,-0.00	1/1:27:0,26:40:-79.03,-9.00,-0.00	1/1:53:0,53:40:-161.79,-17.12,0.00	1/1:16:0,16:40:-48.39,-6.00,-0.00	1/1:20:0,20:40:-60.65,-7.20,-0.00	1/1:27:0,27:40:-82.10,-9.30,-0.00	1/1:40:1,39:40:-115.81,-10.15,-0.00	1/1:10:0,10:40:-30.00,-4.19,-0.00	1/1:94:0,94:40:-287.44,-29.45,0.00	1/1:35:0,35:40:-106.62,-11.71,-0.00	1/1:27:0,27:40:-82.10,-9.30,-0.00	1/1:17:0,17:40:-51.45,-6.30,-0.00	1/1:27:0,27:40:-82.10,-9.30,-0.00	1/1:18:0,18:40:-54.52,-6.60,-0.00	0/0:50:50,0:40:0.00,-16.87,-153.89	0/0:119:119,0:40:0.00,-37.62,-365.37	0/0:43:43,0:40:-0.00,-14.77,-132.44	0/0:11:11,0:40:-0.00,-5.15,-34.36	./.	./.	0/0:26:25,0:40:-0.00,-9.35,-77.27	0/0:54:54,0:40:0.00,-18.07,-166.15	0/0:44:44,0:40:-0.00,-15.07,-135.50	0/0:71:71,0:40:0.00,-23.18,-218.25	0/0:37:37,0:40:-0.00,-12.96,-114.05	0/0:46:45,0:40:0.00,-15.37,-138.57	0/0:63:63,0:40:0.00,-20.78,-193.73	0/0:91:91,0:40:-0.00,-29.20,-279.55	0/0:45:45,0:40:-0.00,-15.37,-138.57	0/0:74:74,0:40:-0.00,-24.09,-227.45	0/0:189:189,0:40:0.00,-58.66,-579.90	0/0:73:72,0:40:0.00,-23.49,-221.32	0/0:55:54,0:40:0.00,-18.07,-166.15	0/0:18:18,0:40:-0.00,-7.25,-55.82
3938	234	3938:234	C	A	.	PASS	NS=121;AF=0.066	GT:DP:AD:GQ:GL	0/0:24:24,0:40:-0.00,-9.25,-85.48	0/0:35:35,0:40:-0.00,-12.56,-124.14	0/0:20:20,0:40:-0.00,-8.05,-71.42	0/0:31:30,1:40:-0.00,-7.84,-103.05	0/0:25:25,0:40:-0.00,-9.55,-88.99	0/0:32:32,0:40:-0.00,-11.66,-113.59	0/0:33:33,0:40:-0.00,-11.96,-117.11	0/0:29:29,0:40:-0.00,-10.75,-103.05	0/0:34:34,0:40:-0.00,-12.26,-120.62	0/0:18:18,0:40:-0.00,-7.44,-64.39	0/0:25:25,0:40:-0.00,-9.55,-88.99	0/0:14:14,0:40:-0.00,-6.24,-50.33	0/0:51:51,0:40:-0.00,-17.37,-180.37	0/0:52:52,0:40:-0.00,-17.67,-183.89	0/0:51:51,0:40:-0.00,-17.37,-180.37	0/0:47:46,1:40:-0.00,-12.66,-159.29	0/0:52:52,0:40:-0.00,-17.67,-183.89	0/0:31:31,0:40:-0.00,-11.36,-110.08	0/0:31:31,0:40:-0.00,-11.36,-110.08	0/0:13:13,0:40:-0.00,-5.94,-46.81	0/0:30:30,0:40:-0.00,-11.05,-106.56	0/0:19:19,0:40:-0.00,-7.74,-67.90	0/0:11:11,0:40:-0.00,-5.34,-39.79	./.	./.	./.	./.	./.	./.	./.	./.	./.	./.	./.	./.	0/0:29:29,0:40:-0.00,-10.75,-103.05	0/0:35:35,0:40:-0.00,-12.56,-124.14	0/0:45:45,0:40:-0.00,-15.57,-159.29	0/0:41:40,1:40:-0.00,-10.85,-138.20	0/0:37:36,1:40:-0.00,-9.65,-124.14	0/0:29:29,0:40:-0.00,-10.75,-103.05	0/0:38:38,0:40:-0.00,-13.46,-134.68	0/0:43:43,0:40:-0.00,-14.97,-152.26	0/0:22:22,0:40:-0.00,-8.65,-78.45	0/0:15:15,0:40:-0.00,-6.54,-53.84	0/0:6:6,0:40:-0.00,-3.83,-22.21	./.	0/0:23:23,0:40:-0.00,-8.95,-81.96	0/0:24:24,0:40:-0.00,-9.25,-85.48	0/0:33:33,0:40:-0.00,-11.96,-117.11	0/0:19:19,0:40:-0.00,-7.74,-67.90	0/0:23:22,0:40:-0.00,-8.65,-78.45	0/0:29:29,0:40:-0.00,-10.75,-103.05	0/0:25:25,0:40:-0.00,-9.55,-88.99	0/0:29:29,0:40:-0.00,-10.75,-103.05	0/0:5:5,0:40:-0.00,-3.53,-18.70	0/0:8:7,1:14:-0.05,-0.97,-22.26	0/0:46:46,0:40:-0.00,-15.87,-162.80	0/0:51:51,0:40:-0.00,-17.37,-180.37	0/0:98:98,0:40:0.00,-31.52,-345.57	0/0:43:43,0:40:-0.00,-14.97,-152.26	0/0:52:52,0:40:-0.00,-17.67,-183.89	0/0:47:47,0:40:-0.00,-16.17,-166.32	0/0:56:56,0:40:0.00,-18.88,-197.95	0/0:59:59,0:40:-0.00,-19.78,-208.49	0/0:43:43,0:40:-0.00,-14.97,-152.26	0/0:55:55,0:40:0.00,-18.58,-194.43	0/0:79:79,0:40:0.00,-25.80,-278.79	0/0:22:22,0:40:-0.00,-8.65,-78.45	0/0:38:38,0:40:-0.00,-13.46,-134.68	0/0:23:23,0:40:-0.00,-8.95,-81.96	0/0:19:19,0:40:-0.00,-7.74,-67.90	0/0:17:17,0:40:-0.00,-7.14,-60.87	0/0:25:25,0:40:-0.00,-9.55,-88.99	0/0:34:34,0:40:-0.00,-12.26,-120.62	0/0:15:15,0:40:-0.00,-6.54,-53.84	0/0:19:18,1:40:-0.00,-4.23,-60.87	0/0:27:26,1:40:-0.00,-6.64,-88.99	0/0:14:14,0:40:-0.00,-6.24,-50.33	0/0:13:13,0:40:-0.00,-5.94,-46.81	0/0:28:28,0:40:-0.00,-10.45,-99.54	0/0:38:38,0:40:-0.00,-13.46,-134.68	0/0:28:28,0:40:-0.00,-10.45,-99.54	0/0:38:38,0:40:-0.00,-13.46,-134.68	0/0:31:30,1:40:-0.00,-7.84,-103.05	0/0:40:40,0:40:-0.00,-14.06,-141.71	0/0:26:26,0:40:-0.00,-9.85,-92.51	0/0:22:22,0:40:-0.00,-8.65,-78.45	0/0:18:18,0:40:-0.00,-7.44,-64.39	0/0:14:14,0:40:-0.00,-6.24,-50.33	./.	0/0:17:16,1:40:-0.00,-3.63,-53.84	0/0:10:10,0:40:-0.00,-5.04,-36.27	0/0:10:10,0:40:-0.00,-5.04,-36.27	./.	0/0:23:23,0:40:-0.00,-8.95,-81.96	0/0:37:37,0:40:-0.00,-13.16,-131.17	0/0:19:19,0:40:-0.00,-7.74,-67.90	0/0:17:17,0:40:-0.00,-7.14,-60.87	0/0:34:34,0:40:-0.00,-12.26,-120.62	0/0:25:25,0:40:-0.00,-9.55,-88.99	0/0:25:25,0:40:-0.00,-9.55,-88.99	0/0:33:33,0:40:-0.00,-11.96,-117.11	0/0:33:33,0:40:-0.00,-11.96,-117.11	./.	0/0:19:19,0:40:-0.00,-7.74,-67.90	0/0:30:30,0:40:-0.00,-11.05,-106.56	./.	0/0:29:29,0:40:-0.00,-10.75,-103.05	0/0:22:22,0:40:-0.00,-8.65,-78.45	0/0:18:18,0:40:-0.00,-7.44,-64.39	0/0:24:22,2:28:-0.00,-2.22,-71.42	0/0:10:10,0:40:-0.00,-5.04,-36.27	0/0:18:18,0:40:-0.00,-7.44,-64.39	0/0:18:18,0:40:-0.00,-7.44,-64.39	0/0:14:14,0:40:-0.00,-6.24,-50.33	0/0:24:24,0:40:-0.00,-9.25,-85.48	0/0:22:22,0:40:-0.00,-8.65,-78.45	0/0:14:14,0:40:-0.00,-6.24,-50.33	0/0:33:33,0:40:-0.00,-11.96,-117.11	0/0:18:18,0:40:-0.00,-7.44,-64.39	0/0:10:10,0:40:-0.00,-5.04,-36.27	0/0:17:17,0:40:-0.00,-7.14,-60.87	0/0:31:31,0:40:-0.00,-11.36,-110.08	0/0:10:10,0:40:-0.00,-5.04,-36.27	0/0:14:14,0:40:-0.00,-6.24,-50.33	0/0:9:9,0:40:-0.00,-4.74,-32.76	0/0:25:25,0:40:-0.00,-9.55,-88.99	0/0:11:11,0:40:-0.00,-5.34,-39.79	0/0:11:11,0:40:-0.00,-5.34,-39.79	1/1:34:0,34:40:-118.38,-11.14,-0.00	1/1:20:0,20:40:-69.17,-6.92,-0.00	1/1:9:0,9:40:-30.51,-3.61,-0.00	1/1:17:0,17:40:-58.63,-6.02,-0.00	1/1:62:0,62:40:-216.79,-19.56,-0.00	1/1:18:0,17:40:-58.63,-6.02,-0.00	1/1:23:0,23:40:-79.72,-7.83,-0.00	1/1:18:0,18:40:-62.14,-6.32,-0.00
3971	259	3971:259	A	G	.	PASS	NS=60;AF=0.133	GT:DP:AD:GQ:GL	./.	1/1:16:1,15:39:-24.23,-3.23,-0.00	./.	./.	./.	./.	./.	./.	./.	1/1:19:1,17:40:-27.79,-3.82,-0.00	./.	./.	./.	./.	./.	./.	./.	./.	1/1:8:1,7:13:-10.05,-0.93,-0.05	1/1:18:1,16:40:-26.01,-3.52,-0.00	./.	./.	./.	0/0:12:12,0:40:-0.00,-4.51,-22.03	0/0:14:14,0:40:-0.00,-5.10,-25.59	0/0:13:13,0:40:-0.00,-4.80,-23.81	0/0:6:6,0:34:-0.00,-2.75,-11.36	0/0:8:8,0:40:-0.00,-3.34,-14.91	./.	./.	0/0:8:8,0:40:-0.00,-3.34,-14.91	0/0:7:7,0:37:-0.00,-3.04,-13.13	0/0:7:7,0:37:-0.00,-3.04,-13.13	0/0:12:12,0:40:-0.00,-4.51,-22.03	./.	0/0:14:13,0:40:-0.00,-4.80,-23.81	./.	0/0:21:20,0:40:-0.00,-6.86,-36.27	0/0:7:7,0:37:-0.00,-3.04,-13.13	./.	0/0:13:13,0:40:-0.00,-4.80,-23.81	./.	0/0:12:12,0:40:-0.00,-4.51,-22.03	./.	./.	./.	./.	./.	0/0:12:12,0:40:-0.00,-4.51,-22.03	./.	0/0:10:10,0:40:-0.00,-3.92,-18.47	./.	0/0:7:7,0:37:-0.00,-3.04,-13.13	0/0:10:9,0:40:-0.00,-3.63,-16.69	0/0:14:13,0:40:-0.00,-4.80,-23.81	0/0:16:15,0:40:-0.00,-5.39,-27.37	./.	0/0:24:24,0:40:-0.00,-8.04,-43.38	./.	./.	0/0:16:16,0:40:-0.00,-5.69,-29.15	./.	0/0:15:15,0:40:-0.00,-5.39,-27.37	0/0:20:19,0:40:-0.00,-6.57,-34.49	0/0:14:14,0:40:-0.00,-5.10,-25.59	0/0:16:16,0:40:-0.00,-5.69,-29.15	./.	0/0:17:17,0:40:-0.00,-5.98,-30.93	./.	./.	./.	./.	0/0:9:9,0:40:-0.00,-3.63,-16.69	0/0:8:8,0:40:-0.00,-3.34,-14.91	./.	0/0:18:14,0:40:-0.00,-5.10,-25.59	./.	0/0:5:5,0:31:-0.00,-2.46,-9.58	./.	0/0:14:13,0:40:-0.00,-4.80,-23.81	./.	0/0:17:15,0:40:-0.00,-5.39,-27.37	./.	./.	0/0:27:27,0:40:-0.00,-8.92,-48.72	./.	./.	./.	0/0:31:31,0:40:-0.00,-10.09,-55.84	0/0:17:17,0:40:-0.00,-5.98,-30.93	0/0:6:5,0:31:-0.00,-2.46,-9.58	./.	0/0:8:8,0:40:-0.00,-3.34,-14.91	0/0:13:13,0:40:-0.00,-4.80,-23.81	./.	./.	./.	./.	./.	0/0:11:11,0:40:-0.00,-4.22,-20.25	0/0:8:8,0:40:-0.00,-3.34,-14.91	./.	0/0:24:23,0:40:-0.00,-7.74,-41.60	./.	0/0:18:18,0:40:-0.00,-6.27,-32.71	./.	./.	./.	./.	0/0:18:18,0:40:-0.00,-6.27,-32.71	./.	./.	./.	./.	./.	0/0:19:19,0:40:-0.00,-6.57,-34.49	./.	./.	./.	./.	0/0:6:6,0:34:-0.00,-2.75,-11.36	0/0:15:13,0:40:-0.00,-4.80,-23.81	./.	0/0:13:12,0:40:-0.00,-4.51,-22.03	./.	0/0:7:7,0:37:-0.00,-3.04,-13.13	./.	0/0:13:13,0:40:-0.00,-4.80,-23.81	0/0:21:19,0:40:-0.00,-6.57,-34.49	0/0:18:17,0:40:-0.00,-5.98,-30.93	1/1:14:1,13:33:-20.68,-2.64,-0.00	./.	1/1:8:1,7:13:-10.05,-0.93,-0.05	./.	1/1:3:0,2:13:-2.93,-0.95,-0.05	./.	1/1:11:0,10:39:-17.12,-3.25,-0.00	./.
3995	62	3995:62	C	T	.	PASS	NS=61;AF=0.393	GT:DP:AD:GQ:GL	./.	./.	./.	./.	./.	./.	./.	./.	./.	./.	./.	./.	./.	./.	./.	./.	./.	./.	./.	./.	./.	./.	./.	1/1:14:0,14:40:-60.09,-5.68,-0.00	./.	./.	1/1:28:0,28:40:-120.35,-9.89,-0.00	./.	1/1:15:0,15:40:-64.39,-5.98,-0.00	1/1:8:0,8:40:-34.26,-3.87,-0.00	1/1:19:0,19:40:-81.61,-7.19,-0.00	1/1:7:0,7:40:-29.96,-3.57,-0.00	1/1:16:0,16:40:-68.70,-6.28,-0.00	1/1:15:0,15:40:-64.39,-5.98,-0.00	1/1:8:0,8:40:-34.26,-3.87,-0.00	1/1:19:0,19:40:-81.61,-7.19,-0.00	1/1:14:0,14:40:-60.09,-5.68,-0.00	1/1:24:0,24:40:-103.13,-8.69,-0.00	1/1:16:0,16:40:-68.70,-6.28,-0.00	1/1:10:0,10:40:-42.87,-4.48,-0.00	./.	1/1:21:0,21:40:-90.22,-7.79,-0.00	1/1:11:0,11:40:-47.18,-4.78,-0.00	1/1:14:0,14:40:-60.09,-5.68,-0.00	./.	./.	./.	1/1:12:0,12:40:-51.48,-5.08,-0.00	./.	1/1:18:0,18:40:-77.31,-6.88,-0.00	1/1:17:0,17:40:-73.00,-6.58,-0.00	1/1:9:0,9:40:-38.57,-4.18,-0.00	1/1:20:0,20:40:-85.92,-7.49,-0.00	1/1:29:0,29:40:-124.66,-10.20,-0.00	./.	./.	1/1:6:0,6:39:-25.65,-3.27,-0.00	./.	./.	./.	./.	./.	./.	./.	./.	./.	./.	./.	./.	0/0:37:37,0:40:-0.00,-12.78,-159.44	0/0:7:7,0:40:-0.00,-3.75,-30.31	0/0:9:9,0:40:-0.00,-4.35,-38.91	0/0:19:19,0:40:-0.00,-7.36,-81.96	0/0:27:27,0:40:-0.00,-9.77,-116.39	0/0:12:12,0:40:-0.00,-5.25,-51.83	0/0:14:14,0:40:-0.00,-5.85,-60.44	./.	0/0:29:29,0:40:-0.00,-10.37,-125.00	0/0:7:7,0:40:-0.00,-3.75,-30.31	0/0:24:24,0:40:-0.00,-8.86,-103.48	0/0:25:25,0:40:-0.00,-9.17,-107.79	0/0:6:6,0:40:-0.00,-3.45,-26.00	./.	0/0:11:11,0:40:-0.00,-4.95,-47.52	0/0:11:11,0:40:-0.00,-4.95,-47.52	./.	0/0:19:19,0:40:-0.00,-7.36,-81.96	0/0:16:16,0:40:-0.00,-6.46,-69.05	0/0:15:15,0:40:-0.00,-6.16,-64.74	./.	./.	./.	./.	./.	./.	0/0:11:11,0:40:-0.00,-4.95,-47.52	0/0:12:12,0:40:-0.00,-5.25,-51.83	./.	0/0:20:20,0:40:-0.00,-7.66,-86.26	0/0:22:22,0:40:-0.00,-8.26,-94.87	0/0:9:9,0:40:-0.00,-4.35,-38.91	./.	0/0:16:16,0:40:-0.00,-6.46,-69.05	0/0:18:18,0:40:-0.00,-7.06,-77.65	./.	0/0:27:27,0:40:-0.00,-9.77,-116.39	0/0:16:16,0:40:-0.00,-6.46,-69.05	./.	./.	./.	0/0:17:17,0:40:-0.00,-6.76,-73.35	0/0:8:8,0:40:-0.00,-4.05,-34.61	0/0:19:19,0:40:-0.00,-7.36,-81.96	./.	0/0:11:11,0:40:-0.00,-4.95,-47.52	./.	./.	0/0:22:22,0:40:-0.00,-8.26,-94.87	./.	./.	./.	./.	./.	./.	./.	./.	./.	./.	./.	./.	0/0:19:19,0:40:-0.00,-7.36,-81.96	0/0:22:22,0:40:-0.00,-8.26,-94.87	./.	./.	0/0:12:12,0:40:-0.00,-5.25,-51.83	0/0:15:15,0:40:-0.00,-6.16,-64.74	0/0:11:11,0:40:-0.00,-4.95,-47.52	0/0:20:20,0:40:-0.00,-7.66,-86.26
4188	111	4188:111	T	C	.	PASS	NS=118;AF=0.195	GT:DP:AD:GQ:GL	0/0:14:14,0:40:-0.00,-6.08,-44.35	0/0:28:28,0:40:-0.00,-10.29,-88.09	0/0:28:28,0:40:-0.00,-10.29,-88.09	0/0:13:13,0:40:-0.00,-5.78,-41.23	0/0:25:25,0:40:-0.00,-9.39,-78.72	0/0:31:31,0:40:-0.00,-11.19,-97.46	0/0:36:36,0:40:-0.00,-12.70,-113.08	0/0:17:17,0:40:-0.00,-6.98,-53.72	0/0:44:44,0:40:-0.00,-15.10,-138.08	0/0:27:27,0:40:-0.00,-9.99,-84.97	0/0:26:26,0:40:-0.00,-9.69,-81.84	./.	0/0:95:95,0:40:0.00,-30.44,-297.41	0/0:63:63,0:40:-0.00,-20.81,-197.44	0/0:75:75,0:40:-0.00,-24.42,-234.93	0/0:57:57,0:40:0.00,-19.01,-178.69	0/0:63:63,0:40:-0.00,-20.81,-197.44	0/0:55:54,0:40:0.00,-18.11,-169.32	./.	./.	0/0:30:30,0:40:-0.00,-10.89,-94.34	./.	./.	0/0:38:38,0:40:-0.00,-13.30,-119.33	0/0:33:33,0:40:-0.00,-11.79,-103.71	0/0:45:45,0:40:-0.00,-15.40,-141.20	0/0:38:38,0:40:-0.00,-13.30,-119.33	0/0:47:47,0:40:-0.00,-16.00,-147.45	0/0:20:20,0:40:-0.00,-7.88,-63.10	0/0:25:25,0:40:-0.00,-9.39,-78.72	0/0:16:16,0:40:-0.00,-6.68,-50.60	0/0:28:28,0:40:-0.00,-10.29,-88.09	0/0:24:24,0:40:-0.00,-9.09,-75.59	0/0:14:14,0:40:-0.00,-6.08,-44.35	0/0:26:26,0:40:-0.00,-9.69,-81.84	0/0:35:35,0:40:-0.00,-12.39,-109.96	0/0:24:24,0:40:-0.00,-9.09,-75.59	0/0:28:28,0:40:-0.00,-10.29,-88.09	0/0:23:23,0:40:-0.00,-8.79,-72.47	0/0:54:54,0:40:0.00,-18.11,-169.32	0/0:29:29,0:40:-0.00,-10.59,-91.21	0/0:42:42,0:40:-0.00,-14.50,-131.83	0/0:39:39,0:40:-0.00,-13.60,-122.46	0/0:22:22,0:40:-0.00,-8.49,-69.34	./.	./.	./.	0/0:11:11,0:40:-0.00,-5.18,-34.98	0/0:9:9,0:40:-0.00,-4.58,-28.73	0/0:35:35,0:40:-0.00,-12.39,-109.96	0/0:25:25,0:40:-0.00,-9.39,-78.72	0/0:15:15,0:40:-0.00,-6.38,-47.47	0/0:51:51,0:40:-0.00,-17.21,-159.95	0/0:18:18,0:40:-0.00,-7.28,-56.85	0/0:9:9,0:40:-0.00,-4.58,-28.73	0/0:3:3,0:34:-0.00,-2.77,-9.98	./.	0/0:41:41,0:40:-0.00,-14.20,-128.70	0/0:47:47,0:40:-0.00,-16.00,-147.45	0/0:52:52,0:40:0.00,-17.51,-163.07	0/0:19:19,0:40:-0.00,-7.58,-59.97	0/0:34:34,0:40:-0.00,-12.09,-106.84	0/0:38:38,0:40:-0.00,-13.30,-119.33	0/0:44:44,0:40:-0.00,-15.10,-138.08	0/0:56:56,0:40:0.00,-18.71,-175.57	0/0:41:41,0:40:-0.00,-14.20,-128.70	0/0:48:48,0:40:0.00,-16.30,-150.57	0/0:68:68,0:40:0.00,-22.32,-213.06	0/0:22:22,0:40:-0.00,-8.49,-69.34	0/0:53:53,0:40:0.00,-17.81,-166.20	0/0:25:25,0:40:-0.00,-9.39,-78.72	0/0:12:12,0:40:-0.00,-5.48,-38.10	0/0:19:19,0:40:-0.00,-7.58,-59.97	0/0:16:16,0:40:-0.00,-6.68,-50.60	0/0:48:48,0:40:0.00,-16.30,-150.57	./.	0/0:18:17,0:40:-0.00,-6.98,-53.72	0/0:24:24,0:40:-0.00,-9.09,-75.59	0/0:15:15,0:40:-0.00,-6.38,-47.47	0/0:14:14,0:40:-0.00,-6.08,-44.35	0/0:20:20,0:40:-0.00,-7.88,-63.10	0/0:34:34,0:40:-0.00,-12.09,-106.84	0/0:39:39,0:40:-0.00,-13.60,-122.46	0/0:59:59,0:40:0.00,-19.61,-184.94	0/0:38:38,0:40:-0.00,-13.30,-119.33	0/0:39:39,0:40:-0.00,-13.60,-122.46	0/0:31:31,0:40:-0.00,-11.19,-97.46	0/0:31:29,0:40:-0.00,-10.59,-91.21	0/0:8:8,0:40:-0.00,-4.28,-25.61	0/0:7:7,0:40:-0.00,-3.98,-22.48	./.	./.	1/1:13:0,13:40:-40.00,-5.17,-0.00	1/1:18:0,18:40:-55.62,-6.67,-0.00	./.	1/1:22:0,22:40:-68.12,-7.87,-0.00	1/1:15:0,15:40:-46.25,-5.77,-0.00	1/1:27:0,27:40:-83.74,-9.38,-0.00	1/1:15:0,15:40:-46.25,-5.77,-0.00	1/1:14:0,14:40:-43.13,-5.47,-0.00	1/1:36:0,36:40:-111.86,-12.08,-0.00	1/1:9:0,9:40:-27.51,-3.97,-0.00	1/1:15:0,15:40:-46.25,-5.77,-0.00	1/1:22:0,22:40:-68.12,-7.87,-0.00	1/1:12:0,12:40:-36.88,-4.87,-0.00	1/1:14:0,14:40:-43.13,-5.47,-0.00	1/1:27:0,26:40:-80.62,-9.08,-0.00	1/1:20:0,20:40:-61.87,-7.27,-0.00	./.	1/1:16:0,16:40:-49.38,-6.07,-0.00	1/1:26:0,26:40:-80.62,-9.08,-0.00	1/1:21:0,21:40:-65.00,-7.57,-0.00	1/1:9:0,9:40:-27.51,-3.97,-0.00	1/1:20:0,20:40:-61.87,-7.27,-0.00	1/1:13:0,13:40:-40.00,-5.17,-0.00	1/1:15:0,15:40:-46.25,-5.77,-0.00	./.	1/1:20:0,20:40:-61.87,-7.27,-0.00	0/0:25:25,0:40:-0.00,-9.39,-78.72	0/0:12:12,0:40:-0.00,-5.48,-38.10	0/0:12:12,0:40:-0.00,-5.48,-38.10	./.	./.	./.	./.	0/0:5:5,0:40:-0.00,-3.37,-16.23	0/0:12:12,0:40:-0.00,-5.48,-38.10	0/0:31:31,0:40:-0.00,-11.19,-97.46	0/0:14:14,0:40:-0.00,-6.08,-44.35	0/0:38:38,0:40:-0.00,-13.30,-119.33	0/0:40:40,0:40:-0.00,-13.90,-125.58	0/0:19:19,0:40:-0.00,-7.58,-59.97	0/0:11:11,0:40:-0.00,-5.18,-34.98	0/0:27:27,0:40:-0.00,-9.99,-84.97	0/0:63:63,0:40:-0.00,-20.81,-197.44	0/0:18:18,0:40:-0.00,-7.28,-56.85	0/0:9:9,0:40:-0.00,-4.58,-28.73	./.
4225	118	4225:118	C	T	.	PASS	NS=97;AF=0.119	GT:DP:AD:GQ:GL	0/0:19:19,0:40:-0.00,-7.42,-63.39	0/0:16:16,0:40:-0.00,-6.52,-53.52	0/0:9:9,0:40:-0.00,-4.42,-30.49	0/0:7:7,0:40:-0.00,-3.81,-23.91	0/0:6:6,0:40:-0.00,-3.51,-20.62	0/0:25:25,0:40:-0.00,-9.23,-83.13	0/0:11:11,0:40:-0.00,-5.02,-37.07	0/0:3:3,0:32:-0.00,-2.61,-10.75	0/0:7:7,0:40:-0.00,-3.81,-23.91	0/0:16:16,0:40:-0.00,-6.52,-53.52	0/0:14:14,0:40:-0.00,-5.92,-46.94	./.	0/0:30:30,0:40:-0.00,-10.73,-99.58	0/0:12:12,0:40:-0.00,-5.32,-40.36	0/0:11:11,0:40:-0.00,-5.02,-37.07	0/0:22:22,0:40:-0.00,-8.33,-73.26	0/0:12:12,0:40:-0.00,-5.32,-40.36	0/0:6:6,0:40:-0.00,-3.51,-20.62	0/0:7:7,0:40:-0.00,-3.81,-23.91	./.	./.	./.	./.	0/0:3:3,0:32:-0.00,-2.61,-10.75	0/0:13:13,0:40:-0.00,-5.62,-43.65	0/0:14:14,0:40:-0.00,-5.92,-46.94	0/0:3:3,0:32:-0.00,-2.61,-10.75	0/0:5:5,0:39:-0.00,-3.21,-17.33	0/0:12:12,0:40:-0.00,-5.32,-40.36	0/0:20:20,0:40:-0.00,-7.72,-66.68	0/0:3:3,0:32:-0.00,-2.61,-10.75	0/0:9:9,0:40:-0.00,-4.42,-30.49	0/0:5:5,0:39:-0.00,-3.21,-17.33	./.	0/0:7:7,0:40:-0.00,-3.81,-23.91	0/0:5:5,0:39:-0.00,-3.21,-17.33	0/0:5:5,0:39:-0.00,-3.21,-17.33	0/0:21:21,0:40:-0.00,-8.02,-69.97	0/0:4:4,0:36:-0.00,-2.91,-14.04	0/0:6:6,0:40:-0.00,-3.51,-20.62	0/0:21:21,0:40:-0.00,-8.02,-69.97	0/0:29:29,0:40:-0.00,-10.43,-96.29	0/0:15:15,0:40:-0.00,-6.22,-50.23	0/0:6:6,0:40:-0.00,-3.51,-20.62	0/0:10:10,0:40:-0.00,-4.72,-33.78	./.	./.	./.	0/0:5:5,0:39:-0.00,-3.21,-17.33	0/0:15:15,0:40:-0.00,-6.22,-50.23	0/0:12:12,0:40:-0.00,-5.32,-40.36	0/0:6:6,0:40:-0.00,-3.51,-20.62	0/0:7:7,0:40:-0.00,-3.81,-23.91	0/0:7:6,0:40:-0.00,-3.51,-20.62	./.	./.	./.	1/1:74:0,74:40:-242.58,-23.09,0.00	1/1:105:0,105:40:-344.56,-32.41,0.00	1/1:118:0,118:40:-387.33,-36.33,0.00	1/1:92:1,91:40:-295.21,-25.21,0.00	1/1:81:0,81:40:-265.61,-25.20,0.00	1/1:73:1,72:40:-232.71,-19.50,0.00	1/1:60:0,60:40:-196.52,-18.88,0.00	1/1:142:2,139:40:-449.84,-36.66,0.00	0/1:94:17,77:40:-223.34,0.00,-26.82	1/1:121:0,121:40:-397.20,-37.23,0.00	1/1:70:0,70:40:-229.42,-21.89,0.00	1/1:20:0,20:40:-64.92,-6.85,-0.00	0/0:35:35,0:40:-0.00,-12.24,-116.03	./.	0/0:14:14,0:40:-0.00,-5.92,-46.94	0/0:7:7,0:40:-0.00,-3.81,-23.91	0/0:11:11,0:40:-0.00,-5.02,-37.07	0/0:4:4,0:36:-0.00,-2.91,-14.04	./.	./.	0/0:11:11,0:40:-0.00,-5.02,-37.07	./.	0/0:9:9,0:40:-0.00,-4.42,-30.49	0/0:13:13,0:40:-0.00,-5.62,-43.65	0/0:5:5,0:39:-0.00,-3.21,-17.33	0/0:19:19,0:40:-0.00,-7.42,-63.39	0/0:8:8,0:40:-0.00,-4.11,-27.20	0/0:17:17,0:40:-0.00,-6.82,-56.81	0/0:26:26,0:40:-0.00,-9.53,-86.42	0/0:10:10,0:40:-0.00,-4.72,-33.78	./.	./.	0/0:15:15,0:40:-0.00,-6.22,-50.23	./.	./.	./.	0/0:4:4,0:36:-0.00,-2.91,-14.04	./.	0/0:10:10,0:40:-0.00,-4.72,-33.78	0/0:11:11,0:40:-0.00,-5.02,-37.07	0/0:11:11,0:40:-0.00,-5.02,-37.07	0/0:7:7,0:40:-0.00,-3.81,-23.91	0/0:7:7,0:40:-0.00,-3.81,-23.91	0/0:6:6,0:40:-0.00,-3.51,-20.62	0/0:7:7,0:40:-0.00,-3.81,-23.91	0/0:12:12,0:40:-0.00,-5.32,-40.36	0/0:23:23,0:40:-0.00,-8.63,-76.55	./.	./.	0/0:21:21,0:40:-0.00,-8.02,-69.97	./.	0/0:5:5,0:39:-0.00,-3.21,-17.33	0/0:17:17,0:40:-0.00,-6.82,-56.81	0/0:10:10,0:40:-0.00,-4.72,-33.78	./.	0/0:3:3,0:32:-0.00,-2.61,-10.75	./.	./.	./.	0/0:5:5,0:39:-0.00,-3.21,-17.33	./.	0/0:13:13,0:40:-0.00,-5.62,-43.65	0/0:19:19,0:40:-0.00,-7.42,-63.39	./.	./.	./.	./.	./.	0/0:11:11,0:40:-0.00,-5.02,-37.07	./.	./.	./.	./.	./.	0/0:15:15,0:40:-0.00,-6.22,-50.23	0/0:10:10,0:40:-0.00,-4.72,-33.78	0/0:5:5,0:39:-0.00,-3.21,-17.33	0/0:27:27,0:40:-0.00,-9.83,-89.71	0/0:28:28,0:40:-0.00,-10.13,-93.00	./.	0/0:4:4,0:36:-0.00,-2.91,-14.04
4490	74	4490:74	G	T	.	PASS	NS=137;AF=0.153	GT:DP:AD:GQ:GL	0/0:55:55,0:40:0.00,-18.34,-202.04	0/0:83:83,0:40:0.00,-26.77,-304.51	0/0:37:37,0:40:-0.00,-12.92,-136.16	0/0:58:58,0:40:-0.00,-19.24,-213.02	0/0:26:26,0:40:-0.00,-9.61,-95.90	0/0:44:44,0:40:-0.00,-15.03,-161.78	0/0:63:63,0:40:-0.00,-20.75,-231.32	0/0:44:44,0:40:-0.00,-15.03,-161.78	0/0:68:68,0:40:0.00,-22.25,-249.62	0/0:106:106,0:40:0.00,-33.69,-388.69	0/0:50:50,0:40:-0.00,-16.83,-183.74	0/0:10:10,0:40:-0.00,-4.80,-37.34	0/0:84:84,0:40:0.00,-27.07,-308.17	0/0:72:72,0:40:0.00,-23.46,-264.26	0/0:37:37,0:40:-0.00,-12.92,-136.16	0/0:52:52,0:40:0.00,-17.44,-191.06	0/0:86:86,0:40:0.00,-27.67,-315.49	0/0:95:95,0:40:-0.00,-30.38,-348.43	0/0:20:20,0:40:-0.00,-7.81,-73.94	0/0:12:12,0:40:-0.00,-5.40,-44.66	0/0:20:20,0:40:-0.00,-7.81,-73.94	0/0:18:18,0:40:-0.00,-7.21,-66.62	0/0:21:21,0:40:-0.00,-8.11,-77.60	0/0:50:50,0:40:-0.00,-16.83,-183.74	0/0:54:54,0:40:-0.00,-18.04,-198.38	0/0:80:80,0:40:-0.00,-25.86,-293.53	0/0:37:37,0:40:-0.00,-12.92,-136.16	0/0:81:81,0:40:0.00,-26.16,-297.19	0/0:62:62,0:40:-0.00,-20.45,-227.66	0/0:40:40,0:40:-0.00,-13.83,-147.14	0/0:51:51,0:40:-0.00,-17.14,-187.40	0/0:61:61,0:40:-0.00,-20.15,-224.00	0/0:51:51,0:40:-0.00,-17.14,-187.40	0/0:21:21,0:40:-0.00,-8.11,-77.60	0/0:54:54,0:40:-0.00,-18.04,-198.38	0/0:104:104,0:40:0.00,-33.09,-381.37	0/0:85:85,0:40:0.00,-27.37,-311.83	0/0:87:86,0:40:0.00,-27.67,-315.49	0/0:31:31,0:40:-0.00,-11.12,-114.20	0/0:95:95,0:40:-0.00,-30.38,-348.43	0/0:34:34,0:40:-0.00,-12.02,-125.18	0/0:85:85,0:40:0.00,-27.37,-311.83	0/0:91:90,1:40:0.00,-25.51,-326.47	0/0:13:13,0:40:-0.00,-5.70,-48.32	0/0:31:31,0:40:-0.00,-11.12,-114.20	0/0:27:27,0:40:-0.00,-9.91,-99.56	0/0:20:20,0:40:-0.00,-7.81,-73.94	./.	0/0:22:22,0:40:-0.00,-8.41,-81.26	0/0:55:55,0:40:0.00,-18.34,-202.04	0/0:49:49,0:40:0.00,-16.53,-180.08	0/0:72:72,0:40:0.00,-23.46,-264.26	0/0:34:34,0:40:-0.00,-12.02,-125.18	0/0:80:80,0:40:-0.00,-25.86,-293.53	0/0:16:16,0:40:-0.00,-6.60,-59.30	0/0:9:9,0:40:-0.00,-4.50,-33.68	0/0:18:18,0:40:-0.00,-7.21,-66.62	0/0:117:117,0:40:-0.00,-37.00,-428.95	0/0:72:72,0:40:0.00,-23.46,-264.26	0/0:104:104,0:40:0.00,-33.09,-381.37	0/0:50:50,0:40:-0.00,-16.83,-183.74	0/0:69:69,0:40:0.00,-22.55,-253.28	0/0:68:68,0:40:0.00,-22.25,-249.62	0/0:68:68,0:40:0.00,-22.25,-249.62	0/0:88:88,0:40:0.00,-28.27,-322.81	0/0:76:76,0:40:0.00,-24.66,-278.89	0/0:85:85,0:40:0.00,-27.37,-311.83	0/0:112:112,0:40:0.00,-35.49,-410.65	0/0:36:36,0:40:-0.00,-12.62,-132.50	1/1:136:0,135:40:-493.36,-41.68,0.00	1/1:44:0,44:40:-160.30,-14.29,-0.00	1/1:36:1,35:40:-123.70,-8.22,-0.00	1/1:50:0,50:40:-182.26,-16.10,0.00	1/1:39:0,39:40:-142.00,-12.79,-0.00	1/1:64:0,64:40:-233.50,-20.31,0.00	1/1:13:0,13:40:-46.84,-4.96,-0.00	1/1:13:0,13:40:-46.84,-4.96,-0.00	1/1:36:0,36:40:-131.02,-11.88,-0.00	1/1:18:0,18:40:-65.14,-6.47,-0.00	1/1:9:0,9:40:-32.20,-3.76,-0.00	1/1:30:0,30:40:-109.06,-10.08,-0.00	1/1:25:0,25:40:-90.76,-8.57,-0.00	1/1:38:0,38:40:-138.34,-12.49,-0.00	1/1:32:0,32:40:-116.38,-10.68,-0.00	1/1:27:0,27:40:-98.08,-9.18,-0.00	1/1:44:0,44:40:-160.30,-14.29,-0.00	1/1:69:0,69:40:-251.80,-21.82,0.00	1/1:32:0,32:40:-116.38,-10.68,-0.00	1/1:6:0,5:32:-17.56,-2.56,-0.00	1/1:20:0,20:40:-72.46,-7.07,-0.00	0/0:10:10,0:40:-0.00,-4.80,-37.34	0/0:16:16,0:40:-0.00,-6.60,-59.30	0/0:55:55,0:40:0.00,-18.34,-202.04	0/0:28:28,0:40:-0.00,-10.21,-103.22	0/0:28:28,0:40:-0.00,-10.21,-103.22	0/0:47:47,0:40:-0.00,-15.93,-172.76	0/0:34:34,0:40:-0.00,-12.02,-125.18	0/0:78:78,0:40:-0.00,-25.26,-286.21	0/0:71:71,0:40:0.00,-23.15,-260.60	0/0:65:65,0:40:-0.00,-21.35,-238.64	0/0:57:57,0:40:-0.00,-18.94,-209.36	0/0:55:55,0:40:0.00,-18.34,-202.04	0/0:51:51,0:40:-0.00,-17.14,-187.40	0/0:21:21,0:40:-0.00,-8.11,-77.60	0/0:44:44,0:40:-0.00,-15.03,-161.78	0/0:42:42,0:40:-0.00,-14.43,-154.46	0/0:115:115,0:40:0.00,-36.40,-421.63	0/0:33:33,0:40:-0.00,-11.72,-121.52	0/0:79:79,0:40:0.00,-25.56,-289.87	0/0:35:35,0:40:-0.00,-12.32,-128.84	0/0:106:106,0:40:0.00,-33.69,-388.69	0/0:30:30,0:40:-0.00,-10.82,-110.54	0/0:313:313,0:40:0.00,-95.98,-1146.31	0/0:89:89,0:40:-0.00,-28.57,-326.47	0/0:58:58,0:40:-0.00,-19.24,-213.02	0/0:17:17,0:40:-0.00,-6.90,-62.96	0/0:25:25,0:40:-0.00,-9.31,-92.24	0/0:32:32,0:40:-0.00,-11.42,-117.86	0/0:35:35,0:40:-0.00,-12.32,-128.84	0/0:87:87,0:40:0.00,-27.97,-319.15	0/0:91:91,0:40:0.00,-29.17,-333.79	0/0:20:20,0:40:-0.00,-7.81,-73.94	0/0:9:9,0:40:-0.00,-4.50,-33.68	0/0:31:31,0:40:-0.00,-11.12,-114.20	0/0:25:25,0:40:-0.00,-9.31,-92.24	0/0:46:46,0:40:-0.00,-15.63,-169.10	0/0:28:28,0:40:-0.00,-10.21,-103.22	0/0:25:25,0:40:-0.00,-9.31,-92.24	0/0:24:24,0:40:-0.00,-9.01,-88.58	0/0:19:19,0:40:-0.00,-7.51,-70.28	0/0:30:30,0:40:-0.00,-10.82,-110.54	0/0:49:49,0:40:0.00,-16.53,-180.08	0/0:20:20,0:40:-0.00,-7.81,-73.94	0/0:84:84,0:40:0.00,-27.07,-308.17	0/0:128:128,0:40:0.00,-40.31,-469.21	0/0:25:25,0:40:-0.00,-9.31,-92.24	0/0:19:19,0:40:-0.00,-7.51,-70.28	0/0:30:30,0:40:-0.00,-10.82,-110.54
4555	167	4555:167	C	A	.	PASS	NS=136;AF=0.206	GT:DP:AD:GQ:GL	0/0:85:85,0:40:0.00,-27.43,-269.26	0/0:102:102,0:40:0.00,-32.54,-323.00	0/0:62:62,0:40:-0.00,-20.51,-196.57	0/0:96:96,0:40:0.00,-30.73,-304.03	0/0:76:76,0:40:-0.00,-24.72,-240.82	0/0:119:119,0:40:0.00,-37.65,-376.73	0/0:107:107,0:40:-0.00,-34.04,-338.80	0/0:62:62,0:40:-0.00,-20.51,-196.57	0/0:78:78,0:40:0.00,-25.32,-247.14	0/0:141:141,0:40:-0.00,-44.27,-446.27	0/0:92:92,0:40:0.00,-29.53,-291.39	0/0:19:18,1:40:-0.00,-4.42,-54.33	0/0:180:180,0:40:-0.00,-56.00,-569.55	0/0:112:112,0:40:0.00,-35.55,-354.61	0/0:111:111,0:40:0.00,-35.25,-351.45	0/0:106:105,1:40:0.00,-30.58,-329.32	0/0:87:87,0:40:-0.00,-28.03,-275.59	0/0:132:131,1:40:0.00,-38.40,-411.50	0/0:40:39,0:40:-0.00,-13.59,-123.87	0/0:22:22,0:40:-0.00,-8.48,-70.13	0/0:63:61,1:40:-0.00,-17.35,-190.24	0/0:32:32,0:40:-0.00,-11.49,-101.74	0/0:32:31,1:40:-0.00,-8.33,-95.42	0/0:119:119,0:40:0.00,-37.65,-376.73	0/0:117:117,0:40:0.00,-37.05,-370.41	0/0:112:112,0:40:0.00,-35.55,-354.61	0/0:126:125,1:40:0.00,-36.60,-392.54	0/0:147:145,2:40:0.00,-39.75,-452.59	0/0:159:159,0:40:0.00,-49.68,-503.17	0/0:79:78,1:40:0.00,-22.46,-243.98	0/0:81:81,0:40:0.00,-26.22,-256.62	0/0:169:169,0:40:0.00,-52.69,-534.78	0/0:108:107,1:40:0.00,-31.18,-335.64	0/0:65:64,1:40:0.00,-18.25,-199.73	0/0:115:113,1:40:0.00,-32.99,-354.61	0/0:105:104,0:40:0.00,-33.14,-329.32	0/0:106:106,0:40:0.00,-33.74,-335.64	0/0:129:129,0:40:0.00,-40.66,-408.34	0/0:104:104,0:40:0.00,-33.14,-329.32	0/0:84:81,3:40:0.00,-17.64,-247.14	0/0:63:63,0:40:0.00,-20.81,-199.73	0/0:105:105,0:40:-0.00,-33.44,-332.48	0/0:108:108,0:40:0.00,-34.34,-341.96	0/0:38:38,0:40:-0.00,-13.29,-120.70	0/0:40:38,2:40:-0.00,-7.57,-114.38	0/0:38:38,0:40:-0.00,-13.29,-120.70	0/0:14:14,0:40:-0.00,-6.07,-44.84	0/0:19:19,0:40:-0.00,-7.58,-60.65	0/0:35:35,0:40:-0.00,-12.39,-111.22	0/0:94:93,0:40:0.00,-29.83,-294.55	0/0:57:57,0:40:0.00,-19.01,-180.76	0/0:100:100,0:40:0.00,-31.94,-316.68	0/0:92:92,0:40:0.00,-29.53,-291.39	0/0:107:107,0:40:-0.00,-34.04,-338.80	0/0:26:25,1:40:-0.00,-6.52,-76.45	0/0:52:50,1:40:-0.00,-14.04,-155.47	0/0:42:42,0:40:-0.00,-14.50,-133.35	0/0:145:145,0:40:0.00,-45.47,-458.92	0/0:120:120,0:40:0.00,-37.95,-379.89	0/0:176:176,0:40:-0.00,-54.79,-556.90	0/0:128:128,0:40:0.00,-40.36,-405.18	0/0:144:143,1:40:0.00,-42.01,-449.43	0/0:130:130,0:40:-0.00,-40.96,-411.50	0/0:143:142,1:40:0.00,-41.71,-446.27	0/0:140:140,0:40:0.00,-43.97,-443.11	0/0:144:143,1:40:0.00,-42.01,-449.43	0/0:151:150,1:40:0.00,-44.11,-471.56	0/0:235:231,4:40:0.00,-59.89,-718.11	0/0:58:58,0:40:0.00,-19.31,-183.92	0/0:246:246,0:40:-0.00,-75.84,-778.16	0/0:74:74,0:40:0.00,-24.12,-234.50	0/0:60:60,0:40:-0.00,-19.91,-190.24	0/0:69:69,0:40:0.00,-22.61,-218.69	0/0:115:115,0:40:0.00,-36.45,-364.09	0/0:137:137,0:40:0.00,-43.06,-433.63	0/0:24:24,0:40:-0.00,-9.08,-76.45	0/0:58:57,0:40:0.00,-19.01,-180.76	0/0:36:35,1:40:-0.00,-9.53,-108.06	0/0:43:43,0:40:-0.00,-14.80,-136.51	0/0:59:59,0:40:-0.00,-19.61,-187.08	0/0:28:28,0:40:-0.00,-10.28,-89.10	0/0:64:64,0:40:-0.00,-21.11,-202.89	0/0:33:33,0:40:-0.00,-11.79,-104.90	0/0:98:98,0:40:0.00,-31.34,-310.36	0/0:64:61,2:40:-0.00,-14.49,-187.08	0/0:72:72,0:40:-0.00,-23.52,-228.17	0/0:121:121,0:40:0.00,-38.25,-383.06	0/0:56:56,0:40:0.00,-18.71,-177.60	0/0:29:29,0:40:-0.00,-10.59,-92.26	0/0:26:26,0:40:-0.00,-9.68,-82.77	1/1:10:0,10:40:-31.02,-4.28,-0.00	1/1:27:0,27:40:-84.75,-9.39,-0.00	1/1:29:0,29:40:-91.07,-9.99,-0.00	1/1:43:0,43:40:-135.32,-14.20,-0.00	1/1:18:0,18:40:-56.30,-6.69,-0.00	1/1:50:0,50:40:-157.45,-16.31,0.00	1/1:71:0,71:40:-223.83,-22.62,0.00	1/1:79:0,79:40:-249.11,-25.03,0.00	1/1:33:0,33:40:-103.72,-11.20,-0.00	1/1:66:0,66:40:-208.02,-21.12,0.00	1/1:115:0,114:40:-359.74,-35.56,0.00	1/1:27:0,27:40:-84.75,-9.39,-0.00	1/1:75:0,75:40:-236.47,-23.83,0.00	1/1:20:0,20:40:-62.62,-7.29,-0.00	1/1:67:0,67:40:-211.18,-21.42,0.00	1/1:75:0,75:40:-236.47,-23.83,0.00	1/1:105:0,105:40:-331.30,-32.85,0.00	1/1:18:0,18:40:-56.30,-6.69,-0.00	1/1:66:0,65:40:-204.86,-20.82,0.00	1/1:84:0,84:40:-264.92,-26.53,0.00	1/1:94:0,94:40:-296.53,-29.54,0.00	1/1:38:0,38:40:-119.52,-12.70,-0.00	1/1:189:0,188:40:-593.65,-57.81,0.00	1/1:112:0,112:40:-353.42,-34.95,0.00	1/1:34:0,34:40:-106.88,-11.50,-0.00	1/1:34:0,34:40:-106.88,-11.50,-0.00	1/1:30:0,30:40:-94.23,-10.29,-0.00	1/1:48:0,48:40:-151.13,-15.71,0.00	0/0:60:60,0:40:-0.00,-19.91,-190.24	0/0:119:118,1:40:0.00,-34.49,-370.41	0/0:61:61,0:40:-0.00,-20.21,-193.40	0/0:11:10,1:26:-0.00,-2.02,-29.04	./.	./.	0/0:57:56,1:40:0.00,-15.85,-174.44	0/0:43:42,1:40:-0.00,-11.63,-130.19	0/0:33:33,0:40:-0.00,-11.79,-104.90	0/0:35:34,1:40:-0.00,-9.23,-104.90	0/0:44:44,0:40:-0.00,-15.10,-139.67	0/0:74:72,1:40:0.00,-20.66,-225.01	0/0:73:70,2:40:0.00,-17.20,-215.53	0/0:75:75,0:40:-0.00,-24.42,-237.66	0/0:30:30,0:40:-0.00,-10.89,-95.42	0/0:70:70,0:40:0.00,-22.92,-221.85	0/0:143:141,1:40:-0.00,-41.41,-443.11	0/0:45:45,0:40:-0.00,-15.40,-142.83	0/0:41:41,0:40:-0.00,-14.19,-130.19	0/0:57:57,0:40:0.00,-19.01,-180.76
4556	145	4556:145	G	A	.	PASS	NS=117;AF=0.094	GT:DP:AD:GQ:GL	0/0:176:176,0:40:0.00,-54.75,-576.47	0/0:99:99,0:40:0.00,-31.59,-324.68	./.	0/0:98:98,0:40:0.00,-31.29,-321.41	0/0:100:100,0:40:0.00,-31.89,-327.95	0/0:26:26,0:40:-0.00,-9.63,-85.98	0/0:31:31,0:40:-0.00,-11.13,-102.33	0/0:13:13,0:40:-0.00,-5.72,-43.47	0/0:17:17,0:40:-0.00,-6.92,-56.55	0/0:11:11,0:40:-0.00,-5.12,-36.93	0/0:56:56,0:40:0.00,-18.65,-184.08	0/0:56:56,0:40:0.00,-18.65,-184.08	./.	./.	./.	./.	./.	./.	0/0:85:85,0:40:0.00,-27.37,-278.90	0/0:59:59,0:40:0.00,-19.55,-193.89	0/0:90:89,0:40:0.00,-28.58,-291.98	0/0:48:48,0:40:-0.00,-16.25,-157.92	0/0:28:28,0:40:-0.00,-10.23,-92.52	0/0:91:91,0:40:0.00,-29.18,-298.52	0/0:54:54,0:40:0.00,-18.05,-177.54	0/0:20:20,0:40:-0.00,-7.82,-66.36	0/0:156:156,0:40:-0.00,-48.73,-511.07	0/0:115:115,0:40:0.00,-36.40,-377.00	0/0:108:108,0:40:0.00,-34.29,-354.11	0/0:44:44,0:40:-0.00,-15.04,-144.84	0/0:16:16,0:40:-0.00,-6.62,-53.28	0/0:146:145,0:40:0.00,-45.42,-475.10	0/0:91:91,0:40:0.00,-29.18,-298.52	0/0:32:32,0:40:-0.00,-11.43,-105.60	0/0:145:144,0:40:0.00,-45.12,-471.83	0/0:13:13,0:40:-0.00,-5.72,-43.47	./.	./.	0/0:127:127,0:40:0.00,-40.01,-416.24	0/0:14:14,0:40:-0.00,-6.02,-46.74	./.	0/0:71:71,0:40:-0.00,-23.16,-233.13	0/0:14:14,0:40:-0.00,-6.02,-46.74	0/0:78:78,0:40:0.00,-25.27,-256.02	0/0:72:72,0:40:0.00,-23.46,-236.40	0/0:6:6,0:40:-0.00,-3.61,-20.58	0/0:48:48,0:40:-0.00,-16.25,-157.92	0/0:25:25,0:40:-0.00,-9.33,-82.71	0/0:56:56,0:40:0.00,-18.65,-184.08	0/0:187:186,0:40:0.00,-57.76,-609.17	0/0:58:58,0:40:-0.00,-19.25,-190.62	0/0:16:16,0:40:-0.00,-6.62,-53.28	./.	0/0:54:54,0:40:0.00,-18.05,-177.54	0/0:37:37,0:40:-0.00,-12.94,-121.95	0/0:67:67,0:40:-0.00,-21.96,-220.05	0/0:33:33,0:40:-0.00,-11.73,-108.87	0/0:13:13,0:40:-0.00,-5.72,-43.47	0/0:10:10,0:40:-0.00,-4.82,-33.66	0/0:177:176,0:40:0.00,-54.75,-576.47	0/0:39:39,0:40:-0.00,-13.54,-128.49	0/0:191:191,0:40:-0.00,-59.26,-625.52	./.	0/0:192:192,0:40:0.00,-59.56,-628.79	0/0:77:77,0:40:0.00,-24.97,-252.75	0/0:16:16,0:40:-0.00,-6.62,-53.28	0/0:60:60,0:40:0.00,-19.86,-197.16	0/0:69:69,0:40:-0.00,-22.56,-226.59	0/0:117:116,0:40:0.00,-36.70,-380.27	1/1:36:1,35:40:-110.22,-8.40,-0.00	1/1:24:2,22:20:-64.45,-1.54,-0.01	1/1:19:0,19:40:-61.17,-6.56,-0.00	1/1:62:1,61:40:-195.23,-16.23,0.00	1/1:164:0,164:40:-535.31,-50.18,-0.00	1/1:73:0,73:40:-237.74,-22.80,-0.00	1/1:15:0,15:40:-48.09,-5.36,-0.00	1/1:39:2,37:40:-113.49,-6.04,-0.00	1/1:32:0,32:40:-103.68,-10.47,-0.00	1/1:40:0,40:40:-129.84,-12.88,-0.00	1/1:39:0,39:40:-126.57,-12.58,-0.00	0/0:10:10,0:40:-0.00,-4.82,-33.66	./.	./.	./.	0/0:9:9,0:40:-0.00,-4.51,-30.39	0/0:12:12,0:40:-0.00,-5.42,-40.20	0/0:106:106,0:40:0.00,-33.69,-347.57	0/0:96:96,0:40:0.00,-30.68,-314.87	0/0:64:64,0:40:-0.00,-21.06,-210.24	0/0:29:29,0:40:-0.00,-10.53,-95.79	./.	0/0:28:28,0:40:-0.00,-10.23,-92.52	./.	0/0:65:65,0:40:0.00,-21.36,-213.51	0/0:16:16,0:40:-0.00,-6.62,-53.28	0/0:86:86,0:40:-0.00,-27.68,-282.17	0/0:131:131,0:40:0.00,-41.21,-429.32	0/0:17:17,0:40:-0.00,-6.92,-56.55	./.	0/0:111:111,0:40:-0.00,-35.20,-363.92	0/0:119:119,0:40:0.00,-37.60,-390.08	./.	0/0:81:81,0:40:0.00,-26.17,-265.83	./.	0/0:259:259,0:40:0.00,-79.71,-847.87	0/0:118:118,0:40:0.00,-37.30,-386.81	0/0:106:106,0:40:0.00,-33.69,-347.57	0/0:99:99,0:40:0.00,-31.59,-324.68	0/0:76:76,0:40:-0.00,-24.67,-249.48	0/0:95:95,0:40:0.00,-30.38,-311.60	0/0:85:85,0:40:0.00,-27.37,-278.90	0/0:14:14,0:40:-0.00,-6.02,-46.74	0/0:84:84,0:40:-0.00,-27.07,-275.63	0/0:71:71,0:40:-0.00,-23.16,-233.13	0/0:138:138,0:40:0.00,-43.32,-452.21	0/0:84:84,0:40:-0.00,-27.07,-275.63	0/0:74:74,0:40:0.00,-24.07,-242.94	0/0:57:57,0:40:-0.00,-18.95,-187.35	0/0:118:118,0:40:0.00,-37.30,-386.81	0/0:5:5,0:40:-0.00,-3.31,-17.31	0/0:19:19,0:40:-0.00,-7.52,-63.09	0/0:42:42,0:40:-0.00,-14.44,-138.30	0/0:10:10,0:40:-0.00,-4.82,-33.66	./.	0/0:14:14,0:40:-0.00,-6.02,-46.74	0/0:63:63,0:40:0.00,-20.76,-206.97	0/0:331:331,0:40:-0.00,-101.37,-1083.31	0/0:310:309,1:40:0.00,-91.78,-1008.10	0/0:353:350,0:40:0.00,-107.09,-1145.44	0/0:494:494,0:40:0.00,-150.40,-1616.30	0/0:66:66,0:40:0.00,-21.66,-216.78	0/0:72:71,0:40:0.00,-23.16,-233.13	0/0:40:40,0:40:-0.00,-13.84,-131.76	0/0:96:96,0:40:0.00,-30.68,-314.87	0/0:159:159,0:40:0.00,-49.63,-520.88	0/0:75:75,0:40:-0.00,-24.37,-246.21	0/0:44:44,0:40:-0.00,-15.04,-144.84	0/0:76:76,0:40:-0.00,-24.67,-249.48
4676	277	4676:277	A	C	.	PASS	NS=108;AF=0.167	GT:DP:AD:GQ:GL	0/0:24:24,0:40:-0.00,-9.10,-88.56	0/0:28:28,0:40:-0.00,-10.30,-103.20	0/0:16:16,0:40:-0.00,-6.69,-59.27	0/0:29:29,0:40:-0.00,-10.60,-106.86	0/0:5:5,0:40:-0.00,-3.38,-19.00	0/0:25:25,0:40:-0.00,-9.40,-92.22	0/0:26:26,0:40:-0.00,-9.70,-95.88	0/0:7:7,0:40:-0.00,-3.98,-26.32	0/0:42:42,0:40:-0.00,-14.51,-154.45	0/0:26:26,0:40:-0.00,-9.70,-95.88	0/0:20:19,0:40:-0.00,-7.59,-70.25	./.	0/0:47:47,0:40:-0.00,-16.02,-172.76	0/0:28:28,0:40:-0.00,-10.30,-103.20	0/0:31:31,0:40:-0.00,-11.20,-114.18	0/0:36:36,0:40:-0.00,-12.71,-132.49	0/0:34:34,0:40:-0.00,-12.11,-125.17	0/0:31:31,0:40:-0.00,-11.20,-114.18	./.	./.	0/0:8:8,0:40:-0.00,-4.28,-29.98	0/0:14:14,0:40:-0.00,-6.09,-51.95	./.	0/0:41:41,0:40:-0.00,-14.21,-150.79	0/0:31:31,0:40:-0.00,-11.20,-114.18	0/0:39:39,0:40:-0.00,-13.61,-143.47	0/0:37:37,0:40:-0.00,-13.01,-136.15	0/0:32:32,0:40:-0.00,-11.50,-117.84	0/0:42:42,0:40:-0.00,-14.51,-154.45	0/0:21:21,0:40:-0.00,-8.19,-77.57	0/0:29:29,0:40:-0.00,-10.60,-106.86	0/0:41:41,0:40:-0.00,-14.21,-150.79	0/0:23:23,0:40:-0.00,-8.80,-84.89	0/0:16:16,0:40:-0.00,-6.69,-59.27	0/0:31:31,0:40:-0.00,-11.20,-114.18	0/0:25:25,0:40:-0.00,-9.40,-92.22	0/0:22:22,0:40:-0.00,-8.49,-81.23	0/0:23:23,0:40:-0.00,-8.80,-84.89	0/0:25:25,0:40:-0.00,-9.40,-92.22	0/0:20:20,0:40:-0.00,-7.89,-73.91	0/0:36:36,0:40:-0.00,-12.71,-132.49	0/0:32:32,0:40:-0.00,-11.50,-117.84	0/0:37:37,0:40:-0.00,-13.01,-136.15	0/0:7:7,0:40:-0.00,-3.98,-26.32	./.	./.	./.	./.	0/0:12:12,0:40:-0.00,-5.49,-44.62	0/0:43:43,0:40:-0.00,-14.81,-158.11	0/0:21:21,0:40:-0.00,-8.19,-77.57	0/0:22:22,0:40:-0.00,-8.49,-81.23	0/0:28:28,0:40:-0.00,-10.30,-103.20	0/0:39:39,0:40:-0.00,-13.61,-143.47	0/0:8:8,0:40:-0.00,-4.28,-29.98	0/0:7:7,0:40:-0.00,-3.98,-26.32	./.	./.	./.	./.	./.	./.	./.	./.	./.	./.	./.	./.	./.	1/1:73:0,73:40:-266.56,-23.15,0.00	1/1:20:0,20:40:-72.53,-7.20,-0.00	1/1:25:0,25:40:-90.83,-8.70,-0.00	1/1:16:0,16:40:-57.88,-6.00,-0.00	1/1:25:0,25:40:-90.83,-8.70,-0.00	1/1:33:0,33:40:-120.12,-11.11,-0.00	1/1:6:0,6:36:-21.27,-2.99,-0.00	./.	1/1:4:0,4:30:-13.95,-2.39,-0.00	1/1:9:0,9:40:-32.26,-3.89,-0.00	1/1:4:0,4:30:-13.95,-2.39,-0.00	1/1:7:0,7:40:-24.93,-3.29,-0.00	1/1:15:0,15:40:-54.22,-5.70,-0.00	1/1:13:0,13:40:-46.90,-5.09,-0.00	1/1:35:0,35:40:-127.44,-11.71,-0.00	1/1:29:0,29:40:-105.47,-9.91,-0.00	1/1:17:0,17:40:-61.54,-6.30,-0.00	1/1:20:0,20:40:-72.53,-7.20,-0.00	1/1:12:0,12:40:-43.24,-4.79,-0.00	./.	./.	./.	./.	0/0:16:16,0:40:-0.00,-6.69,-59.27	0/0:14:14,0:40:-0.00,-6.09,-51.95	./.	0/0:31:31,0:40:-0.00,-11.20,-114.18	0/0:33:33,0:40:-0.00,-11.81,-121.50	0/0:19:19,0:40:-0.00,-7.59,-70.25	0/0:19:19,0:40:-0.00,-7.59,-70.25	0/0:18:18,0:40:-0.00,-7.29,-66.59	0/0:30:30,0:40:-0.00,-10.90,-110.52	0/0:21:21,0:40:-0.00,-8.19,-77.57	0/0:23:23,0:40:-0.00,-8.80,-84.89	0/0:17:17,0:40:-0.00,-6.99,-62.93	0/0:22:22,0:40:-0.00,-8.49,-81.23	0/0:28:28,0:40:-0.00,-10.30,-103.20	0/0:24:24,0:40:-0.00,-9.10,-88.56	0/0:23:23,0:40:-0.00,-8.80,-84.89	0/0:27:27,0:40:-0.00,-10.00,-99.54	0/0:25:25,0:40:-0.00,-9.40,-92.22	0/0:29:29,0:40:-0.00,-10.60,-106.86	./.	0/0:111:111,0:40:0.00,-35.28,-407.06	0/0:18:18,0:40:-0.00,-7.29,-66.59	0/0:16:16,0:40:-0.00,-6.69,-59.27	0/0:11:11,0:40:-0.00,-5.18,-40.96	0/0:7:7,0:40:-0.00,-3.98,-26.32	0/0:19:19,0:40:-0.00,-7.59,-70.25	0/0:16:16,0:40:-0.00,-6.69,-59.27	0/0:29:29,0:40:-0.00,-10.60,-106.86	0/0:27:27,0:40:-0.00,-10.00,-99.54	./.	./.	0/0:16:16,0:40:-0.00,-6.69,-59.27	0/0:8:8,0:40:-0.00,-4.28,-29.98	0/0:10:10,0:40:-0.00,-4.88,-37.30	0/0:10:10,0:40:-0.00,-4.88,-37.30	0/0:13:13,0:40:-0.00,-5.79,-48.29	0/0:9:9,0:40:-0.00,-4.58,-33.64	0/0:18:18,0:40:-0.00,-7.29,-66.59	0/0:19:19,0:40:-0.00,-7.59,-70.25	0/0:5:5,0:40:-0.00,-3.38,-19.00	0/0:7:7,0:40:-0.00,-3.98,-26.32	0/0:10:10,0:40:-0.00,-4.88,-37.30	0/0:38:38,0:40:-0.00,-13.31,-139.81	0/0:7:7,0:40:-0.00,-3.98,-26.32	0/0:5:5,0:40:-0.00,-3.38,-19.00	0/0:18:18,0:40:-0.00,-7.29,-66.59
4695	264	4695:264	G	A	.	PASS	NS=60;AF=0.117	GT:DP:AD:GQ:GL	1/1:16:0,16:40:-41.44,-6.01,-0.00	./.	./.	1/1:44:0,44:40:-115.48,-14.42,-0.00	./.	./.	./.	1/1:16:0,16:40:-41.44,-6.01,-0.00	./.	./.	1/1:8:0,8:40:-20.29,-3.61,-0.00	./.	./.	./.	./.	./.	./.	./.	1/1:13:0,13:40:-33.51,-5.11,-0.00	./.	1/1:20:0,20:40:-52.02,-7.21,-0.00	1/1:9:0,9:40:-22.93,-3.91,-0.00	./.	./.	0/0:32:32,0:40:-0.00,-11.68,-85.49	0/0:35:35,0:40:-0.00,-12.58,-93.42	0/0:15:15,0:40:-0.00,-6.58,-40.54	0/0:30:30,0:40:-0.00,-11.08,-80.20	./.	0/0:16:16,0:40:-0.00,-6.88,-43.18	0/0:15:15,0:40:-0.00,-6.58,-40.54	0/0:10:10,0:40:-0.00,-5.08,-27.31	./.	./.	0/0:18:18,0:40:-0.00,-7.48,-48.47	./.	./.	./.	0/0:31:31,0:40:-0.00,-11.38,-82.85	./.	0/0:22:22,0:40:-0.00,-8.68,-59.05	0/0:25:25,0:40:-0.00,-9.58,-66.98	./.	./.	./.	./.	0/0:10:9,0:40:-0.00,-4.78,-24.67	./.	0/0:22:22,0:40:-0.00,-8.68,-59.05	0/0:11:11,0:40:-0.00,-5.38,-29.96	0/0:12:12,0:40:-0.00,-5.68,-32.60	./.	0/0:17:17,0:40:-0.00,-7.18,-45.82	0/0:19:19,0:40:-0.00,-7.78,-51.11	./.	./.	0/0:11:11,0:40:-0.00,-5.38,-29.96	./.	./.	./.	./.	0/0:13:13,0:40:-0.00,-5.98,-35.25	./.	./.	./.	./.	./.	./.	0/0:17:17,0:40:-0.00,-7.18,-45.82	0/0:15:14,0:40:-0.00,-6.28,-37.89	0/0:15:15,0:40:-0.00,-6.58,-40.54	0/0:14:13,0:40:-0.00,-5.98,-35.25	./.	0/0:12:12,0:40:-0.00,-5.68,-32.60	0/0:22:22,0:40:-0.00,-8.68,-59.05	./.	./.	./.	0/0:24:24,0:40:-0.00,-9.28,-64.34	0/0:30:30,0:40:-0.00,-11.08,-80.20	0/0:17:17,0:40:-0.00,-7.18,-45.82	./.	./.	./.	./.	./.	0/0:15:15,0:40:-0.00,-6.58,-40.54	./.	0/0:17:17,0:40:-0.00,-7.18,-45.82	./.	./.	./.	./.	0/0:6:6,0:40:-0.00,-3.88,-16.74	./.	./.	0/0:12:12,0:40:-0.00,-5.68,-32.60	0/0:30:30,0:40:-0.00,-11.08,-80.20	0/0:16:16,0:40:-0.00,-6.88,-43.18	./.	./.	0/0:13:13,0:40:-0.00,-5.98,-35.25	0/0:17:17,0:40:-0.00,-7.18,-45.82	0/0:18:17,0:40:-0.00,-7.18,-45.82	./.	0/0:14:14,0:40:-0.00,-6.28,-37.89	./.	./.	0/0:17:17,0:40:-0.00,-7.18,-45.82	0/0:16:16,0:40:-0.00,-6.88,-43.18	0/0:13:13,0:40:-0.00,-5.98,-35.25	0/0:13:13,0:40:-0.00,-5.98,-35.25	./.	0/0:17:17,0:40:-0.00,-7.18,-45.82	./.	./.	./.	./.	0/0:10:10,0:40:-0.00,-5.08,-27.31	0/0:37:37,0:40:-0.00,-13.18,-98.71	./.	./.	0/0:11:10,0:40:-0.00,-5.08,-27.31	0/0:29:29,0:40:-0.00,-10.78,-77.56	./.	0/0:21:21,0:40:-0.00,-8.38,-56.40	./.	0/0:28:28,0:40:-0.00,-10.48,-74.91	0/0:9:9,0:40:-0.00,-4.78,-24.67	0/0:24:24,0:40:-0.00,-9.28,-64.34	0/0:24:24,0:40:-0.00,-9.28,-64.34	./.	0/0:15:15,0:40:-0.00,-6.58,-40.54	./.	./.	./.	./.	./.
4748	387	4748:387	T	A	.	PASS	NS=66;AF=0.212	GT:DP:AD:GQ:GL	0/0:18:18,0:40:-0.00,-7.38,-60.77	0/0:14:14,0:40:-0.00,-6.18,-47.39	0/0:19:19,0:40:-0.00,-7.68,-64.11	0/0:25:24,0:40:-0.00,-9.19,-80.84	./.	0/0:22:22,0:40:-0.00,-8.59,-74.15	0/0:38:38,0:40:-0.00,-13.40,-127.67	0/0:8:8,0:40:-0.00,-4.37,-27.32	0/0:26:26,0:40:-0.00,-9.79,-87.53	0/0:16:16,0:40:-0.00,-6.78,-54.08	0/0:28:28,0:40:-0.00,-10.39,-94.22	./.	0/0:36:36,0:40:-0.00,-12.80,-120.98	0/0:5:5,0:40:-0.00,-3.47,-17.28	0/0:30:30,0:40:-0.00,-10.99,-100.91	0/0:31:31,0:40:-0.00,-11.29,-104.25	0/0:21:21,0:40:-0.00,-8.29,-70.80	0/0:34:34,0:40:-0.00,-12.20,-114.29	0/0:13:13,0:40:-0.00,-5.88,-44.04	./.	0/0:10:10,0:40:-0.00,-4.98,-34.01	0/0:13:13,0:40:-0.00,-5.88,-44.04	0/0:7:7,0:40:-0.00,-4.07,-23.97	0/0:25:25,0:40:-0.00,-9.49,-84.18	0/0:18:18,0:40:-0.00,-7.38,-60.77	0/0:22:22,0:40:-0.00,-8.59,-74.15	0/0:22:22,0:40:-0.00,-8.59,-74.15	0/0:26:26,0:40:-0.00,-9.79,-87.53	0/0:18:18,0:40:-0.00,-7.38,-60.77	0/0:27:27,0:40:-0.00,-10.09,-90.87	0/0:8:8,0:40:-0.00,-4.37,-27.32	0/0:28:28,0:40:-0.00,-10.39,-94.22	0/0:23:23,0:40:-0.00,-8.89,-77.49	0/0:19:19,0:40:-0.00,-7.68,-64.11	0/0:12:12,0:40:-0.00,-5.58,-40.70	./.	./.	./.	./.	./.	./.	./.	./.	./.	./.	./.	./.	./.	./.	./.	./.	./.	./.	./.	./.	./.	./.	./.	./.	./.	./.	./.	./.	./.	./.	0/0:13:13,0:40:-0.00,-5.88,-44.04	./.	./.	./.	./.	1/1:19:0,19:40:-63.00,-7.13,-0.00	./.	./.	1/1:19:0,19:40:-63.00,-7.13,-0.00	1/1:22:0,22:40:-73.03,-8.03,-0.00	./.	./.	1/1:20:0,20:40:-66.34,-7.43,-0.00	1/1:21:0,21:40:-69.69,-7.73,-0.00	1/1:13:0,13:40:-42.93,-5.32,-0.00	1/1:15:0,15:40:-49.62,-5.92,-0.00	1/1:36:0,36:40:-119.87,-12.24,-0.00	1/1:28:0,28:40:-93.11,-9.83,-0.00	1/1:14:0,14:40:-46.27,-5.62,-0.00	1/1:15:1,14:32:-42.93,-2.58,-0.00	1/1:14:0,14:40:-46.27,-5.62,-0.00	1/1:12:0,12:40:-39.58,-5.02,-0.00	1/1:9:0,9:40:-29.55,-4.12,-0.00	./.	./.	./.	./.	./.	./.	./.	0/0:23:23,0:40:-0.00,-8.89,-77.49	0/0:11:11,0:40:-0.00,-5.28,-37.35	0/0:11:11,0:40:-0.00,-5.28,-37.35	0/0:12:12,0:40:-0.00,-5.58,-40.70	0/0:24:24,0:40:-0.00,-9.19,-80.84	0/0:14:14,0:40:-0.00,-6.18,-47.39	0/0:17:17,0:40:-0.00,-7.08,-57.42	0/0:21:21,0:40:-0.00,-8.29,-70.80	0/0:15:15,0:40:-0.00,-6.48,-50.73	0/0:8:8,0:40:-0.00,-4.37,-27.32	./.	./.	./.	./.	./.	0/0:15:15,0:40:-0.00,-6.48,-50.73	./.	./.	0/0:7:7,0:40:-0.00,-4.07,-23.97	./.	./.	./.	0/0:13:13,0:40:-0.00,-5.88,-44.04	./.	./.	./.	./.	./.	./.	./.	./.	./.	./.	./.	./.	0/0:13:13,0:40:-0.00,-5.88,-44.04	0/0:15:15,0:40:-0.00,-6.48,-50.73	./.	0/0:19:19,0:40:-0.00,-7.68,-64.11	0/0:14:14,0:40:-0.00,-6.18,-47.39	0/0:12:12,0:40:-0.00,-5.58,-40.70	./.	0/0:23:23,0:40:-0.00,-8.89,-77.49
4750	56	4750:56	G	T	.	PASS	NS=90;AF=0.272	GT:DP:AD:GQ:GL	0/0:19:19,0:40:-0.00,-7.28,-67.28	0/0:20:20,0:40:-0.00,-7.58,-70.80	0/0:18:18,0:40:-0.00,-6.98,-63.76	0/0:36:36,0:40:-0.00,-12.40,-127.10	0/0:17:17,0:40:-0.00,-6.68,-60.24	./.	0/0:20:20,0:40:-0.00,-7.58,-70.80	0/0:36:36,0:40:-0.00,-12.40,-127.10	./.	0/0:25:25,0:40:-0.00,-9.09,-88.39	0/0:38:38,0:40:-0.00,-13.00,-134.14	./.	./.	0/0:40:39,1:40:-0.00,-10.08,-134.14	0/0:9:9,0:40:-0.00,-4.27,-32.09	./.	0/0:11:11,0:40:-0.00,-4.88,-39.13	0/0:36:36,0:40:-0.00,-12.40,-127.10	0/0:15:15,0:40:-0.00,-6.08,-53.20	0/0:12:12,0:40:-0.00,-5.18,-42.64	0/0:9:9,0:40:-0.00,-4.27,-32.09	0/0:10:10,0:40:-0.00,-4.57,-35.61	0/0:14:14,0:40:-0.00,-5.78,-49.68	./.	./.	./.	./.	./.	./.	./.	./.	./.	./.	./.	./.	0/0:11:11,0:40:-0.00,-4.88,-39.13	0/0:29:29,0:40:-0.00,-10.29,-102.47	0/0:31:31,0:40:-0.00,-10.89,-109.50	0/0:17:17,0:40:-0.00,-6.68,-60.24	0/0:25:25,0:40:-0.00,-9.09,-88.39	0/0:21:21,0:40:-0.00,-7.88,-74.31	0/0:24:24,0:40:-0.00,-8.79,-84.87	./.	0/0:11:11,0:40:-0.00,-4.88,-39.13	0/0:19:19,0:40:-0.00,-7.28,-67.28	./.	0/0:12:12,0:40:-0.00,-5.18,-42.64	0/0:21:21,0:40:-0.00,-7.88,-74.31	0/0:28:28,0:40:-0.00,-9.99,-98.95	0/0:17:17,0:40:-0.00,-6.68,-60.24	0/0:12:12,0:40:-0.00,-5.18,-42.64	0/0:9:9,0:40:-0.00,-4.27,-32.09	0/0:22:22,0:40:-0.00,-8.19,-77.83	0/0:12:12,0:40:-0.00,-5.18,-42.64	0/0:8:8,0:40:-0.00,-3.97,-28.57	0/0:13:13,0:40:-0.00,-5.48,-46.16	0/0:11:11,0:40:-0.00,-4.88,-39.13	0/0:12:12,0:40:-0.00,-5.18,-42.64	0/0:17:17,0:40:-0.00,-6.68,-60.24	0/0:20:20,0:40:-0.00,-7.58,-70.80	0/0:39:39,0:40:-0.00,-13.30,-137.65	0/0:9:9,0:40:-0.00,-4.27,-32.09	0/0:23:23,0:40:-0.00,-8.49,-81.35	./.	0/0:30:30,0:40:-0.00,-10.59,-105.98	./.	0/0:18:18,0:40:-0.00,-6.98,-63.76	0/0:12:12,0:40:-0.00,-5.18,-42.64	./.	./.	1/1:11:0,11:40:-38.29,-4.46,-0.00	1/1:13:0,13:40:-45.33,-5.06,-0.00	1/1:25:0,25:40:-87.55,-8.67,-0.00	1/1:20:0,20:40:-69.96,-7.17,-0.00	1/1:5:0,5:33:-17.18,-2.65,-0.00	0/1:16:3,13:40:-39.36,-0.00,-4.59	1/1:20:0,20:40:-69.96,-7.17,-0.00	1/1:30:0,30:40:-105.15,-10.17,-0.00	./.	1/1:24:0,24:40:-84.03,-8.37,-0.00	1/1:20:0,20:40:-69.96,-7.17,-0.00	1/1:73:0,73:40:-256.46,-23.11,0.00	1/1:29:0,29:40:-101.63,-9.87,-0.00	1/1:24:0,24:40:-84.03,-8.37,-0.00	1/1:32:0,31:40:-108.67,-10.48,-0.00	1/1:16:0,16:40:-55.88,-5.96,-0.00	1/1:30:0,30:40:-105.15,-10.17,-0.00	./.	./.	./.	0/0:9:9,0:40:-0.00,-4.27,-32.09	./.	./.	0/0:18:18,0:40:-0.00,-6.98,-63.76	./.	0/0:24:24,0:40:-0.00,-8.79,-84.87	0/0:17:17,0:40:-0.00,-6.68,-60.24	0/0:13:13,0:40:-0.00,-5.48,-46.16	0/0:23:23,0:40:-0.00,-8.49,-81.35	0/0:14:14,0:40:-0.00,-5.78,-49.68	0/0:19:19,0:40:-0.00,-7.28,-67.28	0/0:21:21,0:40:-0.00,-7.88,-74.31	0/0:7:7,0:40:-0.00,-3.67,-25.05	0/0:47:47,0:40:-0.00,-15.71,-165.80	./.	0/0:12:12,0:40:-0.00,-5.18,-42.64	0/0:18:18,0:40:-0.00,-6.98,-63.76	./.	0/0:12:12,0:40:-0.00,-5.18,-42.64	./.	./.	0/0:17:17,0:40:-0.00,-6.68,-60.24	0/0:26:26,0:40:-0.00,-9.39,-91.91	0/0:30:30,0:40:-0.00,-10.59,-105.98	./.	./.	./.	0/0:6:6,0:40:-0.00,-3.37,-21.53	1/1:15:0,15:40:-52.36,-5.66,-0.00	1/1:14:0,14:40:-48.85,-5.36,-0.00	1/1:6:0,6:36:-20.70,-2.95,-0.00	1/1:30:0,30:40:-105.15,-10.17,-0.00	./.	1/1:7:0,7:39:-24.21,-3.25,-0.00	./.	1/1:6:0,6:36:-20.70,-2.95,-0.00	./.	1/1:13:0,13:40:-45.33,-5.06,-0.00	1/1:27:0,27:40:-94.59,-9.27,-0.00	1/1:23:0,23:40:-80.52,-8.07,-0.00	./.	./.	./.	./.	./.	./.	./.	./.
4963	202	4963:202	G	A	.	PASS	NS=108;AF=0.111	GT:DP:AD:GQ:GL	0/0:14:14,0:40:-0.00,-6.01,-41.09	0/0:21:21,0:40:-0.00,-8.12,-61.18	0/0:33:33,0:40:-0.00,-11.72,-95.63	0/0:41:41,0:40:-0.00,-14.13,-118.60	0/0:27:27,0:40:-0.00,-9.92,-78.41	0/0:64:64,0:40:0.00,-21.04,-184.63	0/0:90:90,0:40:-0.00,-28.85,-259.27	0/0:46:46,0:40:-0.00,-15.63,-132.96	0/0:45:45,0:40:-0.00,-15.33,-130.08	0/0:38:38,0:40:-0.00,-13.22,-109.99	0/0:35:35,0:40:-0.00,-12.32,-101.38	0/0:161:161,0:40:0.00,-50.18,-463.10	0/0:145:145,0:40:0.00,-45.37,-417.17	0/0:91:91,0:40:-0.00,-29.15,-262.14	0/0:120:120,0:40:0.00,-37.86,-345.40	0/0:120:118,0:40:0.00,-37.26,-339.66	0/0:86:86,0:40:0.00,-27.65,-247.79	0/0:96:96,0:40:-0.00,-30.65,-276.50	0/0:316:314,0:40:0.00,-96.15,-902.34	0/0:110:110,0:40:0.00,-34.86,-316.69	0/0:18:18,0:40:-0.00,-7.21,-52.57	0/0:211:209,0:40:0.00,-64.60,-600.90	0/0:205:205,0:40:0.00,-63.40,-589.42	1/1:56:0,56:40:-159.87,-17.74,0.00	1/1:31:0,31:40:-88.10,-10.22,-0.00	1/1:48:0,45:40:-128.29,-14.43,-0.00	1/1:28:0,28:40:-79.49,-9.32,-0.00	1/1:48:0,48:40:-136.90,-15.33,-0.00	1/1:28:0,28:40:-79.49,-9.32,-0.00	1/1:40:0,40:40:-113.94,-12.93,-0.00	1/1:22:0,22:40:-62.26,-7.52,-0.00	1/1:46:0,45:40:-128.29,-14.43,-0.00	1/1:20:0,20:40:-56.52,-6.92,-0.00	1/1:38:0,38:40:-108.20,-12.33,-0.00	1/1:31:0,31:40:-88.10,-10.22,-0.00	0/0:82:82,0:40:-0.00,-26.44,-236.31	0/0:36:36,0:40:-0.00,-12.62,-104.25	0/0:48:48,0:40:0.00,-16.23,-138.70	0/0:34:34,0:40:-0.00,-12.02,-98.51	0/0:45:45,0:40:-0.00,-15.33,-130.08	0/0:54:53,0:40:0.00,-17.73,-153.05	0/0:58:58,0:40:0.00,-19.23,-167.41	0/0:68:68,0:40:-0.00,-22.24,-196.11	0/0:425:424,0:40:0.00,-129.20,-1218.14	0/0:376:375,0:40:0.00,-114.47,-1077.47	0/0:114:113,0:40:0.00,-35.76,-325.30	0/0:65:65,0:40:0.00,-21.34,-187.50	0/0:233:233,0:40:-0.00,-71.81,-669.80	0/0:168:168,0:40:0.00,-52.28,-483.20	0/0:25:25,0:40:-0.00,-9.32,-72.67	0/0:49:49,0:40:0.00,-16.53,-141.57	0/0:46:46,0:40:-0.00,-15.63,-132.96	0/0:36:36,0:40:-0.00,-12.62,-104.25	0/0:35:35,0:40:-0.00,-12.32,-101.38	0/0:139:138,0:40:0.00,-43.27,-397.07	0/0:188:186,0:40:0.00,-57.69,-534.87	0/0:111:111,0:40:0.00,-35.16,-319.56	0/0:100:100,0:40:0.00,-31.85,-287.98	0/0:77:77,0:40:0.00,-24.94,-221.95	0/0:100:100,0:40:0.00,-31.85,-287.98	0/0:63:61,2:40:0.00,-14.99,-170.28	0/0:33:33,0:40:-0.00,-11.72,-95.63	0/0:58:58,0:40:0.00,-19.23,-167.41	0/0:48:48,0:40:0.00,-16.23,-138.70	0/0:92:92,0:40:0.00,-29.45,-265.01	./.	0/0:128:128,0:40:-0.00,-40.26,-368.37	0/0:116:116,0:40:0.00,-36.66,-333.92	0/0:175:175,0:40:-0.00,-54.38,-503.30	0/0:69:69,0:40:-0.00,-22.54,-198.99	0/0:20:20,0:40:-0.00,-7.82,-58.31	0/0:16:16,0:40:-0.00,-6.61,-46.83	0/0:20:20,0:40:-0.00,-7.82,-58.31	0/0:27:27,0:40:-0.00,-9.92,-78.41	0/0:30:30,0:40:-0.00,-10.82,-87.02	0/0:136:136,0:40:-0.00,-42.67,-391.33	0/0:344:342,0:40:0.00,-104.56,-982.73	0/0:194:194,0:40:0.00,-60.09,-557.84	0/0:161:160,0:40:0.00,-49.88,-460.23	0/0:417:415,0:40:0.00,-126.49,-1192.30	0/0:35:35,0:40:-0.00,-12.32,-101.38	0/0:74:74,0:40:0.00,-24.04,-213.34	0/0:69:69,0:40:-0.00,-22.54,-198.99	0/0:108:107,0:40:0.00,-33.95,-308.08	0/0:52:52,0:40:0.00,-17.43,-150.18	0/0:92:92,0:40:0.00,-29.45,-265.01	0/0:26:26,0:40:-0.00,-9.62,-75.54	0/0:23:23,0:40:-0.00,-8.72,-66.93	0/0:41:41,0:40:-0.00,-14.13,-118.60	0/0:192:192,0:40:0.00,-59.49,-552.10	./.	./.	./.	./.	./.	./.	./.	./.	./.	./.	./.	./.	./.	./.	./.	./.	./.	./.	./.	./.	./.	./.	./.	./.	./.	./.	./.	./.	0/0:26:26,0:40:-0.00,-9.62,-75.54	0/0:31:31,0:40:-0.00,-11.12,-89.89	0/0:13:13,0:40:-0.00,-5.71,-38.22	0/0:112:112,0:40:0.00,-35.46,-322.43	0/0:94:94,0:40:0.00,-30.05,-270.76	0/0:91:91,0:40:-0.00,-29.15,-262.14	0/0:15:15,0:40:-0.00,-6.31,-43.96	0/0:23:23,0:40:-0.00,-8.72,-66.93	./.	0/0:14:14,0:40:-0.00,-6.01,-41.09	0/0:20:20,0:40:-0.00,-7.82,-58.31	0/0:18:18,0:40:-0.00,-7.21,-52.57	0/0:371:371,0:40:-0.00,-113.27,-1065.98	0/0:37:37,0:40:-0.00,-12.92,-107.12	0/0:151:149,0:40:0.00,-46.57,-428.65	0/0:38:38,0:40:-0.00,-13.22,-109.99	0/0:52:52,0:40:0.00,-17.43,-150.18	0/0:45:45,0:40:-0.00,-15.33,-130.08	0/0:168:168,0:40:0.00,-52.28,-483.20	0/0:515:513,0:40:0.00,-155.94,-1473.64
5014	68	5014:68	C	T	.	PASS	NS=98;AF=0.184	GT:DP:AD:GQ:GL	0/0:116:116,0:40:0.00,-36.86,-398.79	0/0:148:148,0:40:-0.00,-46.49,-508.63	0/0:109:109,0:40:0.00,-34.75,-374.77	0/0:128:128,0:40:-0.00,-40.47,-439.98	0/0:93:93,0:40:-0.00,-29.94,-319.85	0/0:160:160,0:40:0.00,-50.10,-549.81	0/0:138:138,0:40:-0.00,-43.48,-474.30	0/0:122:122,0:40:0.00,-38.67,-419.39	0/0:166:164,2:40:0.00,-45.04,-556.68	0/0:128:128,0:40:-0.00,-40.47,-439.98	0/0:127:127,0:40:-0.00,-40.17,-436.55	0/0:25:25,0:40:-0.00,-9.48,-86.46	0/0:174:174,0:40:0.00,-54.31,-597.86	0/0:125:125,0:40:-0.00,-39.57,-429.68	0/0:128:128,0:40:-0.00,-40.47,-439.98	0/0:191:191,0:40:-0.00,-59.43,-656.21	0/0:146:145,0:40:0.00,-45.59,-498.33	0/0:133:132,0:40:0.00,-41.67,-453.71	0/0:34:34,0:40:-0.00,-12.19,-117.35	0/0:29:29,0:40:-0.00,-10.69,-100.19	0/0:55:55,0:40:-0.00,-18.51,-189.43	0/0:59:59,0:40:0.00,-19.71,-203.16	0/0:40:40,0:40:-0.00,-13.99,-137.94	./.	./.	./.	./.	./.	./.	./.	./.	./.	./.	./.	./.	0/0:157:157,0:40:0.00,-49.20,-539.52	0/0:139:139,0:40:0.00,-43.78,-477.74	0/0:132:132,0:40:-0.00,-41.67,-453.71	0/0:106:106,0:40:0.00,-33.85,-364.47	0/0:203:203,0:40:-0.00,-63.04,-697.40	0/0:160:160,0:40:0.00,-50.10,-549.81	0/0:162:162,0:40:-0.00,-50.70,-556.68	0/0:158:158,0:40:-0.00,-49.50,-542.95	0/0:52:52,0:40:0.00,-17.61,-179.13	0/0:16:16,0:40:-0.00,-6.77,-55.57	0/0:15:15,0:40:-0.00,-6.47,-52.14	0/0:34:34,0:40:-0.00,-12.19,-117.35	0/0:33:33,0:40:-0.00,-11.89,-113.92	0/0:65:65,0:40:-0.00,-21.52,-223.75	0/0:108:108,0:40:0.00,-34.45,-371.34	0/0:115:115,0:40:-0.00,-36.56,-395.36	0/0:131:131,0:40:0.00,-41.37,-450.28	0/0:106:106,0:40:0.00,-33.85,-364.47	0/0:145:145,0:40:0.00,-45.59,-498.33	0/0:42:42,0:40:-0.00,-14.60,-144.81	0/0:22:22,0:40:-0.00,-8.58,-76.16	0/0:30:30,0:40:-0.00,-10.99,-103.62	./.	./.	./.	./.	./.	./.	./.	./.	./.	./.	./.	./.	1/1:150:0,150:40:-514.19,-46.44,0.00	1/1:59:0,59:40:-201.85,-19.06,-0.00	1/1:42:0,42:40:-143.50,-13.94,-0.00	1/1:40:0,40:40:-136.64,-13.34,-0.00	1/1:56:0,56:40:-191.55,-18.16,0.00	1/1:56:0,56:40:-191.55,-18.16,0.00	./.	1/1:16:0,16:40:-54.26,-6.12,-0.00	1/1:7:0,7:40:-23.37,-3.41,-0.00	1/1:28:0,28:40:-95.45,-9.73,-0.00	1/1:21:0,21:40:-71.43,-7.63,-0.00	1/1:31:0,31:40:-105.75,-10.63,-0.00	1/1:77:0,76:40:-260.20,-24.17,0.00	1/1:100:0,100:40:-342.57,-31.39,0.00	1/1:102:0,102:40:-349.44,-32.00,0.00	1/1:56:0,55:40:-188.12,-17.86,0.00	1/1:84:0,84:40:-287.66,-26.58,0.00	1/1:73:0,73:40:-249.90,-23.27,0.00	1/1:37:0,37:40:-126.34,-12.44,-0.00	./.	./.	./.	0/0:12:12,0:40:-0.00,-5.57,-41.84	0/0:71:71,0:40:-0.00,-23.32,-244.34	0/0:73:73,0:40:0.00,-23.92,-251.21	0/0:9:9,0:40:-0.00,-4.67,-31.54	0/0:104:104,0:40:0.00,-33.25,-357.61	0/0:94:94,0:40:-0.00,-30.24,-323.28	0/0:119:119,0:40:-0.00,-37.76,-409.09	0/0:108:108,0:40:0.00,-34.45,-371.34	0/0:120:120,0:40:-0.00,-38.06,-412.52	0/0:131:131,0:40:0.00,-41.37,-450.28	0/0:101:101,0:40:0.00,-32.35,-347.31	0/0:117:117,0:40:0.00,-37.16,-402.23	0/0:159:158,0:40:0.00,-49.50,-542.95	0/0:39:39,0:40:-0.00,-13.69,-134.51	0/0:58:58,0:40:-0.00,-19.41,-199.72	0/0:93:93,0:40:-0.00,-29.94,-319.85	0/0:23:23,0:40:-0.00,-8.88,-79.59	0/0:66:66,0:40:0.00,-21.82,-227.18	0/0:48:48,0:40:0.00,-16.40,-165.40	0/0:97:96,0:40:0.00,-30.84,-330.15	0/0:17:17,0:40:-0.00,-7.07,-59.00	0/0:109:109,0:40:0.00,-34.75,-374.77	0/0:76:76,0:40:0.00,-24.83,-261.50	0/0:50:50,0:40:-0.00,-17.00,-172.27	0/0:40:40,0:40:-0.00,-13.99,-137.94	0/0:46:46,0:40:-0.00,-15.80,-158.54	0/0:79:79,0:40:-0.00,-25.73,-271.80	./.	./.	./.	./.	./.	./.	./.	./.	./.	./.	./.	./.	0/0:44:44,0:40:-0.00,-15.20,-151.67	0/0:28:28,0:40:-0.00,-10.38,-96.76	0/0:10:10,0:40:-0.00,-4.97,-34.97	0/0:27:27,0:40:-0.00,-10.08,-93.32	0/0:66:66,0:40:0.00,-21.82,-227.18	0/0:45:45,0:40:-0.00,-15.50,-155.10	0/0:31:31,0:40:-0.00,-11.29,-107.05	0/0:36:36,0:40:-0.00,-12.79,-124.21
5150	127	5150:127	C	A	.	PASS	NS=79;AF=0.101	GT:DP:AD:GQ:GL	./.	0/0:20:20,0:40:-0.00,-7.87,-86.01	./.	0/0:8:8,0:40:-0.00,-4.25,-34.96	0/0:6:6,0:40:-0.00,-3.65,-26.45	0/0:12:12,0:40:-0.00,-5.46,-51.98	0/0:17:17,0:40:-0.00,-6.96,-73.25	./.	0/0:18:18,0:40:-0.00,-7.26,-77.51	0/0:4:4,0:37:-0.00,-3.05,-17.95	0/0:10:10,0:40:-0.00,-4.86,-43.47	0/0:5:5,0:40:-0.00,-3.35,-22.20	./.	0/0:27:27,0:40:-0.00,-9.97,-115.79	0/0:12:12,0:40:-0.00,-5.46,-51.98	0/0:9:9,0:40:-0.00,-4.55,-39.22	0/0:12:12,0:40:-0.00,-5.46,-51.98	0/0:3:3,0:34:-0.00,-2.75,-13.69	0/0:14:14,0:40:-0.00,-6.06,-60.49	./.	0/0:11:10,1:13:-0.05,-0.95,-39.27	./.	./.	0/0:4:4,0:37:-0.00,-3.05,-17.95	0/0:22:22,0:40:-0.00,-8.47,-94.52	0/0:9:9,0:40:-0.00,-4.55,-39.22	0/0:3:3,0:34:-0.00,-2.75,-13.69	0/0:11:11,0:40:-0.00,-5.16,-47.73	0/0:7:7,0:40:-0.00,-3.95,-30.71	0/0:7:7,0:40:-0.00,-3.95,-30.71	0/0:15:14,1:27:-0.00,-2.11,-56.24	./.	./.	0/0:6:6,0:40:-0.00,-3.65,-26.45	0/0:5:5,0:40:-0.00,-3.35,-22.20	./.	0/0:17:17,0:40:-0.00,-6.96,-73.25	./.	0/0:11:11,0:40:-0.00,-5.16,-47.73	./.	0/0:5:5,0:40:-0.00,-3.35,-22.20	0/0:13:13,0:40:-0.00,-5.76,-56.23	./.	./.	./.	./.	./.	./.	./.	0/0:10:10,0:40:-0.00,-4.86,-43.47	0/0:11:11,0:40:-0.00,-5.16,-47.73	0/0:7:7,0:40:-0.00,-3.95,-30.71	0/0:11:11,0:40:-0.00,-5.16,-47.73	0/0:7:7,0:40:-0.00,-3.95,-30.71	./.	./.	./.	./.	0/0:8:8,0:40:-0.00,-4.25,-34.96	0/0:21:21,0:40:-0.00,-8.17,-90.27	0/0:11:10,1:13:-0.05,-0.95,-39.27	./.	./.	0/0:11:11,0:40:-0.00,-5.16,-47.73	0/0:7:7,0:40:-0.00,-3.95,-30.71	0/0:9:9,0:40:-0.00,-4.55,-39.22	0/0:7:7,0:40:-0.00,-3.95,-30.71	0/0:7:7,0:40:-0.00,-3.95,-30.71	0/0:14:14,0:40:-0.00,-6.06,-60.49	0/0:10:10,0:40:-0.00,-4.86,-43.47	./.	./.	./.	./.	0/0:10:10,0:40:-0.00,-4.86,-43.47	0/0:13:13,0:40:-0.00,-5.76,-56.23	./.	./.	0/0:10:10,0:40:-0.00,-4.86,-43.47	0/0:4:4,0:37:-0.00,-3.05,-17.95	./.	0/0:17:17,0:40:-0.00,-6.96,-73.25	./.	0/0:11:11,0:40:-0.00,-5.16,-47.73	0/0:7:7,0:40:-0.00,-3.95,-30.71	0/0:5:5,0:40:-0.00,-3.35,-22.20	0/0:5:5,0:40:-0.00,-3.35,-22.20	0/0:11:11,0:40:-0.00,-5.16,-47.73	./.	./.	./.	./.	./.	./.	0/0:5:5,0:40:-0.00,-3.35,-22.20	0/0:14:14,0:40:-0.00,-6.06,-60.49	./.	0/0:11:11,0:40:-0.00,-5.16,-47.73	./.	0/0:13:13,0:40:-0.00,-5.76,-56.23	0/0:9:9,0:40:-0.00,-4.55,-39.22	0/0:9:9,0:40:-0.00,-4.55,-39.22	0/0:7:7,0:40:-0.00,-3.95,-30.71	./.	./.	./.	0/0:8:8,0:40:-0.00,-4.25,-34.96	./.	./.	./.	0/0:23:23,0:40:-0.00,-8.77,-98.78	./.	0/0:9:9,0:40:-0.00,-4.55,-39.22	0/0:18:18,0:40:-0.00,-7.26,-77.51	./.	./.	0/0:6:6,0:40:-0.00,-3.65,-26.45	./.	./.	./.	./.	0/0:4:4,0:37:-0.00,-3.05,-17.95	./.	./.	0/0:4:4,0:37:-0.00,-3.05,-17.95	./.	./.	0/0:12:12,0:40:-0.00,-5.46,-51.98	0/0:9:9,0:40:-0.00,-4.55,-39.22	./.	1/1:27:0,27:40:-113.94,-9.04,-0.00	1/1:21:0,21:40:-88.41,-7.24,-0.00	1/1:8:0,8:40:-33.11,-3.33,-0.00	1/1:18:0,18:40:-75.65,-6.34,-0.00	1/1:47:0,47:40:-199.02,-15.06,-0.00	1/1:20:0,20:40:-84.16,-6.94,-0.00	1/1:15:0,15:40:-62.89,-5.43,-0.00	1/1:5:0,5:30:-20.34,-2.42,-0.00
5155	84	5155:84	A	C	.	PASS	NS=91;AF=0.121	GT:DP:AD:GQ:GL	./.	./.	./.	./.	./.	./.	./.	./.	./.	./.	./.	./.	./.	./.	./.	./.	./.	./.	./.	./.	./.	./.	./.	0/0:58:58,0:40:0.00,-19.51,-214.38	0/0:27:27,0:40:-0.00,-10.18,-100.25	0/0:32:32,0:40:-0.00,-11.69,-118.65	0/0:25:25,0:40:-0.00,-9.58,-92.88	0/0:30:30,0:40:-0.00,-11.08,-111.29	0/0:59:59,0:40:-0.00,-19.81,-218.06	0/0:29:29,0:40:-0.00,-10.78,-107.61	0/0:33:33,0:40:-0.00,-11.99,-122.34	0/0:62:62,0:40:0.00,-20.71,-229.10	0/0:14:14,0:40:-0.00,-6.27,-52.38	0/0:16:16,0:40:-0.00,-6.87,-59.75	0/0:17:17,0:40:-0.00,-7.17,-63.43	0/0:39:39,0:40:-0.00,-13.79,-144.43	0/0:24:24,0:40:-0.00,-9.28,-89.20	0/0:20:20,0:40:-0.00,-8.08,-74.47	0/0:13:13,0:40:-0.00,-5.97,-48.70	0/0:35:35,0:40:-0.00,-12.59,-129.70	0/0:29:29,0:40:-0.00,-10.78,-107.61	0/0:38:38,0:40:-0.00,-13.49,-140.74	0/0:29:29,0:40:-0.00,-10.78,-107.61	0/0:29:29,0:40:-0.00,-10.78,-107.61	0/0:19:19,0:40:-0.00,-7.77,-70.79	0/0:6:6,0:40:-0.00,-3.86,-22.93	./.	0/0:11:11,0:40:-0.00,-5.37,-41.34	0/0:7:7,0:40:-0.00,-4.16,-26.61	0/0:9:9,0:40:-0.00,-4.76,-33.98	0/0:27:27,0:40:-0.00,-10.18,-100.25	./.	0/0:24:24,0:40:-0.00,-9.28,-89.20	0/0:15:15,0:40:-0.00,-6.57,-56.07	0/0:8:8,0:40:-0.00,-4.46,-30.29	./.	./.	./.	./.	./.	./.	./.	./.	./.	./.	0/0:11:11,0:40:-0.00,-5.37,-41.34	./.	./.	./.	0/0:80:80,0:40:-0.00,-26.13,-295.37	0/0:26:26,0:40:-0.00,-9.88,-96.56	0/0:8:8,0:40:-0.00,-4.46,-30.29	0/0:23:23,0:40:-0.00,-8.98,-85.52	0/0:51:51,0:40:-0.00,-17.40,-188.61	0/0:8:8,0:40:-0.00,-4.46,-30.29	0/0:14:14,0:40:-0.00,-6.27,-52.38	0/0:17:17,0:40:-0.00,-7.17,-63.43	0/0:101:101,0:40:-0.00,-32.45,-372.69	0/0:16:16,0:40:-0.00,-6.87,-59.75	0/0:44:44,0:40:-0.00,-15.30,-162.83	0/0:36:36,0:40:-0.00,-12.89,-133.38	0/0:80:79,0:40:0.00,-25.83,-291.69	0/0:48:48,0:40:0.00,-16.50,-177.56	0/0:72:72,0:40:0.00,-23.72,-265.92	0/0:51:51,0:40:-0.00,-17.40,-188.61	0/0:72:72,0:40:0.00,-23.72,-265.92	0/0:36:36,0:40:-0.00,-12.89,-133.38	./.	./.	0/0:9:9,0:40:-0.00,-4.76,-33.98	./.	./.	./.	0/0:15:15,0:40:-0.00,-6.57,-56.07	./.	0/0:58:58,0:40:0.00,-19.51,-214.38	0/0:40:40,0:40:-0.00,-14.09,-148.11	0/0:27:27,0:40:-0.00,-10.18,-100.25	0/0:35:35,0:40:-0.00,-12.59,-129.70	0/0:52:52,0:40:0.00,-17.71,-192.29	0/0:24:24,0:40:-0.00,-9.28,-89.20	0/0:29:29,0:40:-0.00,-10.78,-107.61	0/0:52:52,0:40:0.00,-17.71,-192.29	0/0:9:9,0:40:-0.00,-4.76,-33.98	0/0:20:20,0:40:-0.00,-8.08,-74.47	0/0:16:16,0:40:-0.00,-6.87,-59.75	0/0:32:32,0:40:-0.00,-11.69,-118.65	./.	0/0:14:14,0:40:-0.00,-6.27,-52.38	0/0:13:13,0:40:-0.00,-5.97,-48.70	0/0:15:15,0:40:-0.00,-6.57,-56.07	0/0:19:19,0:40:-0.00,-7.77,-70.79	0/0:14:14,0:40:-0.00,-6.27,-52.38	0/0:35:35,0:40:-0.00,-12.59,-129.70	./.	0/0:13:13,0:40:-0.00,-5.97,-48.70	0/0:8:8,0:40:-0.00,-4.46,-30.29	0/0:21:21,0:40:-0.00,-8.38,-78.16	1/1:14:0,14:40:-50.70,-5.43,-0.00	1/1:60:0,60:40:-220.06,-19.27,0.00	1/1:23:0,23:40:-83.84,-8.14,-0.00	1/1:29:0,29:40:-105.93,-9.94,-0.00	1/1:10:0,10:40:-35.98,-4.22,-0.00	1/1:18:0,18:40:-65.43,-6.63,-0.00	./.	1/1:23:0,23:40:-83.84,-8.14,-0.00	1/1:15:0,15:40:-54.38,-5.73,-0.00	1/1:12:0,12:40:-43.34,-4.83,-0.00	1/1:15:0,15:40:-54.38,-5.73,-0.00	1/1:26:0,26:40:-94.88,-9.04,-0.00	0/0:34:34,0:40:-0.00,-12.29,-126.02	0/0:21:21,0:40:-0.00,-8.38,-78.16	0/0:18:18,0:40:-0.00,-7.47,-67.11	0/0:19:19,0:40:-0.00,-7.77,-70.79	0/0:64:64,0:40:-0.00,-21.32,-236.47	0/0:40:40,0:40:-0.00,-14.09,-148.11	0/0:19:19,0:40:-0.00,-7.77,-70.79	0/0:21:21,0:40:-0.00,-8.38,-78.16
5312	263	5312:263	A	C	.	PASS	NS=99;AF=0.061	GT:DP:AD:GQ:GL	0/0:12:12,0:40:-0.00,-5.47,-30.36	0/0:30:30,0:40:-0.00,-10.86,-74.14	0/0:41:41,0:40:-0.00,-14.16,-100.90	0/0:24:24,0:40:-0.00,-9.07,-59.55	0/0:10:10,0:40:-0.00,-4.87,-25.49	0/0:22:22,0:40:-0.00,-8.47,-54.68	0/0:23:23,0:40:-0.00,-8.77,-57.12	0/0:38:37,1:40:-0.00,-10.83,-88.74	0/0:23:22,0:40:-0.00,-8.47,-54.68	0/0:38:37,0:40:-0.00,-12.96,-91.17	0/0:39:37,0:40:-0.00,-12.96,-91.17	0/0:10:10,0:40:-0.00,-4.87,-25.49	0/0:64:63,0:40:0.00,-20.74,-154.41	0/0:56:56,0:40:-0.00,-18.65,-137.38	0/0:42:42,0:40:-0.00,-14.46,-103.33	0/0:31:31,0:40:-0.00,-11.16,-76.57	0/0:34:33,0:40:-0.00,-11.76,-81.44	0/0:40:40,0:40:-0.00,-13.86,-98.47	0/0:24:24,0:40:-0.00,-9.07,-59.55	0/0:9:9,0:40:-0.00,-4.57,-23.06	0/0:7:7,0:40:-0.00,-3.98,-18.20	./.	0/0:8:8,0:40:-0.00,-4.27,-20.63	0/0:26:26,0:40:-0.00,-9.66,-64.41	0/0:16:16,0:40:-0.00,-6.67,-40.09	0/0:21:21,0:40:-0.00,-8.17,-52.25	0/0:18:18,0:40:-0.00,-7.27,-44.95	0/0:43:43,0:40:-0.00,-14.75,-105.76	0/0:17:17,0:40:-0.00,-6.97,-42.52	0/0:38:38,0:40:-0.00,-13.26,-93.60	./.	0/0:20:20,0:40:-0.00,-7.87,-49.82	0/0:22:22,0:40:-0.00,-8.47,-54.68	./.	0/0:13:13,0:40:-0.00,-5.77,-32.79	0/0:59:58,0:40:0.00,-19.25,-142.25	0/0:35:35,0:40:-0.00,-12.36,-86.30	0/0:13:13,0:40:-0.00,-5.77,-32.79	0/0:15:15,0:40:-0.00,-6.37,-37.66	0/0:28:28,0:40:-0.00,-10.26,-69.28	0/0:21:21,0:40:-0.00,-8.17,-52.25	0/0:29:29,0:40:-0.00,-10.56,-71.71	0/0:36:36,0:40:-0.00,-12.66,-88.74	./.	./.	./.	./.	./.	./.	0/0:37:36,0:40:-0.00,-12.66,-88.74	0/0:18:18,0:40:-0.00,-7.27,-44.95	0/0:25:25,0:40:-0.00,-9.37,-61.98	0/0:14:14,0:40:-0.00,-6.07,-35.22	0/0:36:36,0:40:-0.00,-12.66,-88.74	./.	./.	./.	0/0:30:30,0:40:-0.00,-10.86,-74.14	0/0:27:27,0:40:-0.00,-9.96,-66.85	0/0:34:34,0:40:-0.00,-12.06,-83.87	0/0:22:22,0:40:-0.00,-8.47,-54.68	0/0:46:46,0:40:-0.00,-15.65,-113.06	0/0:30:29,0:40:-0.00,-10.56,-71.71	0/0:61:60,0:40:0.00,-19.85,-147.11	0/0:19:19,0:40:-0.00,-7.57,-47.39	0/0:47:47,0:40:-0.00,-15.95,-115.49	0/0:31:31,0:40:-0.00,-11.16,-76.57	0/0:34:34,0:40:-0.00,-12.06,-83.87	0/0:11:11,0:40:-0.00,-5.17,-27.93	1/1:16:1,15:37:-32.88,-3.07,-0.00	1/1:51:4,46:40:-100.99,-5.95,-0.00	1/1:19:0,19:40:-45.05,-6.40,-0.00	1/1:18:1,17:40:-37.75,-3.67,-0.00	./.	1/1:16:1,15:37:-32.88,-3.07,-0.00	./.	./.	1/1:10:0,10:40:-23.15,-3.70,-0.00	./.	./.	0/0:48:48,0:40:-0.00,-16.25,-117.93	0/0:25:25,0:40:-0.00,-9.37,-61.98	0/0:34:34,0:40:-0.00,-12.06,-83.87	0/0:47:47,0:40:-0.00,-15.95,-115.49	0/0:13:13,0:40:-0.00,-5.77,-32.79	0/0:41:40,0:40:-0.00,-13.86,-98.47	0/0:41:41,0:40:-0.00,-14.16,-100.90	0/0:19:19,0:40:-0.00,-7.57,-47.39	./.	0/0:4:4,0:37:-0.00,-3.08,-10.90	0/0:6:5,0:40:-0.00,-3.38,-13.33	./.	./.	0/0:12:12,0:40:-0.00,-5.47,-30.36	./.	0/0:44:44,0:40:-0.00,-15.05,-108.20	0/0:21:21,0:40:-0.00,-8.17,-52.25	./.	./.	0/0:69:69,0:40:-0.00,-22.54,-169.01	0/0:53:52,0:40:0.00,-17.45,-127.65	0/0:22:22,0:40:-0.00,-8.47,-54.68	0/0:34:33,0:40:-0.00,-11.76,-81.44	./.	0/0:31:31,0:40:-0.00,-11.16,-76.57	0/0:18:18,0:40:-0.00,-7.27,-44.95	0/0:18:18,0:40:-0.00,-7.27,-44.95	./.	./.	0/0:14:14,0:40:-0.00,-6.07,-35.22	./.	./.	./.	0/0:8:8,0:40:-0.00,-4.27,-20.63	0/0:37:37,0:40:-0.00,-12.96,-91.17	./.	./.	0/0:16:16,0:40:-0.00,-6.67,-40.09	0/0:5:5,0:40:-0.00,-3.38,-13.33	./.	./.	./.	./.	./.	./.	0/0:3:3,0:34:-0.00,-2.78,-8.47	0/0:43:41,0:40:-0.00,-14.16,-100.90	0/0:49:49,0:40:-0.00,-16.55,-120.36	0/0:37:36,0:40:-0.00,-12.66,-88.74	0/0:72:71,0:40:0.00,-23.14,-173.87	0/0:12:12,0:40:-0.00,-5.47,-30.36	0/0:14:14,0:40:-0.00,-6.07,-35.22	0/0:13:13,0:40:-0.00,-5.77,-32.79	0/0:6:6,0:40:-0.00,-3.68,-15.76	0/0:47:46,0:40:0.00,-15.65,-113.06	0/0:18:18,0:40:-0.00,-7.27,-44.95	./.	./.
5366	25	5366:25	A	C	.	PASS	NS=120;AF=0.263	GT:DP:AD:GQ:GL	0/0:45:45,0:40:-0.00,-15.16,-220.59	0/0:30:30,0:40:-0.00,-10.64,-147.21	0/0:61:61,0:40:-0.00,-19.97,-298.87	0/0:63:63,0:40:0.00,-20.57,-308.65	0/0:40:40,0:40:-0.00,-13.65,-196.13	0/0:27:27,0:40:-0.00,-9.74,-132.54	0/0:13:13,0:40:-0.00,-5.52,-64.05	0/0:47:47,0:40:-0.00,-15.76,-230.38	0/0:7:7,0:40:-0.00,-3.72,-34.70	0/0:37:37,0:40:-0.00,-12.75,-181.46	0/0:48:48,0:40:-0.00,-16.06,-235.27	0/0:37:37,0:40:-0.00,-12.75,-181.46	./.	0/0:10:10,0:40:-0.00,-4.62,-49.37	0/0:45:45,0:40:-0.00,-15.16,-220.59	0/0:50:50,0:40:0.00,-16.66,-245.06	0/0:41:41,0:40:-0.00,-13.95,-201.03	0/0:51:51,0:40:0.00,-16.96,-249.95	0/0:16:16,0:40:-0.00,-6.43,-78.72	0/0:9:9,0:40:-0.00,-4.32,-44.48	0/0:14:14,0:40:-0.00,-5.82,-68.94	0/0:15:15,0:40:-0.00,-6.12,-73.83	0/0:31:31,0:40:-0.00,-10.94,-152.11	1/1:11:0,11:40:-53.36,-4.47,-0.00	1/1:31:0,31:40:-151.20,-10.49,-0.00	1/1:17:0,17:40:-82.71,-6.28,-0.00	./.	1/1:49:0,49:40:-239.26,-15.91,-0.00	1/1:19:0,19:40:-92.50,-6.88,-0.00	1/1:33:0,33:40:-160.99,-11.09,-0.00	1/1:25:0,25:40:-121.85,-8.68,-0.00	./.	1/1:8:0,8:40:-38.69,-3.57,-0.00	1/1:16:0,16:40:-77.82,-5.97,-0.00	1/1:12:0,12:40:-58.25,-4.77,-0.00	0/0:38:38,0:40:-0.00,-13.05,-186.35	0/0:43:43,0:40:-0.00,-14.55,-210.81	0/0:31:31,0:40:-0.00,-10.94,-152.11	0/0:50:50,0:40:0.00,-16.66,-245.06	0/0:17:17,0:40:-0.00,-6.73,-83.62	0/0:43:43,0:40:-0.00,-14.55,-210.81	0/0:39:39,0:40:-0.00,-13.35,-191.24	0/0:14:14,0:40:-0.00,-5.82,-68.94	0/0:46:46,0:40:-0.00,-15.46,-225.49	0/0:27:27,0:40:-0.00,-9.74,-132.54	0/0:9:9,0:40:-0.00,-4.32,-44.48	./.	0/0:35:35,0:40:-0.00,-12.14,-171.67	0/0:21:21,0:40:-0.00,-7.93,-103.18	0/0:52:52,0:40:0.00,-17.26,-254.84	0/0:23:23,0:40:-0.00,-8.53,-112.97	0/0:33:33,0:40:-0.00,-11.54,-161.89	0/0:18:18,0:40:-0.00,-7.03,-88.51	./.	0/0:42:42,0:40:-0.00,-14.25,-205.92	./.	0/0:33:33,0:40:-0.00,-11.54,-161.89	0/0:91:91,0:40:0.00,-29.00,-445.63	0/0:35:35,0:40:-0.00,-12.14,-171.67	./.	0/0:45:45,0:40:-0.00,-15.16,-220.59	0/0:35:35,0:40:-0.00,-12.14,-171.67	./.	./.	0/0:34:34,0:40:-0.00,-11.84,-166.78	0/1:16:12,4:40:-13.14,-0.00,-52.73	0/0:32:32,0:40:-0.00,-11.24,-157.00	./.	0/0:5:5,0:38:-0.00,-3.11,-24.91	0/0:75:75,0:40:0.00,-24.19,-367.36	0/0:25:25,0:40:-0.00,-9.13,-122.75	0/0:32:32,0:40:-0.00,-11.24,-157.00	0/0:13:13,0:40:-0.00,-5.52,-64.05	0/0:36:36,0:40:-0.00,-12.45,-176.57	0/0:17:17,0:40:-0.00,-6.73,-83.62	0/0:38:38,0:40:-0.00,-13.05,-186.35	0/0:82:82,0:40:-0.00,-26.29,-401.60	0/0:47:47,0:40:-0.00,-15.76,-230.38	0/0:23:23,0:40:-0.00,-8.53,-112.97	0/0:58:58,0:40:0.00,-19.07,-284.19	0/0:8:8,0:40:-0.00,-4.02,-39.59	0/0:40:40,0:40:-0.00,-13.65,-196.13	0/0:43:43,0:40:-0.00,-14.55,-210.81	0/0:43:43,0:40:-0.00,-14.55,-210.81	0/0:14:14,0:40:-0.00,-5.82,-68.94	0/0:20:20,0:40:-0.00,-7.63,-98.29	0/0:21:21,0:40:-0.00,-7.93,-103.18	0/0:19:19,0:40:-0.00,-7.33,-93.40	0/0:6:6,0:40:-0.00,-3.42,-29.80	./.	./.	./.	1/1:60:0,60:40:-293.07,-19.22,0.00	1/1:19:0,19:40:-92.50,-6.88,-0.00	1/1:60:0,60:40:-293.07,-19.22,0.00	1/1:6:0,6:36:-28.90,-2.97,-0.00	1/1:41:0,41:40:-200.13,-13.50,-0.00	1/1:38:0,38:40:-185.45,-12.60,-0.00	1/1:11:0,11:40:-53.36,-4.47,-0.00	1/1:29:0,29:40:-141.42,-9.89,-0.00	1/1:11:0,11:40:-53.36,-4.47,-0.00	1/1:35:0,35:40:-170.77,-11.69,-0.00	1/1:50:0,50:40:-244.15,-16.21,0.00	1/1:9:0,9:40:-43.58,-3.87,-0.00	1/1:47:0,47:40:-229.48,-15.31,-0.00	1/1:25:0,25:40:-121.85,-8.68,-0.00	1/1:8:0,8:40:-38.69,-3.57,-0.00	1/1:26:0,26:40:-126.74,-8.99,-0.00	./.	1/1:15:0,15:40:-72.93,-5.67,-0.00	./.	./.	./.	1/1:32:0,32:40:-156.10,-10.79,-0.00	1/1:25:0,25:40:-121.85,-8.68,-0.00	1/1:20:0,20:40:-97.39,-7.18,-0.00	./.	1/1:18:0,18:40:-87.61,-6.58,-0.00	0/0:27:27,0:40:-0.00,-9.74,-132.54	0/0:7:7,0:40:-0.00,-3.72,-34.70	0/0:59:59,0:40:0.00,-19.37,-289.08	0/0:34:34,0:40:-0.00,-11.84,-166.78	0/0:65:65,0:40:0.00,-21.18,-318.44	0/0:21:21,0:40:-0.00,-7.93,-103.18	0/0:22:22,0:40:-0.00,-8.23,-108.08	0/0:24:24,0:40:-0.00,-8.83,-117.86	0/0:11:11,0:40:-0.00,-4.92,-54.26	0/0:34:34,0:40:-0.00,-11.84,-166.78	0/0:28:28,0:40:-0.00,-10.04,-137.43	0/0:29:29,0:40:-0.00,-10.34,-142.32	0/0:72:72,0:40:0.00,-23.28,-352.68	0/0:53:53,0:40:-0.00,-17.56,-259.73	0/0:22:22,0:40:-0.00,-8.23,-108.08	0/0:18:18,0:40:-0.00,-7.03,-88.51	0/0:59:59,0:40:0.00,-19.37,-289.08	0/0:21:21,0:40:-0.00,-7.93,-103.18	0/0:23:23,0:40:-0.00,-8.53,-112.97	0/0:45:45,0:40:-0.00,-15.16,-220.59
5416	305	5416:305	A	C	.	PASS	NS=92;AF=0.141	GT:DP:AD:GQ:GL	0/0:7:7,0:40:-0.00,-3.89,-24.35	0/0:12:12,0:40:-0.00,-5.39,-41.20	./.	./.	0/0:7:7,0:40:-0.00,-3.89,-24.35	0/0:11:11,0:40:-0.00,-5.09,-37.83	0/0:12:12,0:40:-0.00,-5.39,-41.20	0/0:13:13,0:40:-0.00,-5.70,-44.57	0/0:14:14,0:40:-0.00,-6.00,-47.94	0/0:29:29,0:40:-0.00,-10.51,-98.48	0/0:8:8,0:40:-0.00,-4.19,-27.72	./.	0/0:23:23,0:40:-0.00,-8.70,-78.26	0/0:18:18,0:40:-0.00,-7.20,-61.42	0/0:24:24,0:40:-0.00,-9.00,-81.63	0/0:17:17,0:40:-0.00,-6.90,-58.05	0/0:20:20,0:40:-0.00,-7.80,-68.15	0/0:16:16,0:40:-0.00,-6.60,-54.68	./.	./.	./.	0/0:8:8,0:40:-0.00,-4.19,-27.72	./.	0/0:27:26,1:40:-0.00,-6.54,-85.00	0/0:20:20,0:40:-0.00,-7.80,-68.15	0/0:14:14,0:40:-0.00,-6.00,-47.94	0/0:16:16,0:40:-0.00,-6.60,-54.68	0/0:18:18,0:40:-0.00,-7.20,-61.42	0/0:14:14,0:40:-0.00,-6.00,-47.94	0/0:12:12,0:40:-0.00,-5.39,-41.20	0/0:10:10,0:40:-0.00,-4.79,-34.46	0/0:12:12,0:40:-0.00,-5.39,-41.20	0/0:11:11,0:40:-0.00,-5.09,-37.83	0/0:6:6,0:40:-0.00,-3.59,-20.98	0/0:11:11,0:40:-0.00,-5.09,-37.83	0/0:13:13,0:40:-0.00,-5.70,-44.57	0/0:21:21,0:40:-0.00,-8.10,-71.52	0/0:16:16,0:40:-0.00,-6.60,-54.68	0/0:15:15,0:40:-0.00,-6.30,-51.31	0/0:10:10,0:40:-0.00,-4.79,-34.46	0/0:11:11,0:40:-0.00,-5.09,-37.83	0/0:21:21,0:40:-0.00,-8.10,-71.52	0/0:26:26,0:40:-0.00,-9.61,-88.37	./.	./.	./.	./.	./.	0/0:21:21,0:40:-0.00,-8.10,-71.52	0/0:29:29,0:40:-0.00,-10.51,-98.48	0/0:14:14,0:40:-0.00,-6.00,-47.94	0/0:14:14,0:40:-0.00,-6.00,-47.94	0/0:14:14,0:40:-0.00,-6.00,-47.94	0/0:16:16,0:40:-0.00,-6.60,-54.68	./.	./.	0/0:14:14,0:40:-0.00,-6.00,-47.94	./.	./.	./.	./.	./.	./.	./.	./.	./.	./.	./.	./.	1/1:48:0,48:40:-160.99,-15.46,-0.00	1/1:4:0,4:28:-12.72,-2.23,-0.00	1/1:5:0,5:31:-16.09,-2.53,-0.00	./.	1/1:13:0,13:40:-43.05,-4.94,-0.00	./.	./.	1/1:3:0,3:25:-9.35,-1.93,-0.01	1/1:20:0,20:40:-66.63,-7.04,-0.00	./.	./.	1/1:13:0,13:40:-43.05,-4.94,-0.00	1/1:6:0,6:35:-19.46,-2.83,-0.00	1/1:13:0,13:40:-43.05,-4.94,-0.00	1/1:19:0,19:40:-63.26,-6.74,-0.00	./.	1/1:6:0,6:35:-19.46,-2.83,-0.00	1/1:14:0,14:40:-46.42,-5.24,-0.00	1/1:9:0,9:40:-29.57,-3.73,-0.00	./.	./.	./.	./.	./.	0/0:8:8,0:40:-0.00,-4.19,-27.72	./.	./.	0/0:21:21,0:40:-0.00,-8.10,-71.52	0/0:7:7,0:40:-0.00,-3.89,-24.35	./.	0/0:15:15,0:40:-0.00,-6.30,-51.31	0/0:11:11,0:40:-0.00,-5.09,-37.83	0/0:6:6,0:40:-0.00,-3.59,-20.98	0/0:5:5,0:40:-0.00,-3.29,-17.61	0/0:19:19,0:40:-0.00,-7.50,-64.79	0/0:11:11,0:40:-0.00,-5.09,-37.83	0/0:7:7,0:40:-0.00,-3.89,-24.35	0/0:13:13,0:40:-0.00,-5.70,-44.57	0/0:6:6,0:40:-0.00,-3.59,-20.98	0/0:11:11,0:40:-0.00,-5.09,-37.83	0/0:6:6,0:40:-0.00,-3.59,-20.98	0/0:8:8,0:40:-0.00,-4.19,-27.72	0/0:12:12,0:40:-0.00,-5.39,-41.20	0/0:39:39,0:40:-0.00,-13.52,-132.18	0/0:17:17,0:40:-0.00,-6.90,-58.05	0/0:10:10,0:40:-0.00,-4.79,-34.46	0/0:4:4,0:36:-0.00,-2.99,-14.24	0/0:13:12,0:40:-0.00,-5.39,-41.20	0/0:9:9,0:40:-0.00,-4.49,-31.09	./.	0/0:25:25,0:40:-0.00,-9.31,-85.00	0/0:14:14,0:40:-0.00,-6.00,-47.94	./.	./.	0/0:9:9,0:40:-0.00,-4.49,-31.09	0/0:19:19,0:40:-0.00,-7.50,-64.79	./.	0/0:8:8,0:40:-0.00,-4.19,-27.72	0/0:15:15,0:40:-0.00,-6.30,-51.31	./.	0/0:12:12,0:40:-0.00,-5.39,-41.20	0/0:5:5,0:40:-0.00,-3.29,-17.61	0/0:5:5,0:40:-0.00,-3.29,-17.61	0/0:4:4,0:36:-0.00,-2.99,-14.24	./.	0/0:24:24,0:40:-0.00,-9.00,-81.63	0/0:21:21,0:40:-0.00,-8.10,-71.52	0/0:6:6,0:40:-0.00,-3.59,-20.98	0/0:11:11,0:40:-0.00,-5.09,-37.83
5417	81	5417:81	A	C	.	PASS	NS=118;AF=0.178	GT:DP:AD:GQ:GL	0/0:8:8,0:33:-0.00,-2.66,-31.65	0/0:26:26,0:40:-0.00,-8.08,-98.43	0/0:23:23,0:40:-0.00,-7.17,-87.30	0/0:16:15,1:19:-0.02,-1.37,-53.93	0/0:6:6,0:26:-0.00,-2.06,-24.23	0/0:34:34,0:40:-0.00,-10.48,-128.12	0/0:17:17,0:40:-0.00,-5.37,-65.04	0/0:21:21,0:40:-0.00,-6.57,-79.88	0/0:17:17,0:40:-0.00,-5.37,-65.04	0/0:21:21,0:40:-0.00,-6.57,-79.88	0/0:9:9,0:36:-0.00,-2.96,-35.36	./.	0/0:37:37,0:40:-0.00,-11.39,-139.25	0/0:25:25,0:40:-0.00,-7.77,-94.72	0/0:19:19,0:40:-0.00,-5.97,-72.46	0/0:40:40,0:40:-0.00,-12.29,-150.38	0/0:36:36,0:40:-0.00,-11.08,-135.54	0/0:24:24,0:40:-0.00,-7.47,-91.01	./.	./.	./.	./.	0/0:10:10,0:39:-0.00,-3.26,-39.07	0/0:18:18,0:40:-0.00,-5.67,-68.75	0/0:8:8,0:33:-0.00,-2.66,-31.65	0/0:18:18,0:40:-0.00,-5.67,-68.75	0/0:6:6,0:26:-0.00,-2.06,-24.23	0/0:12:12,0:40:-0.00,-3.86,-46.49	0/0:30:30,0:40:-0.00,-9.28,-113.27	0/0:17:17,0:40:-0.00,-5.37,-65.04	0/0:7:7,0:30:-0.00,-2.36,-27.94	0/0:16:16,0:40:-0.00,-5.07,-61.33	0/0:14:14,0:40:-0.00,-4.46,-53.91	0/0:10:10,0:39:-0.00,-3.26,-39.07	0/0:6:6,0:26:-0.00,-2.06,-24.23	0/1:31:28,3:21:-1.56,-0.01,-96.29	0/1:20:17,3:40:-4.86,-0.00,-58.77	0/1:16:13,3:40:-6.07,-0.00,-45.13	0/1:21:17,4:40:-8.27,-0.00,-58.47	0/0:23:22,1:40:-0.00,-3.46,-79.88	0/0:16:15,1:19:-0.02,-1.37,-53.93	0/0:18:17,1:25:-0.00,-1.96,-61.33	0/1:21:18,3:40:-4.56,-0.00,-62.18	0/1:42:36,5:40:-5.96,-0.00,-122.95	0/1:35:30,5:40:-7.77,-0.00,-102.49	./.	0/1:6:5,1:22:-1.66,-0.01,-18.47	0/1:13:7,6:40:-18.10,0.00,-23.77	0/1:56:42,14:40:-34.84,0.00,-140.70	./.	0/0:20:19,1:32:-0.00,-2.56,-68.75	./.	./.	0/1:32:29,3:17:-1.27,-0.02,-99.71	0/0:18:17,1:25:-0.00,-1.96,-61.33	0/0:8:8,0:33:-0.00,-2.66,-31.65	0/0:21:20,1:35:-0.00,-2.86,-72.46	0/0:16:16,0:40:-0.00,-5.07,-61.33	0/0:18:18,0:40:-0.00,-5.67,-68.75	0/0:19:19,0:40:-0.00,-5.97,-72.46	0/0:15:15,0:40:-0.00,-4.76,-57.62	0/0:14:14,0:40:-0.00,-4.46,-53.91	0/0:18:18,0:40:-0.00,-5.67,-68.75	0/0:15:15,0:40:-0.00,-4.76,-57.62	0/0:26:26,0:40:-0.00,-8.08,-98.43	0/0:10:10,0:39:-0.00,-3.26,-39.07	0/0:23:23,0:40:-0.00,-7.17,-87.30	0/0:20:20,0:40:-0.00,-6.27,-76.17	0/0:18:18,0:40:-0.00,-5.67,-68.75	0/1:28:9,19:40:-61.82,0.00,-26.68	0/0:21:20,1:35:-0.00,-2.86,-72.46	0/1:20:17,3:40:-4.86,-0.00,-58.77	0/0:15:15,0:40:-0.00,-4.76,-57.62	0/1:33:30,3:14:-1.00,-0.05,-103.14	0/1:15:7,8:40:-24.92,0.00,-23.17	0/1:5:4,1:25:-1.96,-0.00,-15.05	./.	0/1:44:38,6:40:-8.77,-0.00,-129.47	./.	0/1:12:10,2:40:-3.56,-0.00,-35.20	0/0:23:22,1:40:-0.00,-3.46,-79.88	0/1:43:35,8:40:-16.49,0.00,-118.64	0/1:34:27,7:40:-15.49,0.00,-91.66	0/1:40:34,6:40:-9.97,-0.00,-115.83	0/1:37:28,9:40:-22.01,0.00,-94.47	0/1:59:49,10:40:-19.10,0.00,-165.77	0/1:26:13,13:40:-40.16,0.00,-42.12	0/0:11:11,0:40:-0.00,-3.56,-42.78	./.	./.	0/1:44:30,14:40:-38.45,0.00,-99.78	./.	0/0:54:53,1:40:-0.00,-12.79,-194.90	0/1:63:57,6:37:-3.05,-0.00,-194.25	0/1:130:118,12:40:-5.15,-0.00,-400.42	0/1:20:16,4:40:-8.57,-0.00,-55.06	0/1:10:7,3:40:-7.87,-0.00,-24.67	0/1:17:14,3:40:-5.76,-0.00,-48.54	0/1:25:18,7:40:-18.20,0.00,-60.98	0/1:17:13,4:40:-9.47,-0.00,-44.83	./.	0/1:23:17,6:40:-15.09,0.00,-57.87	./.	0/1:31:24,7:40:-16.39,0.00,-81.43	0/1:24:19,5:40:-11.08,-0.00,-64.99	./.	0/1:10:8,2:40:-4.16,-0.00,-28.39	0/0:17:16,1:22:-0.01,-1.67,-57.63	./.	0/1:18:9,9:40:-27.73,0.00,-29.69	./.	0/1:23:19,4:40:-7.67,-0.00,-65.29	0/1:24:16,8:40:-22.21,0.00,-53.86	0/1:9:6,3:40:-8.17,-0.00,-21.27	0/1:18:16,2:23:-1.76,-0.01,-55.67	0/0:5:5,0:23:-0.01,-1.76,-20.52	0/0:4:4,0:20:-0.01,-1.47,-16.82	0/1:44:34,10:40:-23.61,0.00,-114.62	0/0:8:8,0:33:-0.00,-2.66,-31.65	0/0:18:18,0:40:-0.00,-5.67,-68.75	0/0:14:14,0:40:-0.00,-4.46,-53.91	0/0:78:78,0:40:0.00,-23.72,-291.37	0/0:23:23,0:40:-0.00,-7.17,-87.30	0/0:27:27,0:40:-0.00,-8.38,-102.14	0/0:9:9,0:36:-0.00,-2.96,-35.36	0/0:13:13,0:40:-0.00,-4.16,-50.20	0/0:25:25,0:40:-0.00,-7.77,-94.72	0/0:23:23,0:40:-0.00,-7.17,-87.30	0/0:29:29,0:40:-0.00,-8.98,-109.56	0/0:49:49,0:40:-0.00,-15.00,-183.77	0/0:15:15,0:40:-0.00,-4.76,-57.62	0/0:6:6,0:26:-0.00,-2.06,-24.23	0/0:5:5,0:23:-0.01,-1.76,-20.52	0/0:8:8,0:33:-0.00,-2.66,-31.65	0/0:13:13,0:40:-0.00,-4.16,-50.20	./.	0/0:9:9,0:36:-0.00,-2.96,-35.36	0/0:19:19,0:40:-0.00,-5.97,-72.46
5533	202	5533:202	G	A	.	PASS	NS=77;AF=0.104	GT:DP:AD:GQ:GL	./.	./.	./.	0/0:17:17,0:40:-0.00,-6.98,-42.64	./.	0/0:10:9,0:40:-0.00,-4.59,-23.01	./.	./.	./.	0/0:5:5,0:40:-0.00,-3.39,-13.20	./.	0/0:39:39,0:40:-0.00,-13.57,-96.62	./.	./.	./.	0/0:7:7,0:40:-0.00,-3.99,-18.10	./.	./.	0/0:57:55,0:40:0.00,-18.36,-135.88	0/0:28:27,0:40:-0.00,-9.98,-67.18	0/0:48:48,0:40:0.00,-16.27,-118.70	0/0:12:12,0:40:-0.00,-5.49,-30.37	0/0:19:19,0:40:-0.00,-7.58,-47.55	./.	./.	./.	0/0:6:6,0:40:-0.00,-3.69,-15.65	0/0:19:19,0:40:-0.00,-7.58,-47.55	0/0:15:15,0:40:-0.00,-6.38,-37.73	0/0:14:14,0:40:-0.00,-6.08,-35.28	0/0:3:3,0:34:-0.00,-2.79,-8.29	0/0:11:11,0:40:-0.00,-5.19,-27.92	0/0:126:126,0:40:0.00,-39.63,-310.08	0/0:88:86,0:40:0.00,-27.65,-211.94	0/0:143:140,0:40:0.00,-43.82,-344.43	./.	./.	0/0:13:13,0:40:-0.00,-5.79,-32.83	./.	0/0:12:12,0:40:-0.00,-5.49,-30.37	./.	./.	./.	0/0:60:59,0:40:0.00,-19.56,-145.69	0/0:96:95,0:40:0.00,-30.34,-234.02	0/0:27:27,0:40:-0.00,-9.98,-67.18	0/0:28:28,0:40:-0.00,-10.28,-69.63	0/0:10:10,0:40:-0.00,-4.89,-25.46	0/0:8:8,0:40:-0.00,-4.29,-20.56	./.	./.	./.	./.	0/0:12:12,0:40:-0.00,-5.49,-30.37	0/0:45:45,0:40:-0.00,-15.37,-111.34	0/0:48:47,0:40:0.00,-15.97,-116.25	0/0:39:39,0:40:-0.00,-13.57,-96.62	0/0:5:5,0:40:-0.00,-3.39,-13.20	./.	0/0:14:14,0:40:-0.00,-6.08,-35.28	./.	./.	./.	0/0:10:10,0:40:-0.00,-4.89,-25.46	0/0:13:13,0:40:-0.00,-5.79,-32.83	./.	0/0:10:10,0:40:-0.00,-4.89,-25.46	./.	0/0:96:96,0:40:0.00,-30.64,-236.47	0/0:50:50,0:40:0.00,-16.87,-123.61	0/0:50:50,0:40:0.00,-16.87,-123.61	0/0:14:14,0:40:-0.00,-6.08,-35.28	./.	./.	0/0:36:36,0:40:-0.00,-12.67,-89.26	0/0:6:6,0:40:-0.00,-3.69,-15.65	0/0:58:58,0:40:0.00,-19.26,-143.24	0/0:22:22,0:40:-0.00,-8.48,-54.91	0/0:71:71,0:40:0.00,-23.16,-175.13	0/0:42:42,0:40:-0.00,-14.47,-103.98	./.	./.	./.	./.	./.	./.	0/0:9:9,0:40:-0.00,-4.59,-23.01	0/0:96:96,0:40:0.00,-30.64,-236.47	0/0:98:98,0:40:0.00,-31.24,-241.38	0/0:25:23,0:40:-0.00,-8.78,-57.36	./.	0/0:12:12,0:40:-0.00,-5.49,-30.37	./.	./.	0/0:12:12,0:40:-0.00,-5.49,-30.37	./.	./.	./.	0/0:12:12,0:40:-0.00,-5.49,-30.37	./.	./.	./.	0/0:10:10,0:40:-0.00,-4.89,-25.46	./.	0/0:261:257,0:40:0.00,-78.86,-631.50	./.	0/0:63:63,0:40:0.00,-20.76,-155.51	0/0:121:121,0:40:0.00,-38.13,-297.81	./.	0/0:11:11,0:40:-0.00,-5.19,-27.92	0/0:45:45,0:40:-0.00,-15.37,-111.34	./.	0/0:19:19,0:40:-0.00,-7.58,-47.55	0/0:94:94,0:40:-0.00,-30.05,-231.57	0/0:161:160,0:40:0.00,-49.81,-393.50	./.	0/0:29:29,0:40:-0.00,-10.58,-72.08	./.	./.	0/0:11:11,0:40:-0.00,-5.19,-27.92	./.	0/0:29:28,0:40:-0.00,-10.28,-69.63	./.	./.	./.	./.	0/0:263:261,0:40:0.00,-80.06,-641.32	0/0:290:286,0:40:0.00,-87.55,-702.66	0/0:281:281,0:40:-0.00,-86.05,-690.39	0/0:158:157,0:40:0.00,-48.91,-386.14	1/1:38:0,38:40:-92.31,-12.34,-0.00	1/1:86:0,85:40:-207.63,-26.42,0.00	1/1:46:1,45:40:-107.03,-12.29,-0.00	1/1:80:1,79:40:-190.45,-22.47,0.00	1/1:217:0,216:40:-529.05,-65.66,0.00	1/1:67:0,67:40:-163.46,-21.03,0.00	1/1:20:0,20:40:-48.14,-6.95,-0.00	1/1:65:0,64:40:-156.10,-20.13,0.00
5543	43	5543:43	C	T	.	PASS	NS=80;AF=0.250	GT:DP:AD:GQ:GL	./.	0/0:39:39,0:40:-0.00,-13.69,-175.54	0/0:11:11,0:40:-0.00,-5.26,-49.84	0/0:15:15,0:40:-0.00,-6.46,-67.80	0/0:10:10,0:40:-0.00,-4.96,-45.35	0/0:30:30,0:40:-0.00,-10.98,-135.14	0/0:9:9,0:40:-0.00,-4.66,-40.86	0/0:6:6,0:40:-0.00,-3.75,-27.39	./.	0/0:9:9,0:40:-0.00,-4.66,-40.86	0/0:19:19,0:40:-0.00,-7.67,-85.75	0/0:19:19,0:40:-0.00,-7.67,-85.75	./.	./.	0/0:16:16,0:40:-0.00,-6.77,-72.29	0/0:10:10,0:40:-0.00,-4.96,-45.35	./.	./.	./.	0/0:8:8,0:40:-0.00,-4.36,-36.37	0/0:13:13,0:40:-0.00,-5.86,-58.82	0/0:16:16,0:40:-0.00,-6.77,-72.29	./.	./.	1/1:23:0,23:40:-102.80,-8.42,-0.00	1/1:14:0,14:40:-62.40,-5.71,-0.00	1/1:14:0,14:40:-62.40,-5.71,-0.00	1/1:13:0,13:40:-57.91,-5.41,-0.00	./.	1/1:12:0,12:40:-53.42,-5.10,-0.00	1/1:14:0,14:40:-62.40,-5.71,-0.00	./.	./.	1/1:23:0,23:40:-102.80,-8.42,-0.00	./.	1/1:16:0,16:40:-71.37,-6.31,-0.00	1/1:34:0,34:40:-152.18,-11.73,-0.00	./.	1/1:29:0,29:40:-129.74,-10.22,-0.00	1/1:10:0,10:40:-44.44,-4.50,-0.00	1/1:21:0,21:40:-93.82,-7.81,-0.00	1/1:37:0,37:40:-165.65,-12.63,-0.00	./.	./.	1/1:17:0,17:40:-75.86,-6.61,-0.00	./.	1/1:13:0,13:40:-57.91,-5.41,-0.00	1/1:10:0,10:40:-44.44,-4.50,-0.00	1/1:14:0,14:40:-62.40,-5.71,-0.00	./.	1/1:10:0,10:40:-44.44,-4.50,-0.00	1/1:22:0,22:40:-98.31,-8.11,-0.00	./.	./.	./.	./.	1/1:28:0,28:40:-125.25,-9.92,-0.00	./.	./.	./.	./.	./.	0/0:15:15,0:40:-0.00,-6.46,-67.80	./.	./.	./.	./.	./.	0/0:24:24,0:40:-0.00,-9.17,-108.20	./.	0/0:14:14,0:40:-0.00,-6.16,-63.31	0/0:22:22,0:40:-0.00,-8.57,-99.22	0/0:11:11,0:40:-0.00,-5.26,-49.84	0/0:27:27,0:40:-0.00,-10.08,-121.67	./.	0/0:23:23,0:40:-0.00,-8.87,-103.71	0/0:22:22,0:40:-0.00,-8.57,-99.22	0/0:12:12,0:40:-0.00,-5.56,-54.33	0/0:20:20,0:40:-0.00,-7.97,-90.24	0/0:15:15,0:40:-0.00,-6.46,-67.80	0/0:18:18,0:40:-0.00,-7.37,-81.27	0/0:21:21,0:40:-0.00,-8.27,-94.73	0/0:41:41,0:40:-0.00,-14.29,-184.52	0/0:17:17,0:40:-0.00,-7.07,-76.78	0/0:11:11,0:40:-0.00,-5.26,-49.84	0/0:18:18,0:40:-0.00,-7.37,-81.27	./.	0/0:12:12,0:40:-0.00,-5.56,-54.33	0/0:20:20,0:40:-0.00,-7.97,-90.24	0/0:16:16,0:40:-0.00,-6.77,-72.29	./.	0/0:11:11,0:40:-0.00,-5.26,-49.84	./.	0/0:10:10,0:40:-0.00,-4.96,-45.35	./.	0/0:41:41,0:40:-0.00,-14.29,-184.52	./.	0/0:15:15,0:40:-0.00,-6.46,-67.80	0/0:32:32,0:40:-0.00,-11.58,-144.12	0/0:43:43,0:40:-0.00,-14.89,-193.50	./.	0/0:30:30,0:40:-0.00,-10.98,-135.14	./.	0/0:17:17,0:40:-0.00,-7.07,-76.78	0/0:17:17,0:40:-0.00,-7.07,-76.78	0/0:18:18,0:40:-0.00,-7.37,-81.27	./.	0/0:31:31,0:40:-0.00,-11.28,-139.63	./.	./.	./.	0/0:16:16,0:40:-0.00,-6.77,-72.29	0/0:13:13,0:40:-0.00,-5.86,-58.82	0/0:29:29,0:40:-0.00,-10.68,-130.65	./.	0/0:17:17,0:40:-0.00,-7.07,-76.78	./.	./.	0/0:23:23,0:40:-0.00,-8.87,-103.71	./.	0/0:12:12,0:40:-0.00,-5.56,-54.33	./.	0/0:15:15,0:40:-0.00,-6.46,-67.80	./.	0/0:12:12,0:40:-0.00,-5.56,-54.33	0/0:15:15,0:40:-0.00,-6.46,-67.80	0/0:19:19,0:40:-0.00,-7.67,-85.75	./.	./.	0/0:26:26,0:40:-0.00,-9.78,-117.18	./.	./.	./.	./.	./.	0/0:22:22,0:40:-0.00,-8.57,-99.22	0/0:15:15,0:40:-0.00,-6.46,-67.80	0/0:9:9,0:40:-0.00,-4.66,-40.86
5581	82	5581:82	G	T	.	PASS	NS=84;AF=0.393	GT:DP:AD:GQ:GL	0/0:47:47,0:40:0.00,-16.06,-154.78	0/0:36:36,0:40:-0.00,-12.75,-118.60	0/0:19:19,0:40:-0.00,-7.64,-62.69	0/0:38:38,0:40:-0.00,-13.35,-125.18	0/0:18:18,0:40:-0.00,-7.34,-59.40	0/0:43:43,0:40:-0.00,-14.86,-141.63	0/0:32:32,0:40:-0.00,-11.55,-105.44	0/0:23:23,0:40:-0.00,-8.84,-75.84	0/0:37:37,0:40:-0.00,-13.05,-121.89	0/0:47:47,0:40:0.00,-16.06,-154.78	0/0:30:30,0:40:-0.00,-10.95,-98.87	0/0:19:19,0:40:-0.00,-7.64,-62.69	0/0:48:47,1:40:-0.00,-13.07,-151.49	0/0:40:40,0:40:-0.00,-13.96,-131.76	0/0:30:30,0:40:-0.00,-10.95,-98.87	0/0:29:29,0:40:-0.00,-10.65,-95.58	0/0:44:44,0:40:-0.00,-15.16,-144.91	0/0:39:39,0:40:-0.00,-13.65,-128.47	0/0:39:39,0:40:-0.00,-13.65,-128.47	./.	0/0:66:66,0:40:0.00,-21.78,-217.28	0/0:34:34,0:40:-0.00,-12.15,-112.02	0/0:16:16,0:40:-0.00,-6.74,-52.82	./.	./.	./.	./.	./.	./.	./.	./.	./.	./.	./.	./.	0/0:38:38,0:40:-0.00,-13.35,-125.18	0/0:29:29,0:40:-0.00,-10.65,-95.58	0/0:24:24,0:40:-0.00,-9.14,-79.13	0/0:40:40,0:40:-0.00,-13.96,-131.76	0/0:17:17,0:40:-0.00,-7.04,-56.11	0/0:21:21,0:40:-0.00,-8.24,-69.26	0/0:33:33,0:40:-0.00,-11.85,-108.73	0/0:26:26,0:40:-0.00,-9.74,-85.71	0/0:29:29,0:40:-0.00,-10.65,-95.58	0/0:28:28,0:40:-0.00,-10.35,-92.29	0/0:29:29,0:40:-0.00,-10.65,-95.58	0/0:18:18,0:40:-0.00,-7.34,-59.40	0/0:14:14,0:40:-0.00,-6.13,-46.24	0/0:26:26,0:40:-0.00,-9.74,-85.71	0/0:24:24,0:40:-0.00,-9.14,-79.13	0/0:19:19,0:40:-0.00,-7.64,-62.69	0/0:78:78,0:40:0.00,-25.39,-256.75	0/0:17:17,0:40:-0.00,-7.04,-56.11	0/0:16:16,0:40:-0.00,-6.74,-52.82	0/0:26:26,0:40:-0.00,-9.74,-85.71	0/0:43:43,0:40:-0.00,-14.86,-141.63	./.	./.	./.	./.	./.	./.	./.	./.	./.	./.	./.	./.	./.	1/1:41:0,41:40:-134.66,-14.07,-0.00	./.	1/1:17:0,17:40:-55.72,-6.85,-0.00	./.	./.	1/1:27:0,27:40:-88.62,-9.85,-0.00	./.	1/1:19:0,19:40:-62.30,-7.45,-0.00	1/1:10:0,10:40:-32.70,-4.74,-0.00	1/1:27:0,27:40:-88.62,-9.85,-0.00	1/1:15:0,15:40:-49.15,-6.24,-0.00	1/1:12:0,12:40:-39.28,-5.34,-0.00	1/1:22:0,22:40:-72.17,-8.35,-0.00	1/1:16:0,16:40:-52.44,-6.54,-0.00	1/1:24:0,24:40:-78.75,-8.95,-0.00	./.	./.	1/1:34:0,34:40:-111.64,-11.96,-0.00	1/1:43:0,43:40:-141.24,-14.67,-0.00	1/1:13:0,13:40:-42.57,-5.64,-0.00	./.	./.	./.	./.	./.	./.	./.	1/1:23:0,23:40:-75.46,-8.65,-0.00	./.	./.	1/1:12:0,12:40:-39.28,-5.34,-0.00	1/1:20:0,20:40:-65.59,-7.75,-0.00	./.	./.	./.	./.	1/1:19:0,18:40:-59.01,-7.15,-0.00	1/1:43:0,43:40:-141.24,-14.67,-0.00	1/1:20:0,20:40:-65.59,-7.75,-0.00	1/1:11:0,11:40:-35.99,-5.04,-0.00	1/1:8:0,8:40:-26.12,-4.14,-0.00	1/1:27:0,27:40:-88.62,-9.85,-0.00	./.	1/1:110:0,110:40:-361.62,-34.82,0.00	1/1:19:0,19:40:-62.30,-7.45,-0.00	1/1:21:0,21:40:-68.88,-8.05,-0.00	./.	1/1:6:0,6:40:-19.54,-3.54,-0.00	./.	./.	1/1:8:0,8:40:-26.12,-4.14,-0.00	./.	1/1:16:0,16:40:-52.44,-6.54,-0.00	./.	./.	1/1:14:0,14:40:-45.86,-5.94,-0.00	1/1:22:0,22:40:-72.17,-8.35,-0.00	./.	./.	1/1:16:0,16:40:-52.44,-6.54,-0.00	1/1:25:0,25:40:-82.04,-9.25,-0.00	0/0:94:94,0:40:0.00,-30.20,-309.37	0/0:56:56,0:40:0.00,-18.77,-184.38	0/0:41:41,0:40:-0.00,-14.26,-135.05	0/0:132:132,0:40:0.00,-41.63,-434.36	0/0:193:191,0:40:0.00,-59.38,-628.42	0/0:164:163,1:40:0.00,-47.97,-533.04	0/0:75:75,0:40:0.00,-24.48,-246.88	0/0:105:105,0:40:-0.00,-33.51,-345.55
5605	112	5605:112	A	C	.	PASS	NS=57;AF=0.140	GT:DP:AD:GQ:GL	1/1:13:0,13:40:-42.56,-5.00,-0.00	./.	./.	./.	./.	./.	./.	./.	./.	./.	./.	./.	./.	./.	./.	./.	./.	1/1:17:0,17:40:-55.90,-6.20,-0.00	./.	./.	./.	./.	./.	1/1:14:0,14:40:-45.90,-5.30,-0.00	./.	1/1:16:0,16:40:-52.56,-5.90,-0.00	./.	./.	./.	./.	./.	./.	./.	./.	./.	./.	./.	./.	./.	./.	./.	./.	./.	./.	./.	1/1:21:0,21:40:-69.23,-7.40,-0.00	./.	./.	./.	./.	./.	./.	./.	./.	./.	./.	./.	1/1:8:0,8:40:-25.90,-3.49,-0.00	./.	./.	./.	./.	1/1:18:0,18:40:-59.23,-6.50,-0.00	./.	./.	./.	1/1:14:0,14:40:-45.90,-5.30,-0.00	./.	./.	0/0:32:32,0:40:-0.00,-11.47,-107.41	0/0:25:25,0:40:-0.00,-9.37,-84.08	0/0:9:9,0:40:-0.00,-4.55,-30.76	0/0:11:11,0:40:-0.00,-5.16,-37.42	0/0:25:25,0:40:-0.00,-9.37,-84.08	./.	0/0:17:17,0:40:-0.00,-6.96,-57.42	0/0:22:22,0:40:-0.00,-8.47,-74.08	0/0:33:33,0:40:-0.00,-11.77,-110.74	./.	0/0:14:14,0:40:-0.00,-6.06,-47.42	0/0:15:15,0:40:-0.00,-6.36,-50.75	0/0:28:28,0:40:-0.00,-10.27,-94.08	0/0:20:20,0:40:-0.00,-7.86,-67.42	0/0:36:36,0:40:-0.00,-12.68,-120.74	0/0:14:14,0:40:-0.00,-6.06,-47.42	0/0:19:19,0:40:-0.00,-7.56,-64.08	0/0:18:18,0:40:-0.00,-7.26,-60.75	0/0:22:22,0:40:-0.00,-8.47,-74.08	0/0:24:24,0:40:-0.00,-9.07,-80.75	0/0:34:34,0:40:-0.00,-12.08,-114.08	0/0:10:10,0:40:-0.00,-4.86,-34.09	0/0:28:28,0:40:-0.00,-10.27,-94.08	./.	0/0:15:15,0:40:-0.00,-6.36,-50.75	0/0:8:8,0:40:-0.00,-4.25,-27.42	./.	0/0:19:19,0:40:-0.00,-7.56,-64.08	./.	0/0:7:7,0:40:-0.00,-3.95,-24.09	./.	./.	./.	0/0:6:6,0:40:-0.00,-3.65,-20.76	0/0:13:13,0:40:-0.00,-5.76,-44.09	./.	./.	0/0:19:19,0:40:-0.00,-7.56,-64.08	0/0:9:9,0:40:-0.00,-4.55,-30.76	0/0:13:13,0:40:-0.00,-5.76,-44.09	0/0:24:24,0:40:-0.00,-9.07,-80.75	0/0:16:16,0:40:-0.00,-6.66,-54.09	0/0:32:32,0:40:-0.00,-11.47,-107.41	./.	./.	0/0:14:14,0:40:-0.00,-6.06,-47.42	./.	0/0:36:36,0:40:-0.00,-12.68,-120.74	0/0:14:14,0:40:-0.00,-6.06,-47.42	./.	./.	0/0:8:8,0:40:-0.00,-4.25,-27.42	0/0:8:8,0:40:-0.00,-4.25,-27.42	0/0:18:18,0:40:-0.00,-7.26,-60.75	./.	0/0:11:11,0:40:-0.00,-5.16,-37.42	0/0:25:25,0:40:-0.00,-9.37,-84.08	./.	0/0:29:29,0:40:-0.00,-10.57,-97.41	./.	0/0:76:75,0:40:0.00,-24.41,-250.72	0/0:15:15,0:40:-0.00,-6.36,-50.75	0/0:19:19,0:40:-0.00,-7.56,-64.08	0/0:27:27,0:40:-0.00,-9.97,-90.75	./.	0/0:54:54,0:40:0.00,-18.09,-180.73	0/0:25:25,0:40:-0.00,-9.37,-84.08	0/0:48:48,0:40:-0.00,-16.29,-160.74	./.
5801	60	5801:60	A	C	.	PASS	NS=101;AF=0.079	GT:DP:AD:GQ:GL	0/0:11:11,0:40:-0.00,-5.23,-51.52	0/0:13:13,0:40:-0.00,-5.83,-60.70	0/0:11:11,0:40:-0.00,-5.23,-51.52	0/0:17:17,0:40:-0.00,-7.03,-79.05	0/0:21:21,0:40:-0.00,-8.24,-97.41	0/0:29:29,0:40:-0.00,-10.64,-134.12	0/0:15:15,0:40:-0.00,-6.43,-69.88	0/0:16:16,0:40:-0.00,-6.73,-74.46	0/0:10:10,0:40:-0.00,-4.93,-46.93	0/0:13:13,0:40:-0.00,-5.83,-60.70	0/0:9:9,0:40:-0.00,-4.62,-42.34	./.	0/0:24:24,0:40:-0.00,-9.14,-111.18	0/0:39:39,0:40:-0.00,-13.65,-180.02	0/0:34:34,0:40:-0.00,-12.15,-157.07	0/0:25:25,0:40:-0.00,-9.44,-115.77	0/0:28:28,0:40:-0.00,-10.34,-129.54	0/0:16:16,0:40:-0.00,-6.73,-74.46	./.	./.	./.	./.	./.	0/0:10:10,0:40:-0.00,-4.93,-46.93	0/0:10:10,0:40:-0.00,-4.93,-46.93	0/0:12:12,0:40:-0.00,-5.53,-56.11	0/0:13:13,0:40:-0.00,-5.83,-60.70	0/0:21:21,0:40:-0.00,-8.24,-97.41	0/0:20:20,0:40:-0.00,-7.94,-92.82	0/0:27:27,0:40:-0.00,-10.04,-124.95	0/0:18:18,0:40:-0.00,-7.33,-83.64	0/0:29:29,0:40:-0.00,-10.64,-134.12	0/0:19:19,0:40:-0.00,-7.63,-88.23	0/0:15:15,0:40:-0.00,-6.43,-69.88	0/0:11:11,0:40:-0.00,-5.23,-51.52	0/0:13:13,0:40:-0.00,-5.83,-60.70	0/0:5:5,0:40:-0.00,-3.42,-23.98	0/0:23:23,0:40:-0.00,-8.84,-106.59	0/0:8:8,0:40:-0.00,-4.32,-37.75	0/0:15:15,0:40:-0.00,-6.43,-69.88	0/0:6:6,0:40:-0.00,-3.72,-28.57	0/0:26:26,0:40:-0.00,-9.74,-120.36	0/0:28:28,0:40:-0.00,-10.34,-129.54	./.	0/0:11:11,0:40:-0.00,-5.23,-51.52	./.	./.	./.	./.	./.	0/0:12:12,0:40:-0.00,-5.53,-56.11	0/0:21:21,0:40:-0.00,-8.24,-97.41	0/0:34:34,0:40:-0.00,-12.15,-157.07	0/0:7:7,0:40:-0.00,-4.02,-33.16	./.	./.	./.	0/0:23:23,0:40:-0.00,-8.84,-106.59	0/0:28:28,0:40:-0.00,-10.34,-129.54	0/0:26:26,0:40:-0.00,-9.74,-120.36	0/0:22:22,0:40:-0.00,-8.54,-102.00	0/0:14:14,0:40:-0.00,-6.13,-65.29	0/0:15:15,0:40:-0.00,-6.43,-69.88	0/0:8:8,0:40:-0.00,-4.32,-37.75	0/0:16:16,0:40:-0.00,-6.73,-74.46	0/0:19:19,0:40:-0.00,-7.63,-88.23	0/0:16:16,0:40:-0.00,-6.73,-74.46	0/0:3:3,0:35:-0.00,-2.82,-14.80	./.	0/0:17:17,0:40:-0.00,-7.03,-79.05	0/0:33:33,0:40:-0.00,-11.85,-152.48	0/0:26:26,0:40:-0.00,-9.74,-120.36	0/0:12:12,0:40:-0.00,-5.53,-56.11	0/0:29:29,0:40:-0.00,-10.64,-134.12	0/0:20:20,0:40:-0.00,-7.94,-92.82	./.	./.	0/0:12:12,0:40:-0.00,-5.53,-56.11	./.	0/0:20:20,0:40:-0.00,-7.94,-92.82	0/0:17:17,0:40:-0.00,-7.03,-79.05	0/0:8:8,0:40:-0.00,-4.32,-37.75	0/0:6:6,0:40:-0.00,-3.72,-28.57	0/0:7:7,0:40:-0.00,-4.02,-33.16	0/0:23:23,0:40:-0.00,-8.84,-106.59	./.	0/0:13:13,0:40:-0.00,-5.83,-60.70	0/0:12:12,0:40:-0.00,-5.53,-56.11	0/0:8:8,0:40:-0.00,-4.32,-37.75	./.	./.	0/0:7:7,0:40:-0.00,-4.02,-33.16	0/0:6:6,0:40:-0.00,-3.72,-28.57	0/0:9:9,0:40:-0.00,-4.62,-42.34	./.	0/0:7:7,0:40:-0.00,-4.02,-33.16	0/0:17:17,0:40:-0.00,-7.03,-79.05	0/0:7:7,0:40:-0.00,-4.02,-33.16	0/0:20:20,0:40:-0.00,-7.94,-92.82	0/0:21:21,0:40:-0.00,-8.24,-97.41	0/0:21:21,0:40:-0.00,-8.24,-97.41	0/0:5:5,0:40:-0.00,-3.42,-23.98	0/0:21:21,0:40:-0.00,-8.24,-97.41	./.	0/0:22:22,0:40:-0.00,-8.54,-102.00	0/0:4:4,0:38:-0.00,-3.12,-19.39	0/0:8:8,0:40:-0.00,-4.32,-37.75	./.	./.	0/0:5:5,0:40:-0.00,-3.42,-23.98	./.	./.	./.	./.	0/0:11:11,0:40:-0.00,-5.23,-51.52	./.	0/0:7:7,0:40:-0.00,-4.02,-33.16	0/0:12:12,0:40:-0.00,-5.53,-56.11	1/1:13:0,13:40:-58.62,-4.79,-0.00	1/1:7:0,7:36:-31.09,-2.99,-0.00	1/1:21:0,21:40:-95.34,-7.20,-0.00	./.	./.	./.	1/1:10:0,10:40:-44.86,-3.89,-0.00	./.	1/1:78:0,78:40:-356.93,-24.36,0.00	1/1:53:0,53:40:-242.20,-16.83,0.00	1/1:74:0,74:40:-338.57,-23.15,0.00	1/1:175:0,175:40:-802.09,-53.56,0.00	0/0:7:7,0:40:-0.00,-4.02,-33.16	0/0:20:20,0:40:-0.00,-7.94,-92.82	./.	0/0:19:19,0:40:-0.00,-7.63,-88.23	0/0:36:36,0:40:-0.00,-12.75,-166.25	0/0:10:10,0:40:-0.00,-4.93,-46.93	./.	0/0:11:11,0:40:-0.00,-5.23,-51.52
5805	250	5805:250	A	T	.	PASS	NS=70;AF=0.400	GT:DP:AD:GQ:GL	1/1:17:0,17:40:-11.57,-5.47,-0.00	1/1:8:0,8:40:-5.36,-3.48,-0.00	./.	1/1:35:0,35:40:-24.00,-9.44,-0.00	1/1:19:0,19:40:-12.95,-5.91,-0.00	1/1:11:0,11:40:-7.43,-4.15,-0.00	1/1:10:0,10:40:-6.74,-3.92,-0.00	1/1:11:0,11:40:-7.43,-4.15,-0.00	./.	./.	./.	1/1:51:0,51:40:-35.05,-12.96,-0.00	./.	1/1:15:0,15:40:-10.19,-5.03,-0.00	./.	./.	./.	./.	1/1:64:0,64:40:-44.02,-15.83,0.00	1/1:20:0,20:40:-13.64,-6.13,-0.00	1/1:58:1,57:40:-38.50,-13.81,-0.00	1/1:45:0,45:40:-30.90,-11.64,-0.00	1/1:49:0,47:40:-32.29,-12.08,-0.00	0/0:12:12,0:40:-0.00,-4.53,-8.45	0/0:28:28,0:40:-0.00,-8.06,-19.50	0/0:19:18,1:40:-0.00,-5.38,-11.90	0/0:58:55,3:40:-0.00,-12.60,-36.07	./.	./.	0/0:6:6,0:39:-0.00,-3.21,-4.31	0/0:28:27,1:40:-0.00,-7.37,-18.12	0/0:25:21,4:40:-0.00,-4.63,-11.90	0/0:51:51,0:40:-0.00,-13.13,-35.38	0/0:42:42,0:40:-0.00,-11.14,-29.16	./.	1/1:29:0,29:40:-19.86,-8.11,-0.00	./.	./.	./.	./.	1/1:6:0,6:37:-3.98,-3.04,-0.00	1/1:22:0,22:40:-15.02,-6.57,-0.00	./.	1/1:44:0,44:40:-30.21,-11.42,-0.00	1/1:36:0,36:40:-24.69,-9.66,-0.00	1/1:27:0,27:40:-18.48,-7.67,-0.00	1/1:31:0,31:40:-21.24,-8.55,-0.00	1/1:36:2,31:40:-19.86,-7.61,-0.00	1/1:25:0,25:40:-17.10,-7.23,-0.00	./.	1/1:19:0,19:40:-12.95,-5.91,-0.00	./.	1/1:17:0,17:40:-11.57,-5.47,-0.00	./.	1/1:28:0,28:40:-19.17,-7.89,-0.00	1/1:41:0,41:40:-28.14,-10.76,-0.00	1/1:35:0,35:40:-24.00,-9.44,-0.00	./.	0/0:9:9,0:40:-0.00,-3.87,-6.38	./.	0/0:33:32,0:40:-0.00,-8.94,-22.26	0/0:8:8,0:40:-0.00,-3.65,-5.69	0/0:18:15,3:40:-0.00,-3.78,-8.45	./.	./.	0/0:16:16,0:40:-0.00,-5.41,-11.21	0/0:15:15,0:40:-0.00,-5.19,-10.52	0/0:29:29,0:40:-0.00,-8.28,-20.19	0/0:34:34,0:40:-0.00,-9.38,-23.64	0/0:10:10,0:40:-0.00,-4.09,-7.07	0/0:45:45,0:40:-0.00,-11.80,-31.24	0/0:26:26,0:40:-0.00,-7.62,-18.12	0/0:22:22,0:40:-0.00,-6.74,-15.36	0/0:11:11,0:40:-0.00,-4.31,-7.76	0/0:15:15,0:40:-0.00,-5.19,-10.52	0/0:7:5,2:26:-0.01,-2.05,-2.24	0/0:31:31,0:40:-0.00,-8.72,-21.57	0/0:14:14,0:40:-0.00,-4.97,-9.83	0/0:61:61,0:40:0.00,-15.33,-42.28	0/0:32:32,0:40:-0.00,-8.94,-22.26	0/0:18:18,0:40:-0.00,-5.85,-12.59	0/0:17:17,0:40:-0.00,-5.63,-11.90	0/0:22:22,0:40:-0.00,-6.74,-15.36	0/0:16:16,0:40:-0.00,-5.41,-11.21	0/0:12:12,0:40:-0.00,-4.53,-8.45	0/0:21:21,0:40:-0.00,-6.51,-14.66	0/0:14:14,0:40:-0.00,-4.97,-9.83	0/0:27:27,0:40:-0.00,-7.84,-18.81	0/0:33:33,0:40:-0.00,-9.16,-22.95	0/0:33:33,0:40:-0.00,-9.16,-22.95	./.	./.	./.	./.	./.	./.	./.	./.	./.	./.	./.	./.	./.	./.	./.	./.	./.	./.	./.	./.	./.	./.	./.	./.	./.	./.	./.	./.	./.	./.	./.	./.	./.	0/0:29:2,0:21:-0.01,-2.34,-1.56	0/0:45:1,0:13:-0.06,-2.17,-0.92	./.	./.	./.	0/0:32:1,0:13:-0.06,-2.17,-0.92	./.	./.	./.	./.	./.	./.	0/0:31:1,0:13:-0.06,-2.17,-0.92	./.	./.
5848	264	5848:264	G	A	.	PASS	NS=61;AF=0.148	GT:DP:AD:GQ:GL	1/1:11:0,11:40:-24.16,-4.33,-0.00	1/1:15:0,15:40:-33.22,-5.52,-0.00	1/1:12:0,12:40:-26.43,-4.63,-0.00	./.	./.	1/1:23:0,23:40:-51.33,-7.91,-0.00	1/1:13:0,13:40:-28.69,-4.93,-0.00	1/1:24:0,24:40:-53.59,-8.21,-0.00	1/1:19:0,19:40:-42.27,-6.72,-0.00	1/1:9:0,9:40:-19.64,-3.73,-0.00	./.	./.	./.	./.	./.	./.	./.	./.	./.	1/1:13:0,13:40:-28.69,-4.93,-0.00	./.	./.	./.	0/0:12:12,0:40:-0.00,-5.37,-27.90	0/0:27:27,0:40:-0.00,-9.85,-61.86	./.	./.	0/0:10:10,0:40:-0.00,-4.77,-23.37	./.	0/0:20:19,0:40:-0.00,-7.46,-43.75	./.	0/0:18:18,0:40:-0.00,-7.16,-41.48	0/0:10:10,0:40:-0.00,-4.77,-23.37	0/0:12:12,0:40:-0.00,-5.37,-27.90	0/0:19:16,0:40:-0.00,-6.56,-36.96	./.	0/0:16:16,0:40:-0.00,-6.56,-36.96	./.	0/0:25:25,0:40:-0.00,-9.25,-57.33	0/0:23:22,0:40:-0.00,-8.35,-50.54	./.	0/0:31:31,0:40:-0.00,-11.04,-70.91	0/0:21:21,0:40:-0.00,-8.05,-48.28	./.	0/0:11:11,0:40:-0.00,-5.07,-25.64	./.	./.	0/0:10:10,0:40:-0.00,-4.77,-23.37	0/0:12:12,0:40:-0.00,-5.37,-27.90	0/0:11:11,0:40:-0.00,-5.07,-25.64	0/0:15:15,0:40:-0.00,-6.26,-34.69	./.	0/0:15:15,0:40:-0.00,-6.26,-34.69	0/0:18:18,0:40:-0.00,-7.16,-41.48	0/0:16:16,0:40:-0.00,-6.56,-36.96	0/0:9:9,0:40:-0.00,-4.47,-21.11	./.	./.	./.	./.	0/0:24:24,0:40:-0.00,-8.95,-55.07	0/0:12:12,0:40:-0.00,-5.37,-27.90	0/0:21:21,0:40:-0.00,-8.05,-48.28	0/0:20:19,0:40:-0.00,-7.46,-43.75	./.	./.	./.	0/0:18:18,0:40:-0.00,-7.16,-41.48	0/0:16:16,0:40:-0.00,-6.56,-36.96	0/0:9:9,0:40:-0.00,-4.47,-21.11	0/0:13:13,0:40:-0.00,-5.66,-30.17	./.	0/0:11:11,0:40:-0.00,-5.07,-25.64	./.	./.	./.	0/0:8:7,0:40:-0.00,-3.87,-16.58	./.	0/0:15:15,0:40:-0.00,-6.26,-34.69	0/0:15:15,0:40:-0.00,-6.26,-34.69	0/0:15:15,0:40:-0.00,-6.26,-34.69	./.	./.	./.	0/0:20:19,0:40:-0.00,-7.46,-43.75	./.	0/0:14:14,0:40:-0.00,-5.96,-32.43	0/0:10:10,0:40:-0.00,-4.77,-23.37	./.	./.	./.	./.	./.	./.	./.	./.	0/0:10:10,0:40:-0.00,-4.77,-23.37	./.	./.	0/0:17:17,0:40:-0.00,-6.86,-39.22	0/0:12:10,0:40:-0.00,-4.77,-23.37	./.	0/0:9:9,0:40:-0.00,-4.47,-21.11	./.	./.	./.	0/0:12:12,0:40:-0.00,-5.37,-27.90	./.	./.	./.	./.	./.	./.	0/0:10:10,0:40:-0.00,-4.77,-23.37	./.	./.	0/0:11:11,0:40:-0.00,-5.07,-25.64	./.	0/0:15:15,0:40:-0.00,-6.26,-34.69	./.	0/0:12:12,0:40:-0.00,-5.37,-27.90	./.	./.	./.	./.	./.	0/0:12:12,0:40:-0.00,-5.37,-27.90	./.	./.	./.	./.	0/0:26:26,0:40:-0.00,-9.55,-59.59	0/0:11:11,0:40:-0.00,-5.07,-25.64	./.	./.	0/0:27:27,0:40:-0.00,-9.85,-61.86	0/0:17:17,0:40:-0.00,-6.86,-39.22	./.
5897	320	5897:320	G	A	.	PASS	NS=63;AF=0.302	GT:DP:AD:GQ:GL	1/1:12:0,12:40:-51.21,-4.99,-0.00	1/1:9:0,9:40:-38.32,-4.09,-0.00	./.	1/1:12:0,12:40:-51.21,-4.99,-0.00	1/1:11:0,11:40:-46.91,-4.69,-0.00	1/1:38:0,38:40:-162.96,-12.82,-0.00	1/1:9:0,9:40:-38.32,-4.09,-0.00	1/1:11:0,11:40:-46.91,-4.69,-0.00	1/1:22:0,22:40:-94.19,-8.00,-0.00	1/1:25:0,25:40:-107.09,-8.90,-0.00	./.	./.	1/1:16:0,16:40:-68.40,-6.19,-0.00	1/1:37:0,37:40:-158.66,-12.51,-0.00	1/1:32:0,32:40:-137.17,-11.01,-0.00	1/1:11:0,11:40:-46.91,-4.69,-0.00	1/1:27:0,27:40:-115.68,-9.50,-0.00	1/1:39:0,39:40:-167.26,-13.12,-0.00	1/1:4:0,4:32:-16.83,-2.58,-0.00	./.	1/1:18:0,18:40:-77.00,-6.80,-0.00	1/1:12:0,12:40:-51.21,-4.99,-0.00	1/1:17:0,17:40:-72.70,-6.49,-0.00	./.	./.	./.	./.	./.	./.	./.	./.	./.	./.	./.	./.	0/0:12:12,0:40:-0.00,-5.35,-51.94	./.	0/0:8:8,0:40:-0.00,-4.15,-34.75	./.	./.	./.	0/0:6:6,0:40:-0.00,-3.55,-26.15	./.	0/0:17:17,0:40:-0.00,-6.86,-73.43	0/0:15:15,0:40:-0.00,-6.26,-64.83	./.	./.	0/0:11:11,0:40:-0.00,-5.05,-47.64	./.	0/0:17:17,0:40:-0.00,-6.86,-73.43	0/0:12:12,0:40:-0.00,-5.35,-51.94	0/0:13:13,0:40:-0.00,-5.65,-56.24	./.	0/0:16:16,0:40:-0.00,-6.56,-69.13	0/0:5:5,0:39:-0.00,-3.25,-21.85	0/0:12:12,0:40:-0.00,-5.35,-51.94	./.	./.	./.	./.	./.	./.	./.	./.	./.	./.	./.	./.	./.	0/0:13:13,0:40:-0.00,-5.65,-56.24	./.	0/0:12:12,0:40:-0.00,-5.35,-51.94	0/0:9:9,0:40:-0.00,-4.45,-39.04	0/0:4:4,0:36:-0.00,-2.94,-17.56	./.	./.	0/0:25:25,0:40:-0.00,-9.27,-107.81	0/0:7:7,0:40:-0.00,-3.85,-30.45	0/0:7:7,0:40:-0.00,-3.85,-30.45	0/0:9:9,0:40:-0.00,-4.45,-39.04	0/0:12:12,0:40:-0.00,-5.35,-51.94	0/0:19:19,0:40:-0.00,-7.46,-82.02	0/0:10:10,0:40:-0.00,-4.75,-43.34	0/0:14:14,0:40:-0.00,-5.95,-60.53	0/0:7:7,0:40:-0.00,-3.85,-30.45	0/0:10:10,0:40:-0.00,-4.75,-43.34	0/0:15:15,0:40:-0.00,-6.26,-64.83	0/0:22:22,0:40:-0.00,-8.36,-94.92	0/0:6:6,0:40:-0.00,-3.55,-26.15	0/0:7:7,0:40:-0.00,-3.85,-30.45	./.	./.	./.	./.	./.	./.	0/0:8:8,0:40:-0.00,-4.15,-34.75	./.	./.	./.	./.	./.	0/0:8:8,0:40:-0.00,-4.15,-34.75	./.	./.	./.	0/0:17:17,0:40:-0.00,-6.86,-73.43	./.	./.	./.	./.	./.	0/0:20:20,0:40:-0.00,-7.76,-86.32	./.	./.	./.	./.	./.	0/0:6:6,0:40:-0.00,-3.55,-26.15	./.	./.	./.	./.	./.	./.	./.	./.	0/0:6:6,0:40:-0.00,-3.55,-26.15	./.	./.	0/0:32:32,0:40:-0.00,-11.37,-137.90	0/0:12:12,0:40:-0.00,-5.35,-51.94	0/0:6:6,0:40:-0.00,-3.55,-26.15	0/0:19:19,0:40:-0.00,-7.46,-82.02	0/0:74:74,0:40:0.00,-24.01,-318.41	0/0:50:50,0:40:-0.00,-16.79,-215.26	0/0:3:3,0:33:-0.00,-2.64,-13.26	0/0:18:18,0:40:-0.00,-7.16,-77.73
6026	180	6026:180	G	T	.	PASS	NS=97;AF=0.433	GT:DP:AD:GQ:GL	1/1:39:0,39:40:-151.80,-13.27,-0.00	1/1:52:0,52:40:-202.43,-17.18,0.00	1/1:62:0,62:40:-241.38,-20.19,-0.00	1/1:48:0,48:40:-186.85,-15.98,-0.00	1/1:44:0,44:40:-171.27,-14.78,-0.00	1/1:67:0,67:40:-260.86,-21.70,-0.00	1/1:82:0,82:40:-319.28,-26.21,0.00	1/1:52:0,52:40:-202.43,-17.18,0.00	1/1:72:0,72:40:-280.33,-23.20,-0.00	1/1:50:0,50:40:-194.64,-16.58,0.00	1/1:48:0,48:40:-186.85,-15.98,-0.00	1/1:15:0,15:40:-58.31,-6.05,-0.00	1/1:32:0,32:40:-124.53,-11.16,-0.00	1/1:81:0,81:40:-315.39,-25.91,0.00	1/1:45:0,45:40:-175.17,-15.08,-0.00	1/1:34:0,34:40:-132.32,-11.77,-0.00	1/1:58:0,58:40:-225.80,-18.99,0.00	1/1:37:0,37:40:-144.01,-12.67,-0.00	1/1:16:0,16:40:-62.21,-6.35,-0.00	1/1:12:0,12:40:-46.63,-5.15,-0.00	1/1:25:0,24:40:-93.37,-8.76,-0.00	1/1:14:0,14:40:-54.42,-5.75,-0.00	./.	0/0:61:60,1:40:0.00,-16.11,-229.92	0/0:29:29,0:40:-0.00,-10.37,-113.07	0/0:60:60,0:40:0.00,-19.70,-233.82	0/0:28:28,0:40:-0.00,-10.07,-109.17	0/0:73:73,0:40:0.00,-23.62,-284.45	0/0:66:66,0:40:0.00,-21.51,-257.19	0/0:31:31,0:40:-0.00,-10.98,-120.86	0/0:43:42,1:40:-0.00,-10.69,-159.81	0/0:62:62,0:40:-0.00,-20.31,-241.61	0/0:30:30,0:40:-0.00,-10.67,-116.96	0/0:8:8,0:40:-0.00,-4.05,-31.27	0/0:22:22,0:40:-0.00,-8.27,-85.80	1/1:92:0,92:40:-358.23,-29.22,0.00	1/1:76:0,76:40:-295.91,-24.41,0.00	1/1:68:0,68:40:-264.75,-22.00,0.00	1/1:54:0,54:40:-210.22,-17.79,0.00	1/1:80:0,80:40:-311.49,-25.61,0.00	1/1:69:0,69:40:-268.65,-22.30,0.00	1/1:92:0,92:40:-358.23,-29.22,0.00	1/1:102:0,102:40:-397.19,-32.23,0.00	1/1:15:0,15:40:-58.31,-6.05,-0.00	./.	./.	1/1:8:0,8:40:-31.05,-3.94,-0.00	1/1:11:0,11:40:-42.73,-4.84,-0.00	1/1:21:0,21:40:-81.68,-7.85,-0.00	1/1:48:0,48:40:-186.85,-15.98,-0.00	1/1:38:0,38:40:-147.90,-12.97,-0.00	1/1:63:0,63:40:-245.28,-20.50,0.00	1/1:45:0,45:40:-175.17,-15.08,-0.00	1/1:57:0,57:40:-221.91,-18.69,0.00	1/1:13:0,13:40:-50.52,-5.45,-0.00	1/1:3:0,3:30:-11.58,-2.44,-0.00	1/1:11:0,11:40:-42.73,-4.84,-0.00	0/0:72:71,1:40:0.00,-19.42,-272.77	0/0:79:79,0:40:0.00,-25.42,-307.82	0/0:93:93,0:40:0.00,-29.64,-362.35	0/0:51:51,0:40:0.00,-17.00,-198.76	0/0:51:51,0:40:0.00,-17.00,-198.76	0/0:50:49,1:40:-0.00,-12.80,-187.07	0/0:61:61,0:40:0.00,-20.00,-237.71	0/0:59:59,0:40:0.00,-19.40,-229.92	0/0:67:67,0:40:0.00,-21.81,-261.08	0/0:73:73,0:40:0.00,-23.62,-284.45	0/0:121:121,0:40:0.00,-38.06,-471.41	0/0:30:30,0:40:-0.00,-10.67,-116.96	0/0:84:84,0:40:0.00,-26.93,-327.30	0/0:29:29,0:40:-0.00,-10.37,-113.07	0/0:32:32,0:40:-0.00,-11.28,-124.75	0/0:27:27,0:40:-0.00,-9.77,-105.28	0/0:46:46,0:40:-0.00,-15.49,-179.28	0/0:41:41,0:40:-0.00,-13.99,-159.81	./.	0/0:17:17,0:40:-0.00,-6.76,-66.33	0/0:10:10,0:40:-0.00,-4.66,-39.06	0/0:14:14,0:40:-0.00,-5.86,-54.64	0/0:32:32,0:40:-0.00,-11.28,-124.75	./.	0/0:30:30,0:40:-0.00,-10.67,-116.96	0/0:79:79,0:40:0.00,-25.42,-307.82	0/0:22:22,0:40:-0.00,-8.27,-85.80	0/0:50:50,0:40:0.00,-16.69,-194.86	0/0:43:43,0:40:-0.00,-14.59,-167.60	0/0:56:56,0:40:0.00,-18.50,-218.24	0/0:33:33,0:40:-0.00,-11.58,-128.65	0/0:12:12,0:40:-0.00,-5.26,-46.85	./.	./.	./.	./.	./.	./.	./.	./.	./.	./.	./.	./.	./.	./.	./.	./.	./.	./.	./.	./.	./.	./.	./.	./.	./.	./.	./.	./.	./.	0/0:28:28,0:40:-0.00,-10.07,-109.17	0/0:51:51,0:40:0.00,-17.00,-198.76	0/0:19:19,0:40:-0.00,-7.36,-74.12	./.	./.	./.	./.	./.	0/0:9:9,0:40:-0.00,-4.35,-35.17	0/0:27:27,0:40:-0.00,-9.77,-105.28	0/0:17:16,1:35:-0.00,-2.87,-58.54	0/0:24:24,0:40:-0.00,-8.87,-93.59	0/0:35:35,0:40:-0.00,-12.18,-136.44	./.	0/0:19:19,0:40:-0.00,-7.36,-74.12	0/0:20:20,0:40:-0.00,-7.66,-78.01	0/0:37:36,1:40:-0.00,-8.89,-136.44	0/0:21:21,0:40:-0.00,-7.97,-81.91	./.	0/0:11:11,0:40:-0.00,-4.96,-42.96
6047	19	6047:19	C	T	.	PASS	NS=62;AF=0.065	GT:DP:AD:GQ:GL	0/0:12:12,0:40:-0.00,-5.67,-42.10	./.	./.	./.	./.	0/0:32:32,0:40:-0.00,-11.69,-110.41	0/0:21:21,0:40:-0.00,-8.38,-72.84	0/0:19:19,0:40:-0.00,-7.78,-66.01	0/0:18:18,0:40:-0.00,-7.47,-62.60	./.	0/0:14:14,0:40:-0.00,-6.27,-48.93	./.	0/0:53:53,0:40:-0.00,-18.01,-182.12	0/0:33:33,0:40:-0.00,-11.99,-113.82	0/0:41:41,0:40:-0.00,-14.39,-141.14	0/0:41:41,0:40:-0.00,-14.39,-141.14	0/0:55:55,0:40:-0.00,-18.61,-188.95	0/0:31:31,0:40:-0.00,-11.39,-106.99	0/0:13:13,0:40:-0.00,-5.97,-45.52	./.	./.	./.	./.	0/0:13:13,0:40:-0.00,-5.97,-45.52	0/0:12:12,0:40:-0.00,-5.67,-42.10	./.	0/0:17:17,0:40:-0.00,-7.17,-59.18	0/0:15:15,0:40:-0.00,-6.57,-52.35	./.	0/0:22:22,0:40:-0.00,-8.68,-76.26	./.	0/0:11:11,0:40:-0.00,-5.37,-38.69	0/0:11:11,0:40:-0.00,-5.37,-38.69	./.	./.	0/0:11:11,0:40:-0.00,-5.37,-38.69	./.	./.	./.	0/0:10:10,0:40:-0.00,-5.07,-35.27	0/0:13:13,0:40:-0.00,-5.97,-45.52	./.	0/0:16:16,0:40:-0.00,-6.87,-55.77	./.	./.	./.	./.	./.	./.	0/0:20:20,0:40:-0.00,-8.08,-69.43	0/0:9:9,0:40:-0.00,-4.77,-31.86	./.	0/0:12:12,0:40:-0.00,-5.67,-42.10	0/0:16:16,0:40:-0.00,-6.87,-55.77	./.	./.	./.	./.	0/0:18:18,0:40:-0.00,-7.47,-62.60	0/0:25:25,0:40:-0.00,-9.58,-86.50	0/0:17:17,0:40:-0.00,-7.17,-59.18	0/0:33:33,0:40:-0.00,-11.99,-113.82	0/0:18:18,0:40:-0.00,-7.47,-62.60	0/0:14:14,0:40:-0.00,-6.27,-48.93	./.	0/0:10:10,0:40:-0.00,-5.07,-35.27	./.	./.	./.	0/0:13:13,0:40:-0.00,-5.97,-45.52	0/0:27:27,0:40:-0.00,-10.18,-93.33	0/0:12:12,0:40:-0.00,-5.67,-42.10	0/0:19:19,0:40:-0.00,-7.78,-66.01	0/0:13:13,0:40:-0.00,-5.97,-45.52	./.	0/0:13:13,0:40:-0.00,-5.97,-45.52	0/0:16:16,0:40:-0.00,-6.87,-55.77	0/0:52:51,0:40:0.00,-17.40,-175.29	./.	0/0:13:13,0:40:-0.00,-5.97,-45.52	0/0:20:20,0:40:-0.00,-8.08,-69.43	0/0:50:50,0:40:-0.00,-17.10,-171.88	0/0:40:40,0:40:-0.00,-14.09,-137.73	0/0:31:31,0:40:-0.00,-11.39,-106.99	0/0:8:8,0:40:-0.00,-4.47,-28.44	0/0:76:76,0:40:-0.00,-24.92,-260.67	./.	0/0:9:9,0:40:-0.00,-4.77,-31.86	0/0:16:16,0:40:-0.00,-6.87,-55.77	./.	./.	./.	./.	./.	./.	./.	./.	./.	./.	0/0:16:16,0:40:-0.00,-6.87,-55.77	./.	./.	./.	./.	./.	0/0:7:7,0:40:-0.00,-4.17,-25.03	./.	./.	./.	./.	./.	./.	./.	./.	0/0:9:9,0:40:-0.00,-4.77,-31.86	./.	./.	./.	./.	0/0:4:4,0:39:-0.00,-3.26,-14.78	./.	./.	./.	./.	./.	./.	1/1:13:0,13:40:-43.27,-4.85,-0.00	1/1:24:0,24:40:-80.84,-8.16,-0.00	1/1:49:0,49:40:-166.22,-15.68,-0.00	1/1:108:0,108:40:-367.71,-33.43,0.00	0/0:8:8,0:40:-0.00,-4.47,-28.44	./.	0/0:10:10,0:40:-0.00,-5.07,-35.27	./.	./.	./.	./.	./.
6071	204	6071:204	G	A	.	PASS	NS=89;AF=0.169	GT:DP:AD:GQ:GL	./.	1/1:15:0,15:40:-39.02,-5.74,-0.00	./.	1/1:4:0,4:30:-9.91,-2.44,-0.00	./.	1/1:9:0,9:40:-23.14,-3.94,-0.00	1/1:17:0,17:40:-44.31,-6.34,-0.00	1/1:12:0,12:40:-31.08,-4.84,-0.00	1/1:22:0,22:40:-57.54,-7.84,-0.00	1/1:23:0,23:40:-60.19,-8.14,-0.00	1/1:7:0,7:40:-17.85,-3.34,-0.00	./.	1/1:36:0,36:40:-94.59,-12.04,-0.00	1/1:35:0,35:40:-91.94,-11.74,-0.00	1/1:39:0,39:40:-102.53,-12.94,-0.00	1/1:39:0,39:40:-102.53,-12.94,-0.00	1/1:44:1,43:40:-110.47,-11.79,-0.00	1/1:19:0,19:40:-49.60,-6.94,-0.00	1/1:5:0,5:34:-12.56,-2.74,-0.00	./.	./.	./.	./.	0/0:22:22,0:40:-0.00,-8.51,-58.89	0/0:10:10,0:40:-0.00,-4.91,-27.13	./.	0/0:16:16,0:40:-0.00,-6.71,-43.01	0/0:5:5,0:40:-0.00,-3.41,-13.90	0/0:19:19,0:40:-0.00,-7.61,-50.95	0/0:9:9,0:40:-0.00,-4.61,-24.49	0/0:17:17,0:40:-0.00,-7.01,-45.66	0/0:20:19,0:40:-0.00,-7.61,-50.95	./.	./.	0/0:43:42,0:40:-0.00,-14.51,-111.81	0/0:31:31,0:40:-0.00,-11.21,-82.70	0/0:29:28,0:40:-0.00,-10.31,-74.77	0/0:23:23,0:40:-0.00,-8.81,-61.53	0/0:33:33,0:40:-0.00,-11.81,-88.00	0/0:28:28,0:40:-0.00,-10.31,-74.77	0/0:21:21,0:40:-0.00,-8.21,-56.24	0/0:35:35,0:40:-0.00,-12.41,-93.29	0/0:37:37,0:40:-0.00,-13.01,-98.58	0/0:20:20,0:40:-0.00,-7.91,-53.60	0/0:9:9,0:40:-0.00,-4.61,-24.49	./.	./.	./.	./.	./.	0/0:7:7,0:40:-0.00,-4.01,-19.20	0/0:11:11,0:40:-0.00,-5.21,-29.78	0/0:26:26,0:40:-0.00,-9.71,-69.47	0/0:31:31,0:40:-0.00,-11.21,-82.70	0/0:5:5,0:40:-0.00,-3.41,-13.90	./.	./.	0/0:30:30,0:40:-0.00,-10.91,-80.06	0/0:37:37,0:40:-0.00,-13.01,-98.58	0/0:48:48,0:40:0.00,-16.31,-127.69	0/0:34:34,0:40:-0.00,-12.11,-90.64	0/0:17:17,0:40:-0.00,-7.01,-45.66	0/0:40:40,0:40:-0.00,-13.91,-106.52	0/0:22:22,0:40:-0.00,-8.51,-58.89	0/0:40:39,0:40:-0.00,-13.61,-103.87	0/0:51:50,0:40:0.00,-16.91,-132.98	0/0:57:57,0:40:0.00,-19.01,-151.50	0/0:53:53,0:40:-0.00,-17.81,-140.92	0/0:8:8,0:40:-0.00,-4.31,-21.84	0/0:41:41,0:40:-0.00,-14.21,-109.17	./.	0/0:13:13,0:40:-0.00,-5.81,-35.07	./.	0/0:7:7,0:40:-0.00,-4.01,-19.20	0/0:32:32,0:40:-0.00,-11.51,-85.35	0/0:7:7,0:40:-0.00,-4.01,-19.20	./.	0/0:34:34,0:40:-0.00,-12.11,-90.64	./.	./.	./.	0/0:21:21,0:40:-0.00,-8.21,-56.24	0/0:18:18,0:40:-0.00,-7.31,-48.30	0/0:52:51,0:40:0.00,-17.21,-135.63	0/0:31:31,0:40:-0.00,-11.21,-82.70	0/0:29:29,0:40:-0.00,-10.61,-77.41	./.	0/0:41:39,0:40:-0.00,-13.61,-103.87	./.	./.	./.	./.	./.	./.	./.	./.	0/0:21:21,0:40:-0.00,-8.21,-56.24	./.	0/0:8:8,0:40:-0.00,-4.31,-21.84	0/0:7:7,0:40:-0.00,-4.01,-19.20	0/0:23:23,0:40:-0.00,-8.81,-61.53	0/0:11:11,0:40:-0.00,-5.21,-29.78	0/0:17:17,0:40:-0.00,-7.01,-45.66	0/0:8:8,0:40:-0.00,-4.31,-21.84	./.	./.	0/0:40:40,0:40:-0.00,-13.91,-106.52	./.	./.	./.	0/0:33:33,0:40:-0.00,-11.81,-88.00	./.	0/0:113:113,0:40:0.00,-35.82,-299.69	0/0:17:17,0:40:-0.00,-7.01,-45.66	./.	./.	0/0:13:13,0:40:-0.00,-5.81,-35.07	0/0:33:33,0:40:-0.00,-11.81,-88.00	0/0:7:7,0:40:-0.00,-4.01,-19.20	0/0:29:28,0:40:-0.00,-10.31,-74.77	0/0:16:16,0:40:-0.00,-6.71,-43.01	./.	./.	0/0:21:21,0:40:-0.00,-8.21,-56.24	0/0:10:10,0:40:-0.00,-4.91,-27.13	./.	./.	0/0:10:10,0:40:-0.00,-4.91,-27.13	./.	0/0:22:22,0:40:-0.00,-8.51,-58.89	0/0:35:35,0:40:-0.00,-12.41,-93.29	0/0:25:24,0:40:-0.00,-9.11,-64.18	0/0:9:9,0:40:-0.00,-4.61,-24.49	0/0:40:40,0:40:-0.00,-13.91,-106.52	0/0:66:66,0:40:0.00,-21.71,-175.32	0/0:21:21,0:40:-0.00,-8.21,-56.24	./.	./.
6079	207	6079:207	A	C	.	PASS	NS=101;AF=0.109	GT:DP:AD:GQ:GL	0/0:52:52,0:40:-0.00,-17.54,-152.07	0/0:49:47,2:40:-0.00,-10.82,-131.72	0/0:78:78,0:40:0.00,-25.35,-227.65	0/0:73:73,0:40:0.00,-23.85,-213.12	0/0:64:63,1:40:0.00,-18.23,-181.14	0/0:75:74,1:40:0.00,-21.54,-213.12	0/0:82:82,0:40:0.00,-26.55,-239.28	0/0:37:37,0:40:-0.00,-13.03,-108.46	0/0:88:87,1:40:0.00,-25.45,-250.91	0/0:37:37,0:40:-0.00,-13.03,-108.46	0/0:68:68,0:40:-0.00,-22.34,-198.58	0/0:20:20,0:40:-0.00,-7.92,-59.04	0/0:145:143,1:40:-0.00,-42.27,-413.71	0/0:107:104,2:40:0.00,-27.95,-297.43	0/0:80:80,0:40:-0.00,-25.95,-233.47	0/0:47:47,0:40:-0.00,-16.03,-137.53	0/0:116:114,1:40:0.00,-33.56,-329.40	0/0:86:85,0:40:0.00,-27.45,-248.00	0/0:25:25,0:40:-0.00,-9.42,-73.58	0/0:31:31,0:40:-0.00,-11.22,-91.02	0/0:70:70,0:40:0.00,-22.94,-204.40	0/0:37:36,0:40:-0.00,-12.73,-105.55	0/0:43:43,0:40:-0.00,-14.83,-125.90	0/0:68:67,1:40:0.00,-19.44,-192.77	0/0:79:79,0:40:0.00,-25.65,-230.56	0/0:55:54,1:40:0.00,-15.53,-154.98	0/0:60:60,0:40:0.00,-19.94,-175.33	0/0:118:118,0:40:-0.00,-37.37,-343.94	0/0:70:70,0:40:0.00,-22.94,-204.40	0/0:68:68,0:40:-0.00,-22.34,-198.58	0/0:65:65,0:40:-0.00,-21.44,-189.86	0/0:82:81,0:40:0.00,-26.25,-236.38	0/0:45:45,0:40:-0.00,-15.43,-131.72	0/0:41:41,0:40:-0.00,-14.23,-120.09	0/0:63:62,0:40:0.00,-20.54,-181.14	0/0:72:72,0:40:-0.00,-23.55,-210.21	0/0:87:87,0:40:-0.00,-28.05,-253.82	0/0:46:46,0:40:-0.00,-15.73,-134.63	0/0:62:61,1:40:0.00,-17.63,-175.33	0/0:103:103,0:40:0.00,-32.86,-300.33	0/0:74:73,1:40:0.00,-21.24,-210.21	0/0:86:86,0:40:0.00,-27.75,-250.91	0/0:90:90,0:40:0.00,-28.95,-262.54	0/0:60:60,0:40:0.00,-19.94,-175.33	0/0:43:43,0:40:-0.00,-14.83,-125.90	0/0:26:26,0:40:-0.00,-9.72,-76.48	0/0:26:25,1:40:-0.00,-6.82,-70.67	0/0:20:20,0:40:-0.00,-7.92,-59.04	0/0:47:47,0:40:-0.00,-16.03,-137.53	0/0:38:38,0:40:-0.00,-13.33,-111.37	0/0:75:75,0:40:-0.00,-24.45,-218.93	0/0:81:81,0:40:-0.00,-26.25,-236.38	0/0:68:68,0:40:-0.00,-22.34,-198.58	0/0:69:68,1:40:0.00,-19.74,-195.68	0/0:32:32,0:40:-0.00,-11.53,-93.93	0/0:24:24,0:40:-0.00,-9.12,-70.67	0/0:11:11,0:40:-0.00,-5.22,-32.88	0/0:102:101,0:40:0.00,-32.26,-294.52	0/0:114:114,0:40:0.00,-36.17,-332.31	0/0:57:57,0:40:0.00,-19.04,-166.60	0/0:72:72,0:40:-0.00,-23.55,-210.21	0/0:136:136,0:40:-0.00,-42.78,-396.27	0/0:35:34,0:40:-0.00,-12.13,-99.74	0/0:116:116,0:40:0.00,-36.77,-338.12	0/0:11:11,0:40:-0.00,-5.22,-32.88	0/0:62:62,0:40:-0.00,-20.54,-181.14	0/0:121:121,0:40:0.00,-38.27,-352.66	0/0:108:107,0:40:0.00,-34.06,-311.96	0/0:88:86,1:40:-0.00,-25.15,-248.00	0/0:77:77,0:40:0.00,-25.05,-224.75	0/0:41:41,0:40:-0.00,-14.23,-120.09	0/0:42:42,0:40:-0.00,-14.53,-123.00	0/0:60:60,0:40:0.00,-19.94,-175.33	0/0:64:64,0:40:0.00,-21.14,-186.95	0/0:60:60,0:40:0.00,-19.94,-175.33	0/0:18:18,0:40:-0.00,-7.32,-53.23	0/0:61:61,0:40:0.00,-20.24,-178.23	0/0:15:15,0:40:-0.00,-6.42,-44.50	0/0:31:31,0:40:-0.00,-11.22,-91.02	0/0:38:38,0:40:-0.00,-13.33,-111.37	0/0:29:29,0:40:-0.00,-10.62,-85.20	0/0:59:58,1:40:0.00,-16.73,-166.60	0/0:88:87,0:40:0.00,-28.05,-253.82	0/0:94:93,0:40:0.00,-29.86,-271.26	0/0:65:63,0:40:0.00,-20.84,-184.05	0/0:69:69,0:40:0.00,-22.64,-201.49	0/0:65:65,0:40:-0.00,-21.44,-189.86	0/0:59:59,0:40:-0.00,-19.64,-172.42	0/0:21:21,0:40:-0.00,-8.22,-61.95	0/0:21:21,0:40:-0.00,-8.22,-61.95	./.	./.	./.	./.	./.	./.	./.	./.	./.	./.	./.	./.	./.	./.	./.	./.	./.	./.	./.	./.	./.	./.	./.	./.	./.	./.	./.	./.	1/1:43:0,43:40:-124.11,-13.93,-0.00	1/1:50:0,50:40:-144.46,-16.04,0.00	1/1:36:0,36:40:-103.76,-11.83,-0.00	1/1:8:0,8:40:-22.36,-3.42,-0.00	1/1:5:0,5:31:-13.64,-2.52,-0.00	1/1:9:0,9:40:-25.27,-3.72,-0.00	./.	1/1:27:0,27:40:-77.59,-9.13,-0.00	1/1:28:0,28:40:-80.50,-9.43,-0.00	1/1:53:0,53:40:-153.18,-16.94,0.00	1/1:34:0,34:40:-97.94,-11.23,-0.00	1/1:55:0,55:40:-158.99,-17.54,0.00	./.	./.	./.	./.	./.	./.	./.	./.
6084	332	6084:332	A	C	.	PASS	NS=60;AF=0.117	GT:DP:AD:GQ:GL	./.	./.	0/0:15:15,0:40:-0.00,-6.32,-45.13	0/0:10:10,0:40:-0.00,-4.82,-30.38	0/0:9:9,0:40:-0.00,-4.52,-27.43	./.	./.	./.	./.	0/0:14:14,0:40:-0.00,-6.02,-42.18	0/0:18:18,0:40:-0.00,-7.23,-53.98	./.	./.	./.	./.	./.	./.	./.	0/0:6:6,0:40:-0.00,-3.62,-18.57	0/0:18:18,0:40:-0.00,-7.23,-53.98	0/0:17:17,0:40:-0.00,-6.93,-51.03	./.	0/0:25:24,0:40:-0.00,-9.03,-71.69	./.	./.	./.	0/0:21:21,0:40:-0.00,-8.13,-62.84	./.	./.	./.	./.	./.	./.	0/0:10:10,0:40:-0.00,-4.82,-30.38	./.	./.	0/0:11:11,0:40:-0.00,-5.12,-33.33	./.	0/0:10:10,0:40:-0.00,-4.82,-30.38	./.	./.	./.	./.	0/0:18:18,0:40:-0.00,-7.23,-53.98	./.	0/0:14:14,0:40:-0.00,-6.02,-42.18	0/0:18:18,0:40:-0.00,-7.23,-53.98	0/0:18:18,0:40:-0.00,-7.23,-53.98	0/0:15:15,0:40:-0.00,-6.32,-45.13	0/0:15:15,0:40:-0.00,-6.32,-45.13	./.	./.	./.	./.	./.	./.	0/0:13:13,0:40:-0.00,-5.72,-39.23	./.	./.	./.	./.	./.	./.	./.	./.	0/0:14:14,0:40:-0.00,-6.02,-42.18	./.	./.	./.	./.	1/1:15:0,15:40:-43.40,-5.46,-0.00	1/1:14:0,14:40:-40.45,-5.16,-0.00	1/1:14:0,14:40:-40.45,-5.16,-0.00	./.	./.	./.	1/1:25:0,25:40:-72.91,-8.46,-0.00	./.	./.	1/1:21:0,21:40:-61.10,-7.26,-0.00	1/1:17:0,17:40:-49.30,-6.06,-0.00	./.	./.	./.	./.	./.	./.	./.	1/1:11:0,11:40:-31.59,-4.26,-0.00	./.	./.	./.	0/0:9:9,0:40:-0.00,-4.52,-27.43	0/0:21:20,0:40:-0.00,-7.83,-59.89	./.	0/0:8:8,0:40:-0.00,-4.22,-24.47	./.	./.	0/0:12:12,0:40:-0.00,-5.42,-36.28	./.	./.	./.	0/0:12:12,0:40:-0.00,-5.42,-36.28	0/0:18:18,0:40:-0.00,-7.23,-53.98	0/0:13:13,0:40:-0.00,-5.72,-39.23	./.	0/0:10:10,0:40:-0.00,-4.82,-30.38	./.	0/0:21:21,0:40:-0.00,-8.13,-62.84	0/0:23:23,0:40:-0.00,-8.73,-68.74	0/0:13:13,0:40:-0.00,-5.72,-39.23	0/0:28:28,0:40:-0.00,-10.23,-83.49	./.	0/0:21:21,0:40:-0.00,-8.13,-62.84	0/0:18:18,0:40:-0.00,-7.23,-53.98	0/0:15:15,0:40:-0.00,-6.32,-45.13	0/0:15:15,0:40:-0.00,-6.32,-45.13	0/0:14:14,0:40:-0.00,-6.02,-42.18	./.	./.	0/0:15:15,0:40:-0.00,-6.32,-45.13	0/0:13:13,0:40:-0.00,-5.72,-39.23	0/0:9:9,0:40:-0.00,-4.52,-27.43	0/0:12:12,0:40:-0.00,-5.42,-36.28	0/0:14:14,0:40:-0.00,-6.02,-42.18	0/0:17:17,0:40:-0.00,-6.93,-51.03	0/0:13:13,0:40:-0.00,-5.72,-39.23	0/0:9:9,0:40:-0.00,-4.52,-27.43	0/0:11:11,0:40:-0.00,-5.12,-33.33	./.	0/0:8:8,0:40:-0.00,-4.22,-24.47	./.	0/0:12:12,0:40:-0.00,-5.42,-36.28	0/0:20:20,0:40:-0.00,-7.83,-59.89	./.	0/0:44:44,0:40:-0.00,-15.04,-130.71	0/0:22:22,0:40:-0.00,-8.43,-65.79	0/0:11:11,0:40:-0.00,-5.12,-33.33
6186	168	6186:168	C	A	.	PASS	NS=62;AF=0.153	GT:DP:AD:GQ:GL	0/0:13:13,0:40:-0.00,-5.10,-53.96	./.	0/0:18:18,0:40:-0.00,-6.60,-74.41	./.	./.	./.	./.	./.	0/0:3:3,0:27:-0.00,-2.09,-13.06	0/0:10:10,0:40:-0.00,-4.19,-41.69	0/0:10:10,0:40:-0.00,-4.19,-41.69	./.	0/0:5:5,0:33:-0.00,-2.69,-21.24	0/0:8:8,0:40:-0.00,-3.59,-33.51	0/0:19:19,0:40:-0.00,-6.90,-78.50	0/0:5:5,0:33:-0.00,-2.69,-21.24	0/1:5:4,1:19:-1.42,-0.02,-14.48	0/0:7:7,0:40:-0.00,-3.29,-29.42	./.	./.	./.	0/0:5:5,0:33:-0.00,-2.69,-21.24	./.	0/0:6:6,0:36:-0.00,-2.99,-25.33	0/0:12:12,0:40:-0.00,-4.80,-49.87	./.	0/0:15:15,0:40:-0.00,-5.70,-62.14	0/0:12:12,0:40:-0.00,-4.80,-49.87	./.	0/0:9:9,0:40:-0.00,-3.89,-37.60	0/0:12:12,0:40:-0.00,-4.80,-49.87	0/0:13:13,0:40:-0.00,-5.10,-53.96	0/0:14:14,0:40:-0.00,-5.40,-58.05	./.	./.	0/0:20:20,0:40:-0.00,-7.20,-82.59	0/0:3:3,0:27:-0.00,-2.09,-13.06	0/0:5:5,0:33:-0.00,-2.69,-21.24	./.	./.	./.	./.	0/0:24:24,0:40:-0.00,-8.41,-98.95	0/0:10:10,0:40:-0.00,-4.19,-41.69	./.	./.	./.	./.	./.	0/0:11:11,0:40:-0.00,-4.50,-45.78	0/0:11:11,0:40:-0.00,-4.50,-45.78	0/0:21:21,0:40:-0.00,-7.51,-86.68	0/0:3:3,0:27:-0.00,-2.09,-13.06	0/0:9:9,0:40:-0.00,-3.89,-37.60	./.	0/0:6:6,0:36:-0.00,-2.99,-25.33	./.	1/1:4:0,4:21:-15.58,-1.61,-0.01	./.	1/1:7:0,7:31:-27.84,-2.50,-0.00	1/1:20:0,20:40:-81.01,-6.41,-0.00	./.	1/1:6:0,6:28:-23.75,-2.20,-0.00	1/1:4:0,4:21:-15.58,-1.61,-0.01	1/1:4:0,4:21:-15.58,-1.61,-0.01	1/1:3:0,3:18:-11.50,-1.32,-0.02	./.	1/1:5:0,5:25:-19.66,-1.90,-0.01	./.	0/0:5:5,0:33:-0.00,-2.69,-21.24	./.	0/0:12:12,0:40:-0.00,-4.80,-49.87	0/0:10:10,0:40:-0.00,-4.19,-41.69	./.	./.	./.	./.	0/0:10:10,0:40:-0.00,-4.19,-41.69	./.	0/1:6:5,1:16:-1.13,-0.03,-18.28	./.	0/0:10:10,0:40:-0.00,-4.19,-41.69	0/1:4:3,1:22:-1.71,-0.01,-10.68	0/0:19:19,0:40:-0.00,-6.90,-78.50	0/0:20:20,0:40:-0.00,-7.20,-82.59	0/0:6:6,0:36:-0.00,-2.99,-25.33	0/0:5:5,0:33:-0.00,-2.69,-21.24	./.	./.	./.	./.	./.	./.	./.	./.	./.	./.	0/0:9:9,0:40:-0.00,-3.89,-37.60	./.	0/0:3:3,0:27:-0.00,-2.09,-13.06	0/0:17:17,0:40:-0.00,-6.30,-70.32	./.	0/0:9:9,0:40:-0.00,-3.89,-37.60	./.	./.	./.	0/0:3:3,0:27:-0.00,-2.09,-13.06	./.	./.	0/0:11:11,0:40:-0.00,-4.50,-45.78	0/0:20:20,0:40:-0.00,-7.20,-82.59	./.	0/0:19:19,0:40:-0.00,-6.90,-78.50	./.	./.	./.	./.	./.	./.	0/0:5:5,0:33:-0.00,-2.69,-21.24	./.	./.	./.	0/0:6:6,0:36:-0.00,-2.99,-25.33	0/0:8:8,0:40:-0.00,-3.59,-33.51	./.	./.	./.	./.	0/0:15:15,0:40:-0.00,-5.70,-62.14	./.	./.	./.	./.	./.	./.	./.	./.
6219	277	6219:277	C	A	.	PASS	NS=73;AF=0.301	GT:DP:AD:GQ:GL	0/0:12:12,0:40:-0.00,-5.54,-43.65	./.	0/0:11:11,0:40:-0.00,-5.24,-40.05	0/0:23:23,0:40:-0.00,-8.85,-83.33	0/0:19:19,0:40:-0.00,-7.64,-68.90	0/0:32:32,0:40:-0.00,-11.56,-115.80	0/0:23:23,0:40:-0.00,-8.85,-83.33	0/0:23:23,0:40:-0.00,-8.85,-83.33	0/0:39:39,0:40:-0.00,-13.66,-141.05	0/0:24:24,0:40:-0.00,-9.15,-86.94	0/0:16:16,0:40:-0.00,-6.74,-58.08	./.	0/0:86:86,0:40:0.00,-27.80,-310.59	0/0:74:73,1:40:0.00,-20.59,-260.09	0/0:79:79,0:40:-0.00,-25.70,-285.34	0/0:63:62,1:40:0.00,-17.28,-220.41	0/0:59:59,0:40:0.00,-19.68,-213.19	0/0:74:74,0:40:0.00,-24.19,-267.30	0/0:13:13,0:40:-0.00,-5.84,-47.26	./.	./.	./.	./.	./.	./.	./.	./.	./.	./.	./.	./.	./.	./.	./.	./.	0/0:41:41,0:40:-0.00,-14.26,-148.26	0/0:10:10,0:40:-0.00,-4.93,-36.44	0/0:44:44,0:40:-0.00,-15.17,-159.08	0/0:28:28,0:40:-0.00,-10.35,-101.37	0/0:36:36,0:40:-0.00,-12.76,-130.23	0/0:31:31,0:40:-0.00,-11.25,-112.19	0/0:42:42,0:40:-0.00,-14.56,-151.87	0/0:45:45,0:40:-0.00,-15.47,-162.69	0/0:18:18,0:40:-0.00,-7.34,-65.30	./.	./.	./.	0/0:14:14,0:40:-0.00,-6.14,-50.87	0/0:21:21,0:40:-0.00,-8.24,-76.12	0/0:18:18,0:40:-0.00,-7.34,-65.30	0/0:18:18,0:40:-0.00,-7.34,-65.30	0/0:44:44,0:40:-0.00,-15.17,-159.08	0/0:32:32,0:40:-0.00,-11.56,-115.80	0/0:19:19,0:40:-0.00,-7.64,-68.90	./.	./.	./.	1/1:41:0,41:40:-147.53,-13.90,-0.00	1/1:30:0,30:40:-107.85,-10.59,-0.00	1/1:42:0,42:40:-151.14,-14.20,-0.00	1/1:19:0,19:40:-68.17,-7.28,-0.00	1/1:33:1,32:40:-111.46,-7.88,-0.00	1/1:22:0,22:40:-78.99,-8.18,-0.00	1/1:32:0,32:40:-115.07,-11.19,-0.00	1/1:37:0,37:40:-133.10,-12.69,-0.00	1/1:38:0,38:40:-136.71,-12.99,-0.00	1/1:50:0,50:40:-180.00,-16.61,0.00	1/1:43:0,43:40:-154.75,-14.50,-0.00	./.	1/1:21:0,21:40:-75.39,-7.88,-0.00	./.	1/1:25:0,24:40:-86.21,-8.78,-0.00	./.	./.	1/1:8:0,8:40:-28.49,-3.97,-0.00	./.	1/1:20:0,20:40:-71.78,-7.58,-0.00	1/1:31:0,31:40:-111.46,-10.89,-0.00	./.	./.	1/1:30:0,30:40:-107.85,-10.59,-0.00	1/1:61:0,61:40:-219.68,-19.92,-0.00	1/1:83:0,83:40:-299.04,-26.54,-0.00	1/1:58:0,58:40:-208.85,-19.01,0.00	1/1:33:0,33:40:-118.67,-11.49,-0.00	1/1:56:0,56:40:-201.64,-18.41,0.00	./.	./.	./.	./.	./.	./.	./.	./.	./.	0/0:23:23,0:40:-0.00,-8.85,-83.33	0/0:5:5,0:40:-0.00,-3.43,-18.40	./.	0/0:10:9,1:18:-0.02,-1.35,-29.24	0/0:32:32,0:40:-0.00,-11.56,-115.80	./.	0/0:17:17,0:40:-0.00,-7.04,-61.69	0/0:22:22,0:40:-0.00,-8.55,-79.73	0/0:21:20,1:40:-0.00,-4.64,-68.90	./.	0/0:9:9,0:40:-0.00,-4.63,-32.83	0/0:9:9,0:40:-0.00,-4.63,-32.83	./.	./.	./.	./.	./.	./.	0/0:11:11,0:40:-0.00,-5.24,-40.05	./.	./.	./.	0/0:9:9,0:40:-0.00,-4.63,-32.83	./.	0/0:8:8,0:40:-0.00,-4.33,-29.22	0/0:13:13,0:40:-0.00,-5.84,-47.26	0/0:16:16,0:40:-0.00,-6.74,-58.08	./.	0/0:10:10,0:40:-0.00,-4.93,-36.44	0/0:12:12,0:40:-0.00,-5.54,-43.65	./.	./.	./.	0/0:7:7,0:40:-0.00,-4.03,-25.62	0/0:16:16,0:40:-0.00,-6.74,-58.08	./.	./.	./.	./.	./.	./.	./.	./.
6226	175	6226:175	G	A	.	PASS	NS=132;AF=0.095	GT:DP:AD:GQ:GL	0/0:42:42,0:40:-0.00,-14.28,-144.17	0/0:3:3,0:32:-0.00,-2.54,-11.22	0/0:17:17,0:40:-0.00,-6.75,-58.95	0/0:4:4,0:35:-0.00,-2.84,-14.63	0/0:13:13,0:40:-0.00,-5.55,-45.31	0/0:29:29,0:40:-0.00,-10.36,-99.86	0/0:10:10,0:40:-0.00,-4.65,-35.08	0/0:5:5,0:38:-0.00,-3.14,-18.04	0/0:26:26,0:40:-0.00,-9.46,-89.63	0/0:25:25,0:40:-0.00,-9.16,-86.22	0/0:16:16,0:40:-0.00,-6.45,-55.54	0/0:45:45,0:40:-0.00,-15.18,-154.40	0/0:8:8,0:40:-0.00,-4.05,-28.27	0/0:41:41,0:40:-0.00,-13.97,-140.76	0/0:10:10,0:40:-0.00,-4.65,-35.08	0/0:6:6,0:40:-0.00,-3.44,-21.45	0/0:35:34,0:40:-0.00,-11.87,-116.90	0/0:25:25,0:40:-0.00,-9.16,-86.22	0/0:27:26,1:40:-0.00,-6.35,-86.22	0/0:4:4,0:35:-0.00,-2.84,-14.63	0/0:7:7,0:40:-0.00,-3.74,-24.86	0/0:9:9,0:40:-0.00,-4.35,-31.67	0/0:23:23,0:40:-0.00,-8.56,-79.40	1/1:8:0,8:37:-26.28,-3.05,-0.00	1/1:25:0,25:40:-84.23,-8.17,-0.00	1/1:6:0,6:31:-19.46,-2.45,-0.00	1/1:13:0,13:40:-43.32,-4.56,-0.00	1/1:15:0,15:40:-50.14,-5.16,-0.00	1/1:16:0,16:40:-53.55,-5.46,-0.00	1/1:15:0,15:40:-50.14,-5.16,-0.00	1/1:20:0,20:40:-67.19,-6.66,-0.00	1/1:27:0,27:40:-91.05,-8.77,-0.00	1/1:30:0,30:40:-101.28,-9.67,-0.00	1/1:11:0,11:40:-36.51,-3.95,-0.00	1/1:30:2,27:32:-84.23,-2.55,-0.00	0/0:41:41,0:40:-0.00,-13.97,-140.76	0/0:9:9,0:40:-0.00,-4.35,-31.67	0/0:9:9,0:40:-0.00,-4.35,-31.67	./.	0/0:36:36,0:40:-0.00,-12.47,-123.72	0/0:5:5,0:38:-0.00,-3.14,-18.04	0/0:28:28,0:40:-0.00,-10.06,-96.45	0/0:10:10,0:40:-0.00,-4.65,-35.08	0/0:68:68,0:40:0.00,-22.10,-232.81	0/0:52:52,0:40:0.00,-17.28,-178.26	0/0:57:57,0:40:0.00,-18.79,-195.31	0/0:12:12,0:40:-0.00,-5.25,-41.90	0/0:23:23,0:40:-0.00,-8.56,-79.40	0/0:33:33,0:40:-0.00,-11.57,-113.49	0/0:29:29,0:40:-0.00,-10.36,-99.86	0/0:18:18,0:40:-0.00,-7.05,-62.36	0/0:30:30,0:40:-0.00,-10.66,-103.26	0/0:33:33,0:40:-0.00,-11.57,-113.49	0/0:17:17,0:40:-0.00,-6.75,-58.95	0/0:41:41,0:40:-0.00,-13.97,-140.76	0/0:92:92,0:40:-0.00,-29.32,-314.63	0/0:62:62,0:40:0.00,-20.29,-212.35	0/0:10:10,0:40:-0.00,-4.65,-35.08	0/0:44:44,0:40:-0.00,-14.88,-150.99	0/0:11:11,0:40:-0.00,-4.95,-38.49	0/0:11:11,0:40:-0.00,-4.95,-38.49	0/0:22:22,0:40:-0.00,-8.26,-75.99	0/0:8:8,0:40:-0.00,-4.05,-28.27	0/0:20:20,0:40:-0.00,-7.66,-69.17	0/0:10:10,0:40:-0.00,-4.65,-35.08	./.	0/0:11:11,0:40:-0.00,-4.95,-38.49	0/0:17:17,0:40:-0.00,-6.75,-58.95	0/0:33:33,0:40:-0.00,-11.57,-113.49	0/0:20:20,0:40:-0.00,-7.66,-69.17	0/0:17:17,0:40:-0.00,-6.75,-58.95	0/0:4:4,0:35:-0.00,-2.84,-14.63	./.	0/0:7:7,0:40:-0.00,-3.74,-24.86	0/0:13:13,0:40:-0.00,-5.55,-45.31	0/0:5:5,0:38:-0.00,-3.14,-18.04	0/0:65:65,0:40:-0.00,-21.19,-222.58	0/0:7:7,0:40:-0.00,-3.74,-24.86	0/0:39:39,0:40:-0.00,-13.37,-133.95	0/0:30:30,0:40:-0.00,-10.66,-103.26	0/0:12:12,0:40:-0.00,-5.25,-41.90	0/0:9:9,0:40:-0.00,-4.35,-31.67	0/0:8:8,0:40:-0.00,-4.05,-28.27	0/0:6:6,0:40:-0.00,-3.44,-21.45	0/0:13:13,0:40:-0.00,-5.55,-45.31	0/0:5:5,0:38:-0.00,-3.14,-18.04	0/0:10:10,0:40:-0.00,-4.65,-35.08	0/0:12:12,0:40:-0.00,-5.25,-41.90	0/0:20:20,0:40:-0.00,-7.66,-69.17	0/0:10:10,0:40:-0.00,-4.65,-35.08	0/0:11:11,0:40:-0.00,-4.95,-38.49	0/0:19:19,0:40:-0.00,-7.36,-65.77	0/0:12:12,0:40:-0.00,-5.25,-41.90	0/0:11:11,0:40:-0.00,-4.95,-38.49	0/0:5:5,0:38:-0.00,-3.14,-18.04	./.	0/0:32:32,0:40:-0.00,-11.27,-110.08	0/0:6:6,0:40:-0.00,-3.44,-21.45	0/0:23:23,0:40:-0.00,-8.56,-79.40	0/0:22:22,0:40:-0.00,-8.26,-75.99	0/0:3:3,0:32:-0.00,-2.54,-11.22	0/0:6:6,0:40:-0.00,-3.44,-21.45	0/0:27:27,0:40:-0.00,-9.76,-93.04	0/0:8:8,0:40:-0.00,-4.05,-28.27	./.	0/0:14:14,0:40:-0.00,-5.85,-48.72	0/0:35:35,0:40:-0.00,-12.17,-120.31	0/0:15:15,0:40:-0.00,-6.15,-52.13	0/0:14:14,0:40:-0.00,-5.85,-48.72	0/0:24:24,0:40:-0.00,-8.86,-82.81	0/0:3:3,0:32:-0.00,-2.54,-11.22	0/0:11:11,0:40:-0.00,-4.95,-38.49	0/0:14:14,0:40:-0.00,-5.85,-48.72	0/0:16:16,0:40:-0.00,-6.45,-55.54	0/0:4:4,0:35:-0.00,-2.84,-14.63	0/0:8:8,0:40:-0.00,-4.05,-28.27	0/0:7:7,0:40:-0.00,-3.74,-24.86	0/0:38:38,0:40:-0.00,-13.07,-130.54	0/0:10:10,0:40:-0.00,-4.65,-35.08	0/0:10:10,0:40:-0.00,-4.65,-35.08	0/0:20:20,0:40:-0.00,-7.66,-69.17	0/0:11:11,0:40:-0.00,-4.95,-38.49	0/0:9:9,0:40:-0.00,-4.35,-31.67	0/1:8:6,2:34:-2.77,-0.00,-17.40	0/0:14:14,0:40:-0.00,-5.85,-48.72	0/0:8:8,0:40:-0.00,-4.05,-28.27	0/0:9:9,0:40:-0.00,-4.35,-31.67	0/0:16:16,0:40:-0.00,-6.45,-55.54	0/0:10:10,0:40:-0.00,-4.65,-35.08	0/0:18:18,0:40:-0.00,-7.05,-62.36	0/0:38:38,0:40:-0.00,-13.07,-130.54	./.	0/0:7:7,0:40:-0.00,-3.74,-24.86	0/0:9:9,0:40:-0.00,-4.35,-31.67	0/0:3:3,0:32:-0.00,-2.54,-11.22	0/0:9:9,0:40:-0.00,-4.35,-31.67	0/0:15:15,0:40:-0.00,-6.15,-52.13	0/0:154:154,0:40:0.00,-47.97,-525.99
6730	32	6730:32	C	T	.	PASS	NS=81;AF=0.407	GT:DP:AD:GQ:GL	./.	./.	./.	./.	./.	./.	./.	./.	./.	./.	./.	./.	./.	./.	./.	./.	./.	./.	./.	./.	./.	./.	./.	./.	1/1:12:0,12:40:-38.40,-5.22,-0.00	1/1:40:0,40:40:-128.35,-13.64,-0.00	1/1:12:0,12:40:-38.40,-5.22,-0.00	1/1:30:0,30:40:-96.23,-10.64,-0.00	1/1:14:0,14:40:-44.82,-5.82,-0.00	1/1:25:0,25:40:-80.16,-9.13,-0.00	1/1:26:0,26:40:-83.38,-9.43,-0.00	1/1:39:0,39:40:-125.14,-13.34,-0.00	1/1:19:0,19:40:-60.89,-7.33,-0.00	1/1:9:0,9:40:-28.76,-4.32,-0.00	1/1:21:0,21:40:-67.31,-7.93,-0.00	1/1:44:0,44:40:-141.20,-14.85,-0.00	1/1:16:0,16:40:-51.25,-6.43,-0.00	1/1:27:0,27:40:-86.59,-9.73,-0.00	1/1:16:0,16:40:-51.25,-6.43,-0.00	1/1:31:0,31:40:-99.44,-10.94,-0.00	1/1:17:0,17:40:-54.46,-6.73,-0.00	1/1:50:0,49:40:-157.26,-16.35,0.00	1/1:28:0,28:40:-89.80,-10.04,-0.00	1/1:21:0,21:40:-67.31,-7.93,-0.00	./.	1/1:24:0,24:40:-76.95,-8.83,-0.00	1/1:19:0,19:40:-60.89,-7.33,-0.00	1/1:12:0,12:40:-38.40,-5.22,-0.00	1/1:14:0,14:40:-44.82,-5.82,-0.00	1/1:28:0,28:40:-89.80,-10.04,-0.00	1/1:41:0,41:40:-131.56,-13.95,-0.00	1/1:55:0,55:40:-176.54,-18.16,0.00	1/1:27:0,26:40:-83.38,-9.43,-0.00	1/1:15:0,15:40:-48.04,-6.13,-0.00	1/1:20:0,20:40:-64.10,-7.63,-0.00	1/1:13:0,13:40:-41.61,-5.52,-0.00	1/1:12:0,12:40:-38.40,-5.22,-0.00	./.	./.	./.	./.	./.	./.	./.	./.	1/1:15:0,15:40:-48.04,-6.13,-0.00	./.	./.	./.	0/0:18:18,0:40:-0.00,-7.18,-57.98	0/0:13:13,0:40:-0.00,-5.68,-41.91	0/0:35:35,0:40:-0.00,-12.29,-112.59	0/0:29:29,0:40:-0.00,-10.49,-93.32	0/0:16:16,0:40:-0.00,-6.58,-51.55	0/0:13:13,0:40:-0.00,-5.68,-41.91	./.	0/0:9:9,0:40:-0.00,-4.47,-29.06	0/0:22:22,0:40:-0.00,-8.38,-70.83	0/0:13:13,0:40:-0.00,-5.68,-41.91	0/0:12:12,0:40:-0.00,-5.37,-38.70	0/0:21:21,0:40:-0.00,-8.08,-67.61	0/0:7:7,0:40:-0.00,-3.87,-22.64	0/0:7:7,0:40:-0.00,-3.87,-22.64	0/0:44:44,0:40:-0.00,-15.00,-141.50	0/0:57:57,0:40:0.00,-18.91,-183.27	0/0:48:48,0:40:0.00,-16.20,-154.35	0/0:37:37,0:40:-0.00,-12.89,-119.02	0/0:39:39,0:40:-0.00,-13.50,-125.44	0/0:6:6,0:40:-0.00,-3.57,-19.43	./.	./.	./.	./.	./.	./.	0/0:8:8,0:40:-0.00,-4.17,-25.85	0/0:17:17,0:40:-0.00,-6.88,-54.76	0/0:26:26,0:40:-0.00,-9.59,-83.68	0/0:11:11,0:40:-0.00,-5.07,-35.49	0/0:14:14,0:40:-0.00,-5.98,-45.13	0/0:16:16,0:40:-0.00,-6.58,-51.55	0/0:19:19,0:40:-0.00,-7.48,-61.19	0/0:63:63,0:40:0.00,-20.71,-202.54	0/0:6:6,0:40:-0.00,-3.57,-19.43	0/0:13:13,0:40:-0.00,-5.68,-41.91	0/0:13:13,0:40:-0.00,-5.68,-41.91	0/0:6:6,0:40:-0.00,-3.57,-19.43	0/0:15:15,0:40:-0.00,-6.28,-48.34	0/0:8:8,0:40:-0.00,-4.17,-25.85	0/0:31:31,0:40:-0.00,-11.09,-99.74	0/0:20:20,0:40:-0.00,-7.78,-64.40	./.	0/0:24:24,0:40:-0.00,-8.98,-77.25	0/0:22:22,0:40:-0.00,-8.38,-70.83	0/0:20:20,0:40:-0.00,-7.78,-64.40	0/0:9:9,0:40:-0.00,-4.47,-29.06	0/0:9:9,0:40:-0.00,-4.47,-29.06	./.	./.	./.	./.	./.	./.	./.	./.	./.	./.	./.	./.	./.	0/0:20:20,0:40:-0.00,-7.78,-64.40	0/0:8:8,0:40:-0.00,-4.17,-25.85	0/0:8:8,0:40:-0.00,-4.17,-25.85	0/0:19:19,0:40:-0.00,-7.48,-61.19	0/0:9:9,0:40:-0.00,-4.47,-29.06	0/0:10:10,0:40:-0.00,-4.77,-32.28	0/0:9:9,0:40:-0.00,-4.47,-29.06	0/0:10:10,0:40:-0.00,-4.77,-32.28
6762	259	6762:259	C	A	.	PASS	NS=77;AF=0.234	GT:DP:AD:GQ:GL	1/1:21:0,21:40:-97.23,-7.72,-0.00	1/1:46:0,46:40:-213.60,-15.24,-0.00	./.	1/1:23:0,23:40:-106.54,-8.32,-0.00	1/1:19:0,19:40:-87.92,-7.12,-0.00	1/1:16:0,16:40:-73.95,-6.21,-0.00	1/1:33:0,33:40:-153.08,-11.33,-0.00	1/1:11:0,11:40:-50.68,-4.71,-0.00	1/1:36:0,36:40:-167.05,-12.23,-0.00	1/1:28:0,28:40:-129.81,-9.83,-0.00	1/1:18:0,18:40:-83.26,-6.82,-0.00	./.	1/1:72:0,72:40:-334.62,-23.07,0.00	1/1:48:0,48:40:-222.91,-15.85,-0.00	1/1:27:0,27:40:-125.16,-9.52,-0.00	1/1:16:0,16:40:-73.95,-6.21,-0.00	1/1:34:0,34:40:-157.74,-11.63,-0.00	1/1:5:0,5:35:-22.75,-2.90,-0.00	./.	./.	./.	1/1:9:0,9:40:-41.37,-4.11,-0.00	1/1:9:0,9:40:-41.37,-4.11,-0.00	0/0:36:36,0:40:-0.00,-12.76,-168.09	0/0:25:25,0:40:-0.00,-9.44,-116.89	0/0:26:26,0:40:-0.00,-9.75,-121.54	0/0:29:29,0:40:-0.00,-10.65,-135.51	0/0:25:25,0:40:-0.00,-9.44,-116.89	0/0:51:51,0:40:0.00,-17.27,-237.91	0/0:14:14,0:40:-0.00,-6.13,-65.69	0/0:21:21,0:40:-0.00,-8.24,-98.27	0/0:15:15,0:40:-0.00,-6.43,-70.34	0/0:22:22,0:40:-0.00,-8.54,-102.93	0/0:9:9,0:40:-0.00,-4.63,-42.41	0/0:14:14,0:40:-0.00,-6.13,-65.69	0/0:63:62,1:40:0.00,-16.23,-284.46	0/0:29:29,0:40:-0.00,-10.65,-135.51	0/0:51:51,0:40:0.00,-17.27,-237.91	0/0:11:11,0:40:-0.00,-5.23,-51.72	0/0:33:31,2:32:-0.00,-2.54,-135.51	0/0:18:18,0:40:-0.00,-7.34,-84.31	0/0:24:24,0:40:-0.00,-9.14,-112.24	0/0:52:51,1:40:-0.00,-12.92,-233.26	0/0:15:15,0:40:-0.00,-6.43,-70.34	./.	./.	./.	./.	./.	0/0:34:33,1:40:-0.00,-7.50,-149.47	./.	0/0:40:40,0:40:-0.00,-13.96,-186.71	0/0:23:23,0:40:-0.00,-8.84,-107.58	0/0:46:44,2:40:-0.00,-6.46,-196.02	./.	./.	./.	0/0:25:25,0:40:-0.00,-9.44,-116.89	0/0:37:37,0:40:-0.00,-13.06,-172.75	0/0:40:40,0:40:-0.00,-13.96,-186.71	0/0:18:17,1:33:-0.00,-2.68,-75.00	0/0:35:35,0:40:-0.00,-12.45,-163.44	0/0:32:30,2:28:-0.00,-2.24,-130.86	0/0:44:44,0:40:-0.00,-15.16,-205.33	0/0:57:57,0:40:-0.00,-19.08,-265.84	0/0:32:32,0:40:-0.00,-11.55,-149.47	0/0:64:64,0:40:-0.00,-21.18,-298.43	0/0:90:90,0:40:-0.00,-29.01,-419.45	./.	0/0:91:91,0:40:-0.00,-29.31,-424.10	./.	./.	0/0:15:15,0:40:-0.00,-6.43,-70.34	0/0:22:22,0:40:-0.00,-8.54,-102.93	0/0:25:25,0:40:-0.00,-9.44,-116.89	./.	./.	./.	./.	0/0:16:16,0:40:-0.00,-6.74,-75.00	0/0:15:15,0:40:-0.00,-6.43,-70.34	0/0:13:13,0:40:-0.00,-5.83,-61.03	0/0:31:31,0:40:-0.00,-11.25,-144.82	0/0:17:17,0:40:-0.00,-7.04,-79.65	0/0:42:42,0:40:-0.00,-14.56,-196.02	0/0:37:37,0:40:-0.00,-13.06,-172.75	0/0:30:29,1:40:-0.00,-6.29,-130.85	./.	./.	./.	./.	./.	./.	./.	./.	./.	./.	./.	./.	./.	./.	./.	./.	./.	./.	./.	./.	./.	./.	./.	./.	./.	./.	./.	./.	./.	./.	./.	0/0:16:16,0:40:-0.00,-6.74,-75.00	0/0:39:39,0:40:-0.00,-13.66,-182.06	./.	./.	./.	./.	./.	./.	./.	0/0:10:10,0:40:-0.00,-4.93,-47.07	0/0:24:23,1:40:-0.00,-4.49,-102.93	0/0:23:23,0:40:-0.00,-8.84,-107.58	./.	0/0:21:21,0:40:-0.00,-8.24,-98.27	0/0:12:12,0:40:-0.00,-5.53,-56.38	0/0:5:5,0:40:-0.00,-3.42,-23.80	0/0:43:43,0:40:-0.00,-14.86,-200.68	./.	0/0:10:10,0:40:-0.00,-4.93,-47.07	0/0:12:12,0:40:-0.00,-5.53,-56.38
6785	83	6785:83	T	G	.	PASS	NS=91;AF=0.396	GT:DP:AD:GQ:GL	./.	1/1:41:0,41:40:-194.43,-13.85,-0.00	1/1:25:0,25:40:-118.49,-9.03,-0.00	1/1:40:0,40:40:-189.68,-13.55,-0.00	1/1:15:0,15:40:-71.03,-6.02,-0.00	1/1:51:0,51:40:-241.89,-16.86,0.00	1/1:20:0,20:40:-94.76,-7.53,-0.00	1/1:17:0,17:40:-80.52,-6.62,-0.00	1/1:31:0,31:40:-146.97,-10.84,-0.00	1/1:21:0,21:40:-99.51,-7.83,-0.00	1/1:33:0,33:40:-156.46,-11.44,-0.00	1/1:16:0,16:40:-75.78,-6.32,-0.00	1/1:13:0,13:40:-61.54,-5.42,-0.00	./.	./.	./.	1/1:10:0,10:40:-47.30,-4.52,-0.00	./.	1/1:17:0,17:40:-80.52,-6.62,-0.00	./.	1/1:45:0,45:40:-213.42,-15.05,-0.00	./.	1/1:16:0,16:40:-75.78,-6.32,-0.00	./.	./.	./.	./.	./.	./.	./.	./.	./.	./.	./.	./.	1/1:42:0,42:40:-199.18,-14.15,-0.00	1/1:45:0,45:40:-213.42,-15.05,-0.00	1/1:50:0,50:40:-237.15,-16.56,0.00	1/1:48:0,48:40:-227.65,-15.96,-0.00	1/1:20:0,20:40:-94.76,-7.53,-0.00	./.	1/1:26:0,26:40:-123.24,-9.33,-0.00	1/1:63:0,63:40:-298.85,-20.47,0.00	1/1:46:0,46:40:-218.16,-15.35,-0.00	1/1:30:0,30:40:-142.22,-10.54,-0.00	1/1:18:0,18:40:-85.27,-6.92,-0.00	1/1:7:0,7:40:-33.06,-3.61,-0.00	1/1:10:0,10:40:-47.30,-4.52,-0.00	1/1:18:1,17:28:-75.78,-2.18,-0.00	1/1:64:0,64:40:-303.59,-20.77,0.00	1/1:31:0,31:40:-146.97,-10.84,-0.00	./.	1/1:30:0,30:40:-142.22,-10.54,-0.00	1/1:33:0,33:40:-156.46,-11.44,-0.00	1/1:14:0,14:40:-66.28,-5.72,-0.00	1/1:17:1,16:24:-71.04,-1.88,-0.01	1/1:18:0,18:40:-85.27,-6.92,-0.00	./.	./.	./.	./.	./.	./.	./.	./.	./.	./.	./.	./.	0/0:31:31,0:40:-0.00,-11.00,-147.29	0/0:33:33,0:40:-0.00,-11.60,-156.79	0/0:10:10,0:40:-0.00,-4.68,-47.62	0/0:10:10,0:40:-0.00,-4.68,-47.62	0/0:36:36,0:40:-0.00,-12.50,-171.02	0/0:33:33,0:40:-0.00,-11.60,-156.79	0/0:14:14,0:40:-0.00,-5.88,-66.61	0/0:14:14,0:40:-0.00,-5.88,-66.61	./.	./.	0/0:17:17,0:40:-0.00,-6.79,-80.85	0/0:11:11,0:40:-0.00,-4.98,-52.37	./.	0/0:17:17,0:40:-0.00,-6.79,-80.85	0/0:10:10,0:40:-0.00,-4.68,-47.62	0/0:12:12,0:40:-0.00,-5.28,-57.12	0/0:11:11,0:40:-0.00,-4.98,-52.37	0/0:22:22,0:40:-0.00,-8.29,-104.58	0/0:49:49,0:40:-0.00,-16.42,-232.72	0/0:9:9,0:40:-0.00,-4.38,-42.88	0/0:19:19,0:40:-0.00,-7.39,-90.34	./.	./.	./.	./.	0/0:13:13,0:40:-0.00,-5.58,-61.86	0/0:17:17,0:40:-0.00,-6.79,-80.85	0/0:68:68,0:40:0.00,-22.14,-322.90	0/0:40:40,0:40:-0.00,-13.71,-190.01	0/0:11:11,0:40:-0.00,-4.98,-52.37	0/0:29:29,0:40:-0.00,-10.40,-137.80	0/0:48:48,0:40:0.00,-16.12,-227.98	0/0:25:25,0:40:-0.00,-9.19,-118.82	0/0:36:36,0:40:-0.00,-12.50,-171.02	0/0:8:8,0:40:-0.00,-4.08,-38.13	0/0:42:42,0:40:-0.00,-14.31,-199.50	0/0:33:33,0:40:-0.00,-11.60,-156.79	0/0:51:51,0:40:0.00,-17.02,-242.22	./.	0/0:30:30,0:40:-0.00,-10.70,-142.55	0/0:54:54,0:40:0.00,-17.92,-256.45	0/0:9:9,0:40:-0.00,-4.38,-42.88	./.	0/0:59:59,0:40:0.00,-19.43,-280.19	0/0:53:53,0:40:0.00,-17.62,-251.71	0/0:44:44,0:40:-0.00,-14.91,-208.99	0/0:28:28,0:40:-0.00,-10.10,-133.05	0/0:14:14,0:40:-0.00,-5.88,-66.61	0/0:10:10,0:40:-0.00,-4.68,-47.62	0/0:45:45,0:40:-0.00,-15.21,-213.74	0/0:44:44,0:40:-0.00,-14.91,-208.99	0/0:16:16,0:40:-0.00,-6.48,-76.10	./.	./.	./.	0/0:28:28,0:40:-0.00,-10.10,-133.05	0/0:42:42,0:40:-0.00,-14.31,-199.50	./.	0/0:44:44,0:40:-0.00,-14.91,-208.99	./.	0/0:26:26,0:40:-0.00,-9.49,-123.56	0/0:60:60,0:40:0.00,-19.73,-284.93	0/0:35:35,0:40:-0.00,-12.20,-166.28	0/0:52:52,0:40:0.00,-17.32,-246.96	0/0:38:38,0:40:-0.00,-13.11,-180.52	0/0:30:30,0:40:-0.00,-10.70,-142.55	0/0:47:47,0:40:0.00,-15.82,-223.23	0/0:46:46,0:40:-0.00,-15.51,-218.49	0/0:45:45,0:40:-0.00,-15.21,-213.74
6814	267	6814:267	T	G	.	PASS	NS=105;AF=0.186	GT:DP:AD:GQ:GL	0/0:24:24,0:40:-0.00,-8.77,-113.97	0/0:14:14,0:40:-0.00,-5.76,-66.74	0/0:7:7,0:40:-0.00,-3.66,-33.68	0/0:23:23,0:40:-0.00,-8.47,-109.25	0/0:31:31,0:40:-0.00,-10.88,-147.03	0/0:11:11,0:40:-0.00,-4.86,-52.57	0/0:22:22,0:40:-0.00,-8.17,-104.52	0/0:29:29,0:40:-0.00,-10.28,-137.58	./.	0/0:19:19,0:40:-0.00,-7.27,-90.35	0/0:19:19,0:40:-0.00,-7.27,-90.35	./.	./.	./.	0/0:18:18,0:40:-0.00,-6.97,-85.63	0/0:15:15,0:40:-0.00,-6.07,-71.46	0/0:17:17,0:40:-0.00,-6.67,-80.91	0/0:10:10,0:40:-0.00,-4.56,-47.85	0/0:18:18,0:40:-0.00,-6.97,-85.63	0/0:18:18,0:40:-0.00,-6.97,-85.63	0/0:36:36,0:40:-0.00,-12.39,-170.64	0/0:32:32,0:40:-0.00,-11.18,-151.75	0/0:23:23,0:40:-0.00,-8.47,-109.25	./.	0/0:25:24,1:40:-0.00,-4.35,-109.25	./.	./.	./.	./.	./.	0/0:11:11,0:40:-0.00,-4.86,-52.57	0/0:17:17,0:40:-0.00,-6.67,-80.91	0/0:19:19,0:40:-0.00,-7.27,-90.35	0/0:41:41,0:40:-0.00,-13.89,-194.25	./.	1/1:53:0,53:40:-249.67,-16.88,0.00	1/1:22:0,22:40:-103.27,-7.55,-0.00	1/1:29:0,29:40:-136.33,-9.65,-0.00	1/1:62:0,62:40:-292.18,-19.59,0.00	./.	1/1:18:0,18:40:-84.38,-6.34,-0.00	1/1:9:0,9:40:-41.88,-3.63,-0.00	1/1:19:0,19:40:-89.11,-6.64,-0.00	1/1:25:0,25:40:-117.44,-8.45,-0.00	./.	1/1:20:0,20:40:-93.83,-6.95,-0.00	1/1:15:0,15:40:-70.21,-5.44,-0.00	0/1:24:2,22:18:-95.14,-0.02,-1.32	1/1:33:1,32:40:-145.78,-6.14,-0.00	1/1:18:0,18:40:-84.38,-6.34,-0.00	1/1:19:0,19:40:-89.11,-6.64,-0.00	1/1:16:0,16:40:-74.94,-5.74,-0.00	1/1:45:0,45:40:-211.89,-14.47,-0.00	1/1:22:0,22:40:-103.27,-7.55,-0.00	1/1:37:0,37:40:-174.11,-12.06,-0.00	1/1:20:0,20:40:-93.83,-6.95,-0.00	1/1:18:1,17:22:-74.95,-1.63,-0.01	./.	./.	./.	0/0:36:36,0:40:-0.00,-12.39,-170.64	0/0:15:15,0:40:-0.00,-6.07,-71.46	0/0:8:8,0:40:-0.00,-3.96,-38.41	./.	./.	0/0:14:14,0:40:-0.00,-5.76,-66.74	0/0:18:18,0:40:-0.00,-6.97,-85.63	./.	0/0:18:18,0:40:-0.00,-6.97,-85.63	0/0:22:22,0:40:-0.00,-8.17,-104.52	0/0:51:51,0:40:-0.00,-16.90,-241.48	0/0:23:23,0:40:-0.00,-8.47,-109.25	0/0:20:20,0:40:-0.00,-7.57,-95.08	0/0:45:45,0:40:-0.00,-15.10,-213.14	0/0:24:24,0:40:-0.00,-8.77,-113.97	0/0:20:20,0:40:-0.00,-7.57,-95.08	0/0:49:49,0:40:0.00,-16.30,-232.03	0/0:31:31,0:40:-0.00,-10.88,-147.03	0/0:33:33,0:40:-0.00,-11.48,-156.47	0/0:25:25,0:40:-0.00,-9.08,-118.69	0/0:15:15,0:40:-0.00,-6.07,-71.46	./.	0/0:40:40,0:40:-0.00,-13.59,-189.53	./.	./.	0/0:17:17,0:40:-0.00,-6.67,-80.91	0/0:29:29,0:40:-0.00,-10.28,-137.58	0/0:27:27,0:40:-0.00,-9.68,-128.14	0/0:18:18,0:40:-0.00,-6.97,-85.63	./.	./.	./.	0/0:9:9,0:40:-0.00,-4.26,-43.13	0/0:10:10,0:40:-0.00,-4.56,-47.85	./.	0/0:29:29,0:40:-0.00,-10.28,-137.58	0/0:49:49,0:40:0.00,-16.30,-232.03	0/0:23:23,0:40:-0.00,-8.47,-109.25	0/0:33:33,0:40:-0.00,-11.48,-156.47	0/0:29:29,0:40:-0.00,-10.28,-137.58	0/0:31:31,0:40:-0.00,-10.88,-147.03	0/0:22:22,0:40:-0.00,-8.17,-104.52	0/0:17:17,0:40:-0.00,-6.67,-80.91	0/0:23:23,0:40:-0.00,-8.47,-109.25	0/0:18:18,0:40:-0.00,-6.97,-85.63	0/0:43:43,0:40:-0.00,-14.49,-203.70	./.	0/0:18:17,1:28:-0.00,-2.25,-76.19	./.	0/0:25:25,0:40:-0.00,-9.08,-118.69	0/0:49:49,0:40:0.00,-16.30,-232.03	0/0:16:16,0:40:-0.00,-6.37,-76.19	./.	./.	0/0:19:19,0:40:-0.00,-7.27,-90.35	0/0:14:14,0:40:-0.00,-5.76,-66.74	0/0:22:22,0:40:-0.00,-8.17,-104.52	0/0:36:36,0:40:-0.00,-12.39,-170.64	0/0:17:16,1:25:-0.00,-1.95,-71.47	0/0:55:55,0:40:-0.00,-18.11,-260.37	0/0:24:24,0:40:-0.00,-8.77,-113.97	0/0:11:11,0:40:-0.00,-4.86,-52.57	./.	./.	0/0:25:25,0:40:-0.00,-9.08,-118.69	0/0:9:9,0:40:-0.00,-4.26,-43.13	0/0:22:22,0:40:-0.00,-8.17,-104.52	0/0:35:35,0:40:-0.00,-12.09,-165.92	0/0:9:9,0:40:-0.00,-4.26,-43.13	0/0:13:13,0:40:-0.00,-5.46,-62.02	0/0:47:47,0:40:-0.00,-15.70,-222.59	0/0:12:12,0:40:-0.00,-5.16,-57.30	0/0:13:13,0:40:-0.00,-5.46,-62.02	0/0:46:46,0:40:-0.00,-15.40,-217.87	./.	0/0:32:32,0:40:-0.00,-11.18,-151.75	0/0:21:21,0:40:-0.00,-7.87,-99.80	0/0:21:21,0:40:-0.00,-7.87,-99.80
6948	39	6948:39	A	C	.	PASS	NS=75;AF=0.280	GT:DP:AD:GQ:GL	0/0:42:42,0:40:-0.00,-14.63,-196.34	0/0:44:44,0:40:-0.00,-15.23,-205.67	0/0:35:35,0:40:-0.00,-12.52,-163.68	0/0:20:20,0:40:-0.00,-8.01,-93.70	0/0:28:28,0:40:-0.00,-10.41,-131.03	0/0:25:25,0:40:-0.00,-9.51,-117.03	0/0:29:29,0:40:-0.00,-10.72,-135.69	0/0:28:28,0:40:-0.00,-10.41,-131.03	0/0:35:35,0:40:-0.00,-12.52,-163.68	0/0:37:37,0:40:-0.00,-13.12,-173.01	0/0:19:19,0:40:-0.00,-7.71,-89.04	0/0:10:10,0:40:-0.00,-5.00,-47.05	0/0:32:32,0:40:-0.00,-11.62,-149.69	0/0:29:29,0:40:-0.00,-10.72,-135.69	0/0:20:20,0:40:-0.00,-8.01,-93.70	0/0:35:35,0:40:-0.00,-12.52,-163.68	0/0:30:30,0:40:-0.00,-11.02,-140.36	0/0:40:40,0:40:-0.00,-14.03,-187.01	0/0:30:30,0:40:-0.00,-11.02,-140.36	0/0:29:29,0:40:-0.00,-10.72,-135.69	0/0:28:28,0:40:-0.00,-10.41,-131.03	0/0:25:25,0:40:-0.00,-9.51,-117.03	0/0:37:37,0:40:-0.00,-13.12,-173.01	0/0:38:38,0:40:-0.00,-13.42,-177.68	0/0:77:77,0:40:0.00,-25.16,-359.63	0/0:53:53,0:40:0.00,-17.94,-247.66	0/0:19:19,0:40:-0.00,-7.71,-89.04	0/0:21:21,0:40:-0.00,-8.31,-98.37	0/0:49:49,0:40:0.00,-16.74,-229.00	0/0:39:39,0:40:-0.00,-13.73,-182.35	0/0:14:14,0:40:-0.00,-6.20,-65.71	0/0:42:42,0:40:-0.00,-14.63,-196.34	0/0:27:27,0:40:-0.00,-10.11,-126.36	0/0:20:20,0:40:-0.00,-8.01,-93.70	0/0:55:55,0:40:-0.00,-18.54,-256.99	./.	./.	./.	./.	./.	./.	./.	./.	./.	./.	./.	./.	./.	./.	./.	./.	./.	./.	./.	./.	./.	./.	0/0:7:7,0:40:-0.00,-4.09,-33.05	./.	0/0:36:36,0:40:-0.00,-12.82,-168.35	0/0:13:13,0:40:-0.00,-5.90,-61.05	0/0:22:22,0:40:-0.00,-8.61,-103.03	0/0:20:20,0:40:-0.00,-8.01,-93.70	0/0:28:28,0:40:-0.00,-10.41,-131.03	./.	0/0:16:16,0:40:-0.00,-6.80,-75.04	0/0:18:18,0:40:-0.00,-7.40,-84.37	./.	0/0:9:9,0:40:-0.00,-4.70,-42.38	1/1:34:0,34:40:-158.23,-11.83,-0.00	1/1:22:0,22:40:-102.24,-8.21,-0.00	1/1:35:0,35:40:-162.89,-12.13,-0.00	1/1:41:1,40:40:-181.55,-9.27,-0.00	1/1:26:0,26:40:-120.90,-9.42,-0.00	1/1:35:0,35:40:-162.89,-12.13,-0.00	1/1:23:0,23:40:-106.91,-8.51,-0.00	1/1:27:0,27:40:-125.57,-9.72,-0.00	1/1:51:0,51:40:-237.54,-16.94,0.00	1/1:47:0,47:40:-218.88,-15.74,-0.00	1/1:47:0,47:40:-218.88,-15.74,-0.00	1/1:13:0,13:40:-60.25,-5.50,-0.00	1/1:35:0,35:40:-162.89,-12.13,-0.00	1/1:38:0,38:40:-176.89,-13.03,-0.00	1/1:71:0,71:40:-330.85,-22.96,0.00	1/1:33:0,33:40:-153.56,-11.52,-0.00	1/1:39:0,39:40:-181.55,-13.33,-0.00	1/1:76:0,76:40:-354.17,-24.47,0.00	1/1:36:0,36:40:-167.56,-12.43,-0.00	1/1:54:0,54:40:-251.54,-17.85,0.00	1/1:32:0,32:40:-148.90,-11.22,-0.00	./.	./.	./.	./.	./.	./.	./.	./.	./.	./.	./.	./.	./.	./.	./.	./.	./.	./.	./.	./.	./.	./.	./.	./.	./.	./.	./.	./.	0/0:9:9,0:40:-0.00,-4.70,-42.38	./.	0/0:10:10,0:40:-0.00,-5.00,-47.05	0/0:20:20,0:40:-0.00,-8.01,-93.70	./.	0/0:25:25,0:40:-0.00,-9.51,-117.03	0/0:8:8,0:40:-0.00,-4.39,-37.72	0/0:25:25,0:40:-0.00,-9.51,-117.03	0/0:20:20,0:40:-0.00,-8.01,-93.70	0/0:7:7,0:40:-0.00,-4.09,-33.05	0/0:34:34,0:40:-0.00,-12.22,-159.02	0/0:12:12,0:40:-0.00,-5.60,-56.38	./.	./.	./.	./.	./.	./.	./.	./.
7073	103	7073:103	G	A	.	PASS	NS=138;AF=0.091	GT:DP:AD:GQ:GL	0/0:53:53,0:40:-0.00,-17.76,-236.92	0/0:78:78,0:40:0.00,-25.29,-348.21	0/0:74:74,0:40:0.00,-24.08,-330.40	0/0:63:63,0:40:0.00,-20.77,-281.44	0/0:65:65,0:40:0.00,-21.37,-290.34	0/0:73:73,0:40:-0.00,-23.78,-325.95	0/0:64:64,0:40:0.00,-21.07,-285.89	0/0:65:65,0:40:0.00,-21.37,-290.34	0/0:106:106,0:40:0.00,-33.72,-472.85	0/0:99:99,0:40:-0.00,-31.61,-441.69	0/0:66:66,0:40:0.00,-21.67,-294.79	0/0:359:359,0:40:-0.00,-109.87,-1599.07	0/0:133:133,0:40:0.00,-41.84,-593.04	0/0:85:84,1:40:0.00,-22.94,-370.47	0/0:55:55,0:40:-0.00,-18.36,-245.83	0/0:49:49,0:40:-0.00,-16.56,-219.12	0/0:98:98,0:40:0.00,-31.31,-437.24	0/0:58:58,0:40:0.00,-19.27,-259.18	0/0:335:335,0:40:-0.00,-102.65,-1492.24	0/0:103:103,0:40:0.00,-32.81,-459.50	0/0:38:38,0:40:-0.00,-13.25,-170.15	0/0:133:133,0:40:0.00,-41.84,-593.04	0/0:235:234,1:40:0.00,-68.09,-1038.19	1/1:78:0,78:40:-346.22,-24.29,0.00	1/1:46:1,45:40:-194.87,-10.21,-0.00	1/1:49:0,49:40:-217.13,-15.56,-0.00	1/1:37:0,37:40:-163.71,-11.95,-0.00	1/1:72:0,72:40:-319.51,-22.48,0.00	1/1:87:0,87:40:-386.28,-27.00,0.00	1/1:50:0,50:40:-221.58,-15.86,0.00	1/1:53:0,53:40:-234.93,-16.76,0.00	1/1:81:0,81:40:-359.57,-25.19,0.00	1/1:37:0,37:40:-163.71,-11.95,-0.00	1/1:46:0,46:40:-203.77,-14.66,-0.00	1/1:71:0,71:40:-315.06,-22.18,0.00	0/0:109:109,0:40:0.00,-34.62,-486.21	0/0:134:134,0:40:-0.00,-42.14,-597.49	0/0:153:153,0:40:0.00,-47.86,-682.07	0/0:109:109,0:40:0.00,-34.62,-486.21	0/0:78:78,0:40:0.00,-25.29,-348.21	0/0:85:85,0:40:0.00,-27.39,-379.37	0/0:134:134,0:40:-0.00,-42.14,-597.49	0/0:141:141,0:40:0.00,-44.25,-628.65	0/0:339:339,0:40:0.00,-103.85,-1510.04	0/0:426:426,0:40:0.00,-130.04,-1897.32	0/0:171:171,0:40:-0.00,-53.28,-762.20	0/0:74:74,0:40:0.00,-24.08,-330.40	0/0:217:217,0:40:-0.00,-67.13,-966.96	0/0:245:245,0:40:-0.00,-75.56,-1091.61	0/0:46:46,0:40:-0.00,-15.65,-205.76	0/0:63:63,0:40:0.00,-20.77,-281.44	0/0:118:118,0:40:0.00,-37.33,-526.27	0/0:92:92,0:40:-0.00,-29.50,-410.53	0/0:123:123,0:40:0.00,-38.83,-548.53	0/0:123:123,0:40:0.00,-38.83,-548.53	0/0:143:143,0:40:-0.00,-44.85,-637.56	0/0:151:151,0:40:-0.00,-47.26,-673.17	0/0:117:117,0:40:0.00,-37.03,-521.82	0/0:78:78,0:40:0.00,-25.29,-348.21	0/0:124:123,1:40:0.00,-34.68,-544.08	0/0:97:97,0:40:-0.00,-31.01,-432.79	0/0:101:101,0:40:0.00,-32.21,-450.59	0/0:120:120,0:40:0.00,-37.93,-535.17	0/0:127:127,0:40:-0.00,-40.04,-566.33	0/0:117:117,0:40:0.00,-37.03,-521.82	0/1:85:77,8:40:-8.22,-0.00,-316.37	0/0:178:178,0:40:0.00,-55.39,-793.36	0/0:180:180,0:40:0.00,-55.99,-802.26	0/0:388:388,0:40:-0.00,-118.60,-1728.16	0/0:162:162,0:40:-0.00,-50.57,-722.13	0/0:31:31,0:40:-0.00,-11.14,-138.99	0/0:31:31,0:40:-0.00,-11.14,-138.99	0/0:23:23,0:40:-0.00,-8.73,-103.38	0/0:39:39,0:40:-0.00,-13.55,-174.60	0/0:89:89,0:40:0.00,-28.60,-397.18	0/0:137:137,0:40:0.00,-43.05,-610.85	0/0:353:353,0:40:0.00,-108.07,-1572.36	0/0:133:133,0:40:0.00,-41.84,-593.04	0/0:363:363,0:40:-0.00,-111.08,-1616.88	0/0:261:261,0:40:-0.00,-80.37,-1162.83	0/0:14:14,0:40:-0.00,-6.02,-63.32	0/0:51:51,0:40:-0.00,-17.16,-228.02	0/0:34:34,0:40:-0.00,-12.04,-152.35	0/0:47:47,0:40:-0.00,-15.96,-210.22	0/0:38:38,0:40:-0.00,-13.25,-170.15	0/0:43:43,0:40:-0.00,-14.75,-192.41	0/0:72:72,0:40:0.00,-23.48,-321.50	0/0:15:15,0:40:-0.00,-6.32,-67.77	0/0:33:33,0:40:-0.00,-11.74,-147.89	0/0:192:192,0:40:0.00,-59.60,-855.68	0/0:171:171,0:40:-0.00,-53.28,-762.20	0/0:232:232,0:40:0.00,-71.64,-1033.74	0/0:83:82,0:40:0.00,-26.49,-366.02	0/0:117:117,0:40:0.00,-37.03,-521.82	0/0:203:203,0:40:-0.00,-62.91,-904.64	0/0:45:45,0:40:-0.00,-15.35,-201.31	0/0:60:60,0:40:0.00,-19.87,-268.08	0/0:76:76,0:40:-0.00,-24.68,-339.31	0/0:66:66,0:40:0.00,-21.67,-294.79	0/0:65:65,0:40:0.00,-21.37,-290.34	0/0:67:67,0:40:0.00,-21.98,-299.24	0/0:25:25,0:40:-0.00,-9.33,-112.28	0/0:59:59,0:40:-0.00,-19.57,-263.63	0/0:87:87,0:40:0.00,-28.00,-388.27	0/0:43:43,0:40:-0.00,-14.75,-192.41	0/0:49:49,0:40:-0.00,-16.56,-219.12	0/0:75:75,0:40:-0.00,-24.38,-334.86	0/0:32:32,0:40:-0.00,-11.44,-143.44	0/0:68:68,0:40:0.00,-22.28,-303.70	0/0:43:43,0:40:-0.00,-14.75,-192.41	0/0:96:96,0:40:0.00,-30.70,-428.34	0/0:222:222,0:40:0.00,-68.63,-989.22	0/0:277:277,0:40:-0.00,-85.19,-1234.05	0/0:63:63,0:40:0.00,-20.77,-281.44	0/0:20:20,0:40:-0.00,-7.83,-90.03	0/0:44:43,1:40:-0.00,-10.60,-187.96	0/0:52:52,0:40:-0.00,-17.46,-232.47	0/0:151:151,0:40:-0.00,-47.26,-673.17	0/0:56:56,0:40:0.00,-18.66,-250.28	0/0:99:99,0:40:-0.00,-31.61,-441.69	0/0:82:82,0:40:-0.00,-26.49,-366.02	0/0:91:91,0:40:0.00,-29.20,-406.08	0/0:65:65,0:40:0.00,-21.37,-290.34	0/0:132:132,0:40:-0.00,-41.54,-588.59	0/0:62:62,0:40:0.00,-20.47,-276.99	0/0:84:84,0:40:-0.00,-27.09,-374.92	0/0:20:20,0:40:-0.00,-7.83,-90.03	0/0:29:29,0:40:-0.00,-10.54,-130.09	0/0:12:12,0:40:-0.00,-5.42,-54.41	0/0:23:23,0:40:-0.00,-8.73,-103.38	0/0:539:539,0:40:0.00,-164.05,-2400.34	0/0:68:68,0:40:0.00,-22.28,-303.70	0/0:94:94,0:40:-0.00,-30.10,-419.43	0/0:43:43,0:40:-0.00,-14.75,-192.41	0/0:59:59,0:40:-0.00,-19.57,-263.63	0/0:45:45,0:40:-0.00,-15.35,-201.31	0/0:243:243,0:40:0.00,-74.95,-1082.70	0/0:542:542,0:40:0.00,-164.96,-2413.69
7079	137	7079:137	A	G	.	PASS	NS=66;AF=0.076	GT:DP:AD:GQ:GL	./.	./.	0/0:15:15,0:40:-0.00,-6.34,-68.16	./.	0/0:9:9,0:40:-0.00,-4.53,-41.33	./.	0/0:22:22,0:40:-0.00,-8.45,-99.47	0/0:34:34,0:40:-0.00,-12.06,-153.14	0/0:16:16,0:40:-0.00,-6.64,-72.64	0/0:25:25,0:40:-0.00,-9.35,-112.89	0/0:8:8,0:40:-0.00,-4.23,-36.86	0/0:26:26,0:40:-0.00,-9.65,-117.36	./.	./.	./.	./.	./.	0/0:15:15,0:40:-0.00,-6.34,-68.16	./.	./.	./.	./.	./.	./.	0/0:17:17,0:40:-0.00,-6.94,-77.11	0/0:37:37,0:40:-0.00,-12.96,-166.56	0/0:32:32,0:40:-0.00,-11.46,-144.19	0/0:27:27,0:40:-0.00,-9.95,-121.83	0/0:28:28,0:40:-0.00,-10.25,-126.30	./.	0/0:14:14,0:40:-0.00,-6.04,-63.69	0/0:39:39,0:40:-0.00,-13.56,-175.50	./.	./.	0/0:16:16,0:40:-0.00,-6.64,-72.64	0/0:32:32,0:40:-0.00,-11.46,-144.19	0/0:13:13,0:40:-0.00,-5.74,-59.22	0/0:14:14,0:40:-0.00,-6.04,-63.69	0/0:18:18,0:40:-0.00,-7.24,-81.58	0/0:61:61,0:40:0.00,-20.19,-273.90	./.	0/0:33:33,0:40:-0.00,-11.76,-148.67	0/0:35:35,0:40:-0.00,-12.36,-157.61	./.	./.	./.	./.	0/0:52:52,0:40:-0.00,-17.48,-233.64	./.	0/0:24:24,0:40:-0.00,-9.05,-108.41	0/0:10:10,0:40:-0.00,-4.83,-45.80	./.	0/0:32:32,0:40:-0.00,-11.46,-144.19	0/0:19:19,0:40:-0.00,-7.54,-86.05	./.	./.	0/0:30:30,0:40:-0.00,-10.86,-135.25	0/0:45:45,0:40:-0.00,-15.37,-202.34	0/0:44:44,0:40:-0.00,-15.07,-197.86	./.	0/0:34:34,0:40:-0.00,-12.06,-153.14	0/0:44:44,0:40:-0.00,-15.07,-197.86	0/0:37:37,0:40:-0.00,-12.96,-166.56	./.	0/0:38:38,0:40:-0.00,-13.26,-171.03	0/0:29:29,0:40:-0.00,-10.55,-130.78	./.	0/0:8:8,0:40:-0.00,-4.23,-36.86	./.	1/1:17:0,17:40:-74.96,-5.87,-0.00	1/1:19:0,19:40:-83.90,-6.47,-0.00	./.	1/1:13:0,13:40:-57.07,-4.66,-0.00	./.	./.	./.	1/1:25:0,25:40:-110.74,-8.27,-0.00	./.	1/1:10:0,10:40:-43.65,-3.76,-0.00	./.	0/0:12:12,0:40:-0.00,-5.44,-54.75	./.	0/0:26:26,0:40:-0.00,-9.65,-117.36	0/0:11:11,0:40:-0.00,-5.14,-50.27	./.	0/0:15:15,0:40:-0.00,-6.34,-68.16	0/0:11:11,0:40:-0.00,-5.14,-50.27	./.	./.	0/0:28:28,0:40:-0.00,-10.25,-126.30	0/0:20:20,0:40:-0.00,-7.84,-90.52	0/0:21:21,0:40:-0.00,-8.15,-95.00	./.	./.	./.	./.	./.	./.	./.	0/0:18:18,0:40:-0.00,-7.24,-81.58	./.	0/0:10:10,0:40:-0.00,-4.83,-45.80	0/0:9:9,0:40:-0.00,-4.53,-41.33	./.	./.	0/0:19:19,0:40:-0.00,-7.54,-86.05	./.	0/0:10:10,0:40:-0.00,-4.83,-45.80	./.	0/0:12:12,0:40:-0.00,-5.44,-54.75	./.	0/0:15:15,0:40:-0.00,-6.34,-68.16	0/0:15:15,0:40:-0.00,-6.34,-68.16	0/0:29:29,0:40:-0.00,-10.55,-130.78	./.	0/0:9:9,0:40:-0.00,-4.53,-41.33	./.	0/0:15:15,0:40:-0.00,-6.34,-68.16	0/0:17:17,0:40:-0.00,-6.94,-77.11	./.	0/0:7:7,0:40:-0.00,-3.93,-32.38	./.	./.	./.	./.	0/0:21:21,0:40:-0.00,-8.15,-95.00	./.	./.	./.	./.	./.	./.	./.	./.	./.	./.	0/0:13:13,0:40:-0.00,-5.74,-59.22	./.
7139	182	7139:182	C	A	.	PASS	NS=89;AF=0.079	GT:DP:AD:GQ:GL	0/0:40:40,0:40:-0.00,-13.91,-125.00	./.	0/0:9:9,0:40:-0.00,-4.59,-28.93	0/0:15:15,0:40:-0.00,-6.40,-47.52	0/0:26:26,0:40:-0.00,-9.71,-81.61	0/0:31:31,0:40:-0.00,-11.21,-97.11	./.	0/0:24:24,0:40:-0.00,-9.10,-75.41	0/0:9:9,0:40:-0.00,-4.59,-28.93	./.	0/0:12:12,0:40:-0.00,-5.50,-38.22	./.	0/0:28:28,0:40:-0.00,-10.31,-87.81	0/0:12:12,0:40:-0.00,-5.50,-38.22	./.	0/0:16:16,0:40:-0.00,-6.70,-50.62	0/0:10:10,0:40:-0.00,-4.89,-32.03	0/0:8:8,0:40:-0.00,-4.29,-25.83	0/0:16:16,0:40:-0.00,-6.70,-50.62	./.	0/0:26:26,0:40:-0.00,-9.71,-81.61	./.	./.	./.	0/0:8:8,0:40:-0.00,-4.29,-25.83	0/0:7:7,0:40:-0.00,-3.99,-22.73	0/0:25:25,0:40:-0.00,-9.40,-78.51	0/0:15:15,0:40:-0.00,-6.40,-47.52	0/0:9:9,0:40:-0.00,-4.59,-28.93	0/0:24:24,0:40:-0.00,-9.10,-75.41	0/0:7:7,0:40:-0.00,-3.99,-22.73	./.	0/0:6:6,0:40:-0.00,-3.69,-19.63	0/0:24:24,0:40:-0.00,-9.10,-75.41	0/0:6:6,0:40:-0.00,-3.69,-19.63	./.	0/0:16:16,0:40:-0.00,-6.70,-50.62	./.	0/0:7:7,0:40:-0.00,-3.99,-22.73	0/0:11:11,0:40:-0.00,-5.19,-35.13	0/0:11:11,0:40:-0.00,-5.19,-35.13	0/0:39:39,0:40:-0.00,-13.61,-121.90	0/0:6:6,0:40:-0.00,-3.69,-19.63	0/0:16:16,0:40:-0.00,-6.70,-50.62	./.	./.	0/0:14:14,0:40:-0.00,-6.10,-44.42	./.	./.	0/0:5:5,0:40:-0.00,-3.39,-16.53	./.	./.	0/0:16:16,0:40:-0.00,-6.70,-50.62	./.	0/0:12:12,0:40:-0.00,-5.50,-38.22	0/0:8:8,0:40:-0.00,-4.29,-25.83	0/0:10:10,0:40:-0.00,-4.89,-32.03	./.	./.	0/0:51:50,0:40:0.00,-16.92,-155.99	./.	0/0:5:5,0:40:-0.00,-3.39,-16.53	./.	0/0:10:10,0:40:-0.00,-4.89,-32.03	./.	0/0:10:10,0:40:-0.00,-4.89,-32.03	./.	./.	0/0:5:5,0:40:-0.00,-3.39,-16.53	0/0:12:12,0:40:-0.00,-5.50,-38.22	0/0:18:18,0:40:-0.00,-7.30,-56.82	0/0:13:13,0:40:-0.00,-5.80,-41.32	0/0:15:15,0:40:-0.00,-6.40,-47.52	0/0:5:5,0:40:-0.00,-3.39,-16.53	0/0:13:13,0:40:-0.00,-5.80,-41.32	./.	./.	./.	0/0:13:13,0:40:-0.00,-5.80,-41.32	./.	./.	0/0:24:24,0:40:-0.00,-9.10,-75.41	0/0:27:27,0:40:-0.00,-10.01,-84.71	0/0:16:15,0:40:-0.00,-6.40,-47.52	0/0:12:12,0:40:-0.00,-5.50,-38.22	0/0:14:14,0:40:-0.00,-6.10,-44.42	0/0:10:10,0:40:-0.00,-4.89,-32.03	0/0:11:11,0:40:-0.00,-5.19,-35.13	0/0:6:6,0:40:-0.00,-3.69,-19.63	./.	./.	./.	./.	./.	./.	0/0:14:14,0:40:-0.00,-6.10,-44.42	0/0:34:34,0:40:-0.00,-12.11,-106.40	0/0:15:15,0:40:-0.00,-6.40,-47.52	0/0:8:8,0:40:-0.00,-4.29,-25.83	./.	0/0:15:15,0:40:-0.00,-6.40,-47.52	0/0:23:23,0:40:-0.00,-8.80,-72.31	0/0:36:36,0:40:-0.00,-12.71,-112.60	./.	./.	0/0:29:29,0:40:-0.00,-10.61,-90.91	./.	./.	0/0:18:18,0:40:-0.00,-7.30,-56.82	0/0:17:17,0:40:-0.00,-7.00,-53.72	0/0:6:6,0:40:-0.00,-3.69,-19.63	./.	0/0:4:4,0:37:-0.00,-3.09,-13.43	0/0:4:4,0:37:-0.00,-3.09,-13.43	0/0:9:9,0:40:-0.00,-4.59,-28.93	0/0:6:6,0:40:-0.00,-3.69,-19.63	0/0:13:13,0:40:-0.00,-5.80,-41.32	0/0:17:17,0:40:-0.00,-7.00,-53.72	1/1:5:0,5:30:-14.46,-2.36,-0.00	1/1:7:0,7:36:-20.66,-2.96,-0.00	./.	./.	./.	./.	./.	1/1:6:0,6:33:-17.56,-2.66,-0.00	1/1:11:0,11:40:-33.05,-4.16,-0.00	1/1:11:0,11:40:-33.05,-4.16,-0.00	1/1:21:0,21:40:-64.04,-7.17,-0.00	1/1:18:0,18:40:-54.75,-6.26,-0.00	0/0:21:21,0:40:-0.00,-8.20,-66.12	0/0:18:18,0:40:-0.00,-7.30,-56.82	0/0:9:9,0:40:-0.00,-4.59,-28.93	0/0:6:6,0:40:-0.00,-3.69,-19.63	./.	0/0:7:7,0:40:-0.00,-3.99,-22.73	0/0:14:14,0:40:-0.00,-6.10,-44.42	0/0:8:8,0:40:-0.00,-4.29,-25.83
7155	232	7155:232	C	A	.	PASS	NS=92;AF=0.239	GT:DP:AD:GQ:GL	1/1:13:0,13:40:-45.19,-5.30,-0.00	1/1:13:0,13:40:-45.19,-5.30,-0.00	1/1:36:0,36:40:-126.05,-12.22,-0.00	1/1:14:0,14:40:-48.71,-5.60,-0.00	1/1:26:0,26:40:-90.89,-9.21,-0.00	1/1:21:0,21:40:-73.32,-7.70,-0.00	1/1:9:0,9:40:-31.13,-4.09,-0.00	1/1:52:0,52:40:-182.29,-17.03,0.00	1/1:15:0,15:40:-52.22,-5.90,-0.00	1/1:6:0,6:38:-20.59,-3.19,-0.00	1/1:21:0,21:40:-73.32,-7.70,-0.00	./.	1/1:21:0,21:40:-73.32,-7.70,-0.00	1/1:60:0,60:40:-210.41,-19.44,0.00	1/1:13:0,13:40:-45.19,-5.30,-0.00	1/1:28:0,28:40:-97.92,-9.81,-0.00	1/1:10:0,10:40:-34.65,-4.39,-0.00	1/1:52:1,51:40:-175.26,-13.52,-0.00	1/1:23:0,23:40:-80.35,-8.30,-0.00	1/1:7:0,7:40:-24.10,-3.49,-0.00	1/1:14:0,14:40:-48.71,-5.60,-0.00	1/1:41:0,40:40:-140.11,-13.42,-0.00	1/1:13:0,13:40:-45.19,-5.30,-0.00	0/0:18:18,0:40:-0.00,-7.30,-63.78	./.	0/0:11:11,0:40:-0.00,-5.20,-39.17	0/0:41:39,2:40:-0.00,-7.19,-130.57	0/0:9:9,0:40:-0.00,-4.60,-32.14	0/0:27:27,0:40:-0.00,-10.01,-95.42	0/0:10:10,0:40:-0.00,-4.90,-35.66	0/0:7:7,0:40:-0.00,-3.99,-25.11	./.	./.	0/0:22:21,1:40:-0.00,-4.99,-70.81	0/0:13:13,0:40:-0.00,-5.80,-46.20	0/0:10:10,0:40:-0.00,-4.90,-35.66	0/0:7:7,0:40:-0.00,-3.99,-25.11	0/0:12:12,0:40:-0.00,-5.50,-42.69	./.	0/0:69:69,0:40:0.00,-22.65,-243.06	0/0:8:8,0:40:-0.00,-4.30,-28.63	0/0:6:6,0:40:-0.00,-3.69,-21.60	0/0:7:7,0:40:-0.00,-3.99,-25.11	./.	0/0:36:36,0:40:-0.00,-12.72,-127.05	0/0:11:10,1:22:-0.01,-1.69,-32.15	0/0:13:13,0:40:-0.00,-5.80,-46.20	0/0:24:24,0:40:-0.00,-9.11,-84.87	0/0:10:10,0:40:-0.00,-4.90,-35.66	./.	0/0:12:12,0:40:-0.00,-5.50,-42.69	0/0:15:15,0:40:-0.00,-6.40,-53.23	0/0:28:27,1:40:-0.00,-6.80,-91.90	0/0:6:6,0:40:-0.00,-3.69,-21.60	0/0:15:15,0:40:-0.00,-6.40,-53.23	0/0:20:20,0:40:-0.00,-7.91,-70.81	0/0:18:17,1:40:-0.00,-3.79,-56.75	0/0:13:13,0:40:-0.00,-5.80,-46.20	0/0:20:19,1:40:-0.00,-4.39,-63.78	./.	./.	0/0:8:8,0:40:-0.00,-4.30,-28.63	0/0:18:18,0:40:-0.00,-7.30,-63.78	0/0:9:9,0:40:-0.00,-4.60,-32.14	0/0:15:15,0:40:-0.00,-6.40,-53.23	0/0:12:12,0:40:-0.00,-5.50,-42.69	./.	./.	0/0:21:21,0:40:-0.00,-8.21,-74.32	0/0:5:5,0:40:-0.00,-3.39,-18.08	./.	./.	0/0:25:25,0:40:-0.00,-9.41,-88.39	0/0:7:7,0:40:-0.00,-3.99,-25.11	./.	./.	0/0:20:20,0:40:-0.00,-7.91,-70.81	0/0:16:16,0:40:-0.00,-6.70,-56.75	0/0:25:25,0:40:-0.00,-9.41,-88.39	0/0:18:18,0:40:-0.00,-7.30,-63.78	0/0:31:31,0:40:-0.00,-11.22,-109.48	0/0:17:17,0:40:-0.00,-7.00,-60.26	0/0:6:6,0:40:-0.00,-3.69,-21.60	0/0:20:20,0:40:-0.00,-7.91,-70.81	0/0:42:42,0:40:-0.00,-14.53,-148.15	0/0:30:30,0:40:-0.00,-10.92,-105.96	0/0:12:12,0:40:-0.00,-5.50,-42.69	0/0:34:34,0:40:-0.00,-12.12,-120.02	0/0:30:30,0:40:-0.00,-10.92,-105.96	0/0:24:24,0:40:-0.00,-9.11,-84.87	./.	./.	./.	./.	./.	./.	./.	./.	./.	./.	./.	./.	./.	./.	./.	./.	./.	./.	./.	./.	./.	./.	./.	./.	./.	./.	./.	./.	0/0:8:8,0:40:-0.00,-4.30,-28.63	0/0:5:5,0:40:-0.00,-3.39,-18.08	./.	0/0:13:13,0:40:-0.00,-5.80,-46.20	0/0:8:8,0:40:-0.00,-4.30,-28.63	0/0:10:10,0:40:-0.00,-4.90,-35.66	0/0:28:28,0:40:-0.00,-10.31,-98.93	0/0:31:31,0:40:-0.00,-11.22,-109.48	0/0:27:27,0:40:-0.00,-10.01,-95.42	0/0:27:27,0:40:-0.00,-10.01,-95.42	0/0:13:13,0:40:-0.00,-5.80,-46.20	0/0:14:14,0:40:-0.00,-6.10,-49.72	0/0:8:8,0:40:-0.00,-4.30,-28.63	./.	0/0:23:23,0:40:-0.00,-8.81,-81.36	0/0:12:12,0:40:-0.00,-5.50,-42.69	0/0:14:14,0:40:-0.00,-6.10,-49.72	0/0:8:8,0:40:-0.00,-4.30,-28.63	0/0:29:29,0:40:-0.00,-10.61,-102.45	./.
7417	127	7417:127	C	A	.	PASS	NS=122;AF=0.402	GT:DP:AD:GQ:GL	0/0:29:29,0:40:-0.00,-10.39,-138.63	0/0:33:33,0:40:-0.00,-11.59,-157.73	0/0:6:6,0:40:-0.00,-3.46,-28.83	0/0:26:26,0:40:-0.00,-9.48,-124.31	./.	0/0:30:30,0:40:-0.00,-10.69,-143.41	0/0:40:40,0:40:-0.00,-13.70,-191.15	0/0:14:14,0:40:-0.00,-5.87,-67.02	0/0:34:34,0:40:-0.00,-11.89,-162.51	0/0:31:31,0:40:-0.00,-10.99,-148.18	0/0:33:33,0:40:-0.00,-11.59,-157.73	0/0:19:19,0:40:-0.00,-7.38,-90.89	0/0:57:57,0:40:0.00,-18.82,-272.31	0/0:12:12,0:40:-0.00,-5.27,-57.48	0/0:28:28,0:40:-0.00,-10.09,-133.86	0/0:41:41,0:40:-0.00,-14.00,-195.92	0/0:25:25,0:40:-0.00,-9.18,-119.54	0/0:29:29,0:40:-0.00,-10.39,-138.63	0/0:15:15,0:40:-0.00,-6.17,-71.80	./.	0/0:9:9,0:40:-0.00,-4.37,-43.15	./.	0/0:10:10,0:40:-0.00,-4.67,-47.93	0/0:29:29,0:40:-0.00,-10.39,-138.63	0/0:8:8,0:40:-0.00,-4.07,-38.38	0/0:28:28,0:40:-0.00,-10.09,-133.86	0/0:29:29,0:40:-0.00,-10.39,-138.63	0/0:5:5,0:38:-0.00,-3.16,-24.06	0/0:18:18,0:40:-0.00,-7.08,-86.12	0/0:22:22,0:40:-0.00,-8.28,-105.22	0/0:18:18,0:40:-0.00,-7.08,-86.12	0/0:19:19,0:40:-0.00,-7.38,-90.89	0/0:33:33,0:40:-0.00,-11.59,-157.73	0/0:8:8,0:40:-0.00,-4.07,-38.38	0/0:12:12,0:40:-0.00,-5.27,-57.48	0/0:49:49,0:40:0.00,-16.41,-234.12	0/0:30:30,0:40:-0.00,-10.69,-143.41	0/0:38:38,0:40:-0.00,-13.10,-181.60	0/0:32:32,0:40:-0.00,-11.29,-152.96	0/0:43:43,0:40:-0.00,-14.60,-205.47	0/0:28:28,0:40:-0.00,-10.09,-133.86	0/0:21:21,0:40:-0.00,-7.98,-100.44	0/0:36:36,0:40:-0.00,-12.49,-172.05	0/0:16:16,0:40:-0.00,-6.47,-76.57	./.	0/0:13:13,0:40:-0.00,-5.57,-62.25	0/0:24:24,0:40:-0.00,-8.88,-114.76	./.	0/0:18:18,0:40:-0.00,-7.08,-86.12	0/0:25:25,0:40:-0.00,-9.18,-119.54	0/0:31:31,0:40:-0.00,-10.99,-148.18	0/0:45:45,0:40:-0.00,-15.20,-215.02	0/0:19:19,0:40:-0.00,-7.38,-90.89	0/0:28:28,0:40:-0.00,-10.09,-133.86	0/0:16:16,0:40:-0.00,-6.47,-76.57	0/0:11:11,0:40:-0.00,-4.97,-52.70	0/0:9:9,0:40:-0.00,-4.37,-43.15	0/0:57:57,0:40:0.00,-18.82,-272.31	0/0:35:35,0:40:-0.00,-12.19,-167.28	0/0:48:48,0:40:-0.00,-16.11,-229.34	0/0:46:46,0:40:-0.00,-15.50,-219.79	0/0:19:19,0:40:-0.00,-7.38,-90.89	0/0:66:66,0:40:0.00,-21.53,-315.28	0/0:49:49,0:40:0.00,-16.41,-234.12	0/0:39:39,0:40:-0.00,-13.40,-186.38	0/0:23:23,0:40:-0.00,-8.58,-109.99	0/0:47:47,0:40:-0.00,-15.81,-224.57	0/0:79:79,0:40:0.00,-25.44,-377.34	0/0:18:18,0:40:-0.00,-7.08,-86.12	1/1:30:0,30:40:-143.04,-10.50,-0.00	1/1:15:0,15:40:-71.42,-5.99,-0.00	1/1:9:0,9:40:-42.78,-4.18,-0.00	1/1:15:0,15:40:-71.42,-5.99,-0.00	1/1:20:0,20:40:-95.29,-7.49,-0.00	1/1:15:0,15:40:-71.42,-5.99,-0.00	./.	1/1:7:0,7:40:-33.23,-3.58,-0.00	./.	1/1:22:0,22:40:-104.84,-8.09,-0.00	1/1:13:0,13:40:-61.88,-5.38,-0.00	1/1:13:0,13:40:-61.88,-5.38,-0.00	1/1:33:0,33:40:-157.36,-11.40,-0.00	1/1:40:0,40:40:-190.78,-13.51,-0.00	1/1:28:0,28:40:-133.49,-9.90,-0.00	1/1:33:0,33:40:-157.36,-11.40,-0.00	1/1:26:0,26:40:-123.94,-9.30,-0.00	1/1:19:0,19:40:-90.52,-7.19,-0.00	1/1:4:0,4:33:-18.91,-2.68,-0.00	./.	1/1:11:0,11:40:-52.33,-4.78,-0.00	./.	1/1:22:0,22:40:-104.84,-8.09,-0.00	1/1:18:0,18:40:-85.75,-6.89,-0.00	1/1:20:0,20:40:-95.29,-7.49,-0.00	1/1:12:0,12:40:-57.10,-5.08,-0.00	1/1:21:0,21:40:-100.07,-7.79,-0.00	./.	1/1:21:0,21:40:-100.07,-7.79,-0.00	1/1:44:0,44:40:-209.87,-14.72,-0.00	1/1:16:0,16:40:-76.20,-6.29,-0.00	1/1:16:0,16:40:-76.20,-6.29,-0.00	1/1:19:0,19:40:-90.52,-7.19,-0.00	1/1:21:0,21:40:-100.07,-7.79,-0.00	1/1:53:0,53:40:-252.84,-17.43,0.00	1/1:18:0,18:40:-85.75,-6.89,-0.00	1/1:27:0,27:40:-128.71,-9.60,-0.00	1/1:17:0,17:40:-80.97,-6.59,-0.00	./.	1/1:23:0,23:40:-109.62,-8.39,-0.00	1/1:13:0,13:40:-61.88,-5.38,-0.00	1/1:35:0,35:40:-166.91,-12.01,-0.00	1/1:9:0,9:40:-42.78,-4.18,-0.00	1/1:35:0,35:40:-166.91,-12.01,-0.00	1/1:21:0,21:40:-100.07,-7.79,-0.00	./.	1/1:12:0,12:40:-57.10,-5.08,-0.00	1/1:14:0,14:40:-66.65,-5.69,-0.00	1/1:17:0,17:40:-80.97,-6.59,-0.00	0/0:41:41,0:40:-0.00,-14.00,-195.92	0/0:27:27,0:40:-0.00,-9.79,-129.09	0/0:10:10,0:40:-0.00,-4.67,-47.93	./.	./.	./.	0/0:13:13,0:40:-0.00,-5.57,-62.25	0/0:6:6,0:40:-0.00,-3.46,-28.83	0/0:11:11,0:40:-0.00,-4.97,-52.70	0/0:11:11,0:40:-0.00,-4.97,-52.70	0/0:17:17,0:40:-0.00,-6.78,-81.35	0/0:15:15,0:40:-0.00,-6.17,-71.80	1/1:14:0,14:40:-66.65,-5.69,-0.00	1/1:19:1,18:30:-80.97,-2.42,-0.00	1/1:9:0,9:40:-42.78,-4.18,-0.00	./.	1/1:21:0,21:40:-100.07,-7.79,-0.00	1/1:8:0,8:40:-38.01,-3.88,-0.00	1/1:12:0,12:40:-57.10,-5.08,-0.00	1/1:20:0,20:40:-95.29,-7.49,-0.00
7495	226	7495:226	C	T	.	PASS	NS=88;AF=0.136	GT:DP:AD:GQ:GL	./.	./.	./.	./.	./.	./.	./.	./.	./.	./.	./.	./.	./.	./.	./.	./.	./.	./.	./.	./.	./.	./.	./.	1/1:17:0,17:40:-49.56,-6.36,-0.00	1/1:14:0,14:40:-40.68,-5.46,-0.00	1/1:17:0,17:40:-49.56,-6.36,-0.00	1/1:19:0,19:40:-55.49,-6.97,-0.00	1/1:14:0,14:40:-40.68,-5.46,-0.00	1/1:18:0,18:40:-52.52,-6.66,-0.00	1/1:14:0,14:40:-40.68,-5.46,-0.00	1/1:8:0,8:40:-22.91,-3.66,-0.00	1/1:18:0,18:40:-52.52,-6.66,-0.00	1/1:9:0,9:40:-25.87,-3.96,-0.00	1/1:6:0,6:37:-16.98,-3.06,-0.00	1/1:13:0,13:40:-37.71,-5.16,-0.00	0/0:18:18,0:40:-0.00,-7.45,-54.10	0/0:13:13,0:40:-0.00,-5.95,-39.29	0/0:15:15,0:40:-0.00,-6.55,-45.22	0/0:20:20,0:40:-0.00,-8.05,-60.02	0/0:18:18,0:40:-0.00,-7.45,-54.10	0/0:23:23,0:40:-0.00,-8.96,-68.91	0/0:27:27,0:40:-0.00,-10.16,-80.76	0/0:18:18,0:40:-0.00,-7.45,-54.10	0/0:13:13,0:40:-0.00,-5.95,-39.29	0/0:14:13,0:40:-0.00,-5.95,-39.29	0/0:13:13,0:40:-0.00,-5.95,-39.29	0/0:7:7,0:40:-0.00,-4.15,-21.52	0/0:4:4,0:39:-0.00,-3.25,-12.64	0/0:10:10,0:40:-0.00,-5.05,-30.41	0/0:11:11,0:40:-0.00,-5.35,-33.37	0/0:23:23,0:40:-0.00,-8.96,-68.91	0/0:14:14,0:40:-0.00,-6.25,-42.25	0/0:5:5,0:40:-0.00,-3.55,-15.60	0/0:22:22,0:40:-0.00,-8.66,-65.95	0/0:18:18,0:40:-0.00,-7.45,-54.10	./.	./.	0/0:23:23,0:40:-0.00,-8.96,-68.91	0/0:16:16,0:40:-0.00,-6.85,-48.18	0/0:29:29,0:40:-0.00,-10.76,-86.68	0/0:25:25,0:40:-0.00,-9.56,-74.83	0/0:30:30,0:40:-0.00,-11.06,-89.64	0/0:24:24,0:40:-0.00,-9.26,-71.87	0/0:14:13,0:40:-0.00,-5.95,-39.29	0/0:31:31,0:40:-0.00,-11.36,-92.60	0/0:27:26,1:40:-0.00,-7.20,-74.83	0/0:33:33,0:40:-0.00,-11.96,-98.53	0/0:89:89,0:40:-0.00,-28.79,-264.39	0/0:11:11,0:40:-0.00,-5.35,-33.37	0/0:31:31,0:40:-0.00,-11.36,-92.60	0/0:10:10,0:40:-0.00,-5.05,-30.41	0/0:15:15,0:40:-0.00,-6.55,-45.22	0/0:24:24,0:40:-0.00,-9.26,-71.87	0/0:13:13,0:40:-0.00,-5.95,-39.29	0/0:25:25,0:40:-0.00,-9.56,-74.83	./.	0/0:9:9,0:40:-0.00,-4.75,-27.44	0/0:23:23,0:40:-0.00,-8.96,-68.91	./.	0/0:18:17,0:40:-0.00,-7.15,-51.14	./.	0/0:10:10,0:40:-0.00,-5.05,-30.41	0/0:6:6,0:40:-0.00,-3.85,-18.56	0/0:10:10,0:40:-0.00,-5.05,-30.41	0/0:9:9,0:40:-0.00,-4.75,-27.44	0/0:14:14,0:40:-0.00,-6.25,-42.25	0/0:13:13,0:40:-0.00,-5.95,-39.29	0/0:20:20,0:40:-0.00,-8.05,-60.02	./.	./.	./.	./.	0/0:14:14,0:40:-0.00,-6.25,-42.25	./.	./.	0/0:11:11,0:40:-0.00,-5.35,-33.37	0/0:9:9,0:40:-0.00,-4.75,-27.44	0/0:5:5,0:40:-0.00,-3.55,-15.60	0/0:14:14,0:40:-0.00,-6.25,-42.25	0/0:15:15,0:40:-0.00,-6.55,-45.22	0/0:24:24,0:40:-0.00,-9.26,-71.87	0/0:6:6,0:40:-0.00,-3.85,-18.56	0/0:14:14,0:40:-0.00,-6.25,-42.25	0/0:8:8,0:40:-0.00,-4.45,-24.48	0/0:8:8,0:40:-0.00,-4.45,-24.48	0/0:11:11,0:40:-0.00,-5.35,-33.37	0/0:13:13,0:40:-0.00,-5.95,-39.29	0/0:14:14,0:40:-0.00,-6.25,-42.25	0/0:5:5,0:40:-0.00,-3.55,-15.60	0/0:12:12,0:40:-0.00,-5.65,-36.33	0/0:9:9,0:40:-0.00,-4.75,-27.44	0/0:8:8,0:40:-0.00,-4.45,-24.48	0/0:23:23,0:40:-0.00,-8.96,-68.91	0/0:18:18,0:40:-0.00,-7.45,-54.10	0/0:10:10,0:40:-0.00,-5.05,-30.41	0/0:8:8,0:40:-0.00,-4.45,-24.48	./.	0/0:15:15,0:40:-0.00,-6.55,-45.22	./.	./.	./.	./.	./.	./.	./.	./.	./.	./.	./.	./.	0/0:16:16,0:40:-0.00,-6.85,-48.18	0/0:5:5,0:40:-0.00,-3.55,-15.60	./.	0/0:10:10,0:40:-0.00,-5.05,-30.41	0/0:27:27,0:40:-0.00,-10.16,-80.76	0/0:8:8,0:40:-0.00,-4.45,-24.48	./.	./.
7527	92	7527:92	C	A	.	PASS	NS=105;AF=0.110	GT:DP:AD:GQ:GL	0/0:16:16,0:40:-0.00,-6.48,-62.40	0/0:24:24,0:40:-0.00,-8.88,-93.14	0/0:40:40,0:40:-0.00,-13.70,-154.62	0/0:33:33,0:40:-0.00,-11.59,-127.73	0/0:26:26,0:40:-0.00,-9.49,-100.83	0/0:60:60,0:40:-0.00,-19.72,-231.47	0/0:51:51,0:40:0.00,-17.01,-196.89	0/0:43:43,0:40:-0.00,-14.60,-166.15	0/0:33:33,0:40:-0.00,-11.59,-127.73	0/0:50:50,0:40:-0.00,-16.71,-193.05	0/0:34:34,0:40:-0.00,-11.89,-131.57	./.	0/0:81:81,0:40:0.00,-26.04,-312.16	0/0:73:73,0:40:-0.00,-23.63,-281.42	0/0:103:103,0:40:0.00,-32.66,-396.70	0/0:94:94,0:40:0.00,-29.95,-362.11	0/0:81:81,0:40:0.00,-26.04,-312.16	0/0:69:69,0:40:0.00,-22.43,-266.05	0/0:7:7,0:40:-0.00,-3.77,-27.82	0/0:9:9,0:40:-0.00,-4.37,-35.51	0/0:23:23,0:40:-0.00,-8.58,-89.30	0/0:9:9,0:40:-0.00,-4.37,-35.51	0/0:24:24,0:40:-0.00,-8.88,-93.14	0/0:38:38,0:40:-0.00,-13.10,-146.94	0/0:26:26,0:40:-0.00,-9.49,-100.83	0/0:33:33,0:40:-0.00,-11.59,-127.73	0/0:42:42,0:40:-0.00,-14.30,-162.31	0/0:38:38,0:40:-0.00,-13.10,-146.94	0/0:43:43,0:40:-0.00,-14.60,-166.15	0/0:40:40,0:40:-0.00,-13.70,-154.62	0/0:20:20,0:40:-0.00,-7.68,-77.77	0/0:28:28,0:40:-0.00,-10.09,-108.51	./.	0/0:19:19,0:40:-0.00,-7.38,-73.93	0/0:35:35,0:40:-0.00,-12.19,-135.41	0/0:57:57,0:40:-0.00,-18.82,-219.94	0/0:32:32,0:40:-0.00,-11.29,-123.88	0/0:40:40,0:40:-0.00,-13.70,-154.62	0/0:35:35,0:40:-0.00,-12.19,-135.41	0/0:53:53,0:40:0.00,-17.61,-204.57	0/0:41:41,0:40:-0.00,-14.00,-158.46	0/0:49:49,0:40:0.00,-16.41,-189.20	0/0:65:65,0:40:-0.00,-21.22,-250.68	0/0:23:23,0:40:-0.00,-8.58,-89.30	0/0:15:15,0:40:-0.00,-6.18,-58.56	0/0:19:19,0:40:-0.00,-7.38,-73.93	./.	0/0:17:17,0:40:-0.00,-6.78,-66.25	0/0:61:61,0:40:0.00,-20.02,-235.31	0/0:22:22,0:40:-0.00,-8.28,-85.46	0/0:49:49,0:40:0.00,-16.41,-189.20	0/0:39:39,0:40:-0.00,-13.40,-150.78	0/0:57:57,0:40:-0.00,-18.82,-219.94	0/0:23:23,0:40:-0.00,-8.58,-89.30	0/0:6:6,0:40:-0.00,-3.47,-23.98	0/0:18:18,0:40:-0.00,-7.08,-70.09	0/0:19:19,0:40:-0.00,-7.38,-73.93	1/1:60:0,60:40:-229.62,-18.79,0.00	1/1:82:2,80:40:-298.78,-17.73,-0.00	1/1:51:0,51:40:-195.04,-16.09,-0.00	1/1:42:0,42:40:-160.46,-13.38,-0.00	1/1:20:0,20:40:-75.92,-6.76,-0.00	1/1:58:0,58:40:-221.94,-18.19,0.00	1/1:78:0,78:40:-298.78,-24.21,-0.00	1/1:57:0,57:40:-218.09,-17.89,0.00	0/1:59:6,53:40:-184.23,-0.00,-4.56	1/1:60:1,59:40:-221.94,-14.95,-0.00	1/1:89:0,89:40:-341.05,-27.52,0.00	1/1:12:0,12:40:-45.18,-4.35,-0.00	0/0:45:45,0:40:-0.00,-15.20,-173.83	0/0:20:20,0:40:-0.00,-7.68,-77.77	0/0:24:24,0:40:-0.00,-8.88,-93.14	0/0:13:13,0:40:-0.00,-5.57,-50.88	0/0:20:20,0:40:-0.00,-7.68,-77.77	0/0:18:18,0:40:-0.00,-7.08,-70.09	0/0:19:19,0:40:-0.00,-7.38,-73.93	0/0:35:35,0:40:-0.00,-12.19,-135.41	0/0:68:68,0:40:-0.00,-22.13,-262.21	0/0:18:18,0:40:-0.00,-7.08,-70.09	0/0:8:8,0:40:-0.00,-4.07,-31.66	0/0:15:15,0:40:-0.00,-6.18,-58.56	0/0:76:75,1:40:0.00,-20.69,-285.27	0/0:68:68,0:40:-0.00,-22.13,-262.21	0/0:71:71,0:40:-0.00,-23.03,-273.74	0/0:43:43,0:40:-0.00,-14.60,-166.15	0/0:59:59,0:40:0.00,-19.42,-227.63	0/0:25:25,0:40:-0.00,-9.19,-96.99	0/0:11:11,0:40:-0.00,-4.97,-43.19	0/0:12:12,0:40:-0.00,-5.27,-47.03	0/0:13:13,0:40:-0.00,-5.57,-50.88	./.	./.	./.	./.	./.	./.	./.	./.	./.	./.	./.	./.	./.	./.	./.	./.	./.	./.	./.	./.	./.	./.	./.	./.	./.	./.	./.	./.	0/0:31:31,0:40:-0.00,-10.99,-120.04	0/0:25:25,0:40:-0.00,-9.19,-96.99	0/0:20:20,0:40:-0.00,-7.68,-77.77	0/0:36:36,0:40:-0.00,-12.50,-139.25	0/0:6:6,0:40:-0.00,-3.47,-23.98	./.	0/0:13:12,1:23:-0.01,-1.74,-43.20	0/0:14:14,0:40:-0.00,-5.87,-54.72	0/0:19:19,0:40:-0.00,-7.38,-73.93	0/0:19:18,0:40:-0.00,-7.08,-70.09	0/0:21:21,0:40:-0.00,-7.98,-81.62	0/0:16:16,0:40:-0.00,-6.48,-62.40	0/0:16:16,0:40:-0.00,-6.48,-62.40	0/0:16:16,0:40:-0.00,-6.48,-62.40	0/0:15:14,1:29:-0.00,-2.33,-50.88	0/0:11:11,0:40:-0.00,-4.97,-43.19	0/0:49:49,0:40:0.00,-16.41,-189.20	0/0:20:20,0:40:-0.00,-7.68,-77.77	./.	0/0:13:13,0:40:-0.00,-5.57,-50.88
7540	70	7540:70	T	G	.	PASS	NS=90;AF=0.200	GT:DP:AD:GQ:GL	1/1:48:0,48:40:-164.79,-15.75,0.00	1/1:61:0,61:40:-209.58,-19.66,0.00	1/1:46:0,46:40:-157.90,-15.15,-0.00	1/1:37:0,37:40:-126.89,-12.44,-0.00	1/1:16:0,16:40:-54.54,-6.12,-0.00	1/1:61:0,61:40:-209.58,-19.66,0.00	1/1:34:0,34:40:-116.55,-11.54,-0.00	1/1:51:0,51:40:-175.13,-16.65,-0.00	1/1:61:0,61:40:-209.58,-19.66,0.00	1/1:59:0,59:40:-202.69,-19.06,0.00	1/1:35:0,35:40:-120.00,-11.84,-0.00	./.	1/1:80:0,80:40:-275.05,-25.38,0.00	1/1:50:0,50:40:-171.68,-16.35,-0.00	1/1:61:0,61:40:-209.58,-19.66,0.00	1/1:68:0,68:40:-233.70,-21.77,0.00	1/1:51:0,51:40:-175.13,-16.65,-0.00	1/1:49:0,49:40:-168.24,-16.05,-0.00	./.	./.	1/1:20:0,20:40:-68.32,-7.33,-0.00	./.	./.	0/0:37:37,0:40:-0.00,-13.03,-128.08	0/0:31:31,0:40:-0.00,-11.23,-107.40	0/0:43:43,0:40:-0.00,-14.84,-148.75	0/0:29:29,0:40:-0.00,-10.63,-100.51	0/0:35:35,0:40:-0.00,-12.43,-121.19	0/0:26:26,0:40:-0.00,-9.72,-90.18	0/0:26:26,0:40:-0.00,-9.72,-90.18	0/0:32:31,0:40:-0.00,-11.23,-107.40	0/0:49:49,0:40:0.00,-16.64,-169.42	0/0:25:25,0:40:-0.00,-9.42,-86.73	0/0:13:13,0:40:-0.00,-5.81,-45.38	0/0:24:24,0:40:-0.00,-9.12,-83.29	./.	./.	./.	./.	./.	./.	./.	./.	./.	./.	./.	./.	./.	./.	./.	./.	./.	./.	./.	./.	./.	./.	./.	./.	./.	./.	./.	./.	./.	./.	0/0:14:14,0:40:-0.00,-6.11,-48.83	./.	./.	./.	0/0:110:110,0:40:0.00,-35.00,-379.60	0/0:21:21,0:40:-0.00,-8.22,-72.95	0/0:28:27,0:40:-0.00,-10.02,-93.62	0/0:15:15,0:40:-0.00,-6.41,-52.28	0/0:46:46,0:40:-0.00,-15.74,-159.09	0/0:43:43,0:40:-0.00,-14.84,-148.75	./.	0/0:11:11,0:40:-0.00,-5.21,-38.49	0/0:21:21,0:40:-0.00,-8.22,-72.95	0/0:11:11,0:40:-0.00,-5.21,-38.49	./.	0/0:9:9,0:40:-0.00,-4.61,-31.60	0/0:12:12,0:40:-0.00,-5.51,-41.94	0/0:40:40,0:40:-0.00,-13.94,-138.41	0/0:27:27,0:40:-0.00,-10.02,-93.62	0/0:27:27,0:40:-0.00,-10.02,-93.62	0/0:15:15,0:40:-0.00,-6.41,-52.28	0/0:57:57,0:40:0.00,-19.05,-196.99	0/0:12:12,0:40:-0.00,-5.51,-41.94	./.	./.	./.	./.	0/0:27:27,0:40:-0.00,-10.02,-93.62	0/0:19:19,0:40:-0.00,-7.62,-66.06	./.	0/0:21:21,0:40:-0.00,-8.22,-72.95	0/0:25:25,0:40:-0.00,-9.42,-86.73	0/0:41:41,0:40:-0.00,-14.24,-141.86	0/0:32:32,0:40:-0.00,-11.53,-110.85	0/0:23:23,0:40:-0.00,-8.82,-79.84	0/0:37:37,0:40:-0.00,-13.03,-128.08	0/0:16:16,0:40:-0.00,-6.71,-55.72	0/0:30:30,0:40:-0.00,-10.93,-103.96	0/0:34:34,0:40:-0.00,-12.13,-117.74	0/0:15:15,0:40:-0.00,-6.41,-52.28	0/0:29:29,0:40:-0.00,-10.63,-100.51	0/0:53:53,0:40:0.00,-17.85,-183.21	0/0:14:14,0:40:-0.00,-6.11,-48.83	0/0:27:27,0:40:-0.00,-10.02,-93.62	0/0:25:25,0:40:-0.00,-9.42,-86.73	0/0:54:54,0:40:0.00,-18.15,-186.65	0/0:9:9,0:40:-0.00,-4.61,-31.60	0/0:118:118,0:40:-0.00,-37.40,-407.16	0/0:29:29,0:40:-0.00,-10.63,-100.51	0/0:20:20,0:40:-0.00,-7.92,-69.50	0/0:17:17,0:40:-0.00,-7.02,-59.17	0/0:16:16,0:40:-0.00,-6.71,-55.72	0/0:45:45,0:40:-0.00,-15.44,-155.64	0/0:28:28,0:40:-0.00,-10.32,-97.07	0/0:55:55,0:40:-0.00,-18.45,-190.10	0/0:42:42,0:40:-0.00,-14.54,-145.30	./.	./.	./.	0/0:12:12,0:40:-0.00,-5.51,-41.94	0/0:18:18,0:40:-0.00,-7.32,-62.61	0/0:8:8,0:40:-0.00,-4.31,-28.16	0/0:7:7,0:40:-0.00,-4.01,-24.71	0/0:17:17,0:40:-0.00,-7.02,-59.17	0/0:24:24,0:40:-0.00,-9.12,-83.29	0/0:15:15,0:40:-0.00,-6.41,-52.28	0/0:27:27,0:40:-0.00,-10.02,-93.62	0/0:17:17,0:40:-0.00,-7.02,-59.17	0/0:25:25,0:40:-0.00,-9.42,-86.73	0/0:42:42,0:40:-0.00,-14.54,-145.30	0/0:11:11,0:40:-0.00,-5.21,-38.49	0/0:12:12,0:40:-0.00,-5.51,-41.94	0/0:9:9,0:40:-0.00,-4.61,-31.60
7701	67	7701:67	C	T	.	PASS	NS=136;AF=0.059	GT:DP:AD:GQ:GL	0/0:56:56,0:40:-0.00,-18.97,-191.11	0/0:42:42,0:40:-0.00,-14.76,-143.63	0/0:40:40,0:40:-0.00,-14.16,-136.84	0/0:84:84,0:40:0.00,-27.40,-286.08	0/0:30:30,0:40:-0.00,-11.15,-102.92	0/0:71:71,0:40:-0.00,-23.49,-241.99	0/0:86:86,0:40:-0.00,-28.00,-292.86	0/0:63:63,0:40:0.00,-21.08,-214.85	0/0:54:54,0:40:0.00,-18.37,-184.33	0/0:49:49,0:40:-0.00,-16.87,-167.37	0/0:22:22,0:40:-0.00,-8.74,-75.79	0/0:16:16,0:40:-0.00,-6.94,-55.44	0/0:111:111,0:40:0.00,-35.52,-377.65	0/0:69:69,0:40:0.00,-22.88,-235.20	0/0:88:87,0:40:0.00,-28.30,-296.25	0/0:92:92,0:40:0.00,-29.80,-313.21	0/0:83:83,0:40:0.00,-27.10,-282.69	0/0:74:74,0:40:0.00,-24.39,-252.16	0/0:27:27,0:40:-0.00,-10.25,-92.75	0/0:21:21,0:40:-0.00,-8.44,-72.40	0/0:21:21,0:40:-0.00,-8.44,-72.40	0/0:25:25,0:40:-0.00,-9.65,-85.97	0/0:28:28,0:40:-0.00,-10.55,-96.14	0/0:68:68,0:40:0.00,-22.58,-231.81	0/0:23:23,0:40:-0.00,-9.05,-79.18	0/0:53:53,0:40:0.00,-18.07,-180.93	0/0:27:27,0:40:-0.00,-10.25,-92.75	0/0:30:30,0:40:-0.00,-11.15,-102.92	0/0:67:67,0:40:0.00,-22.28,-228.42	0/0:49:49,0:40:-0.00,-16.87,-167.37	0/0:33:33,0:40:-0.00,-12.05,-113.10	0/0:82:82,0:40:-0.00,-26.80,-279.29	0/0:76:76,0:40:-0.00,-24.99,-258.94	0/0:35:35,0:40:-0.00,-12.66,-119.88	0/0:54:54,0:40:0.00,-18.37,-184.33	0/0:39:39,0:40:-0.00,-13.86,-133.45	0/0:34:34,0:40:-0.00,-12.35,-116.49	0/0:45:45,0:40:-0.00,-15.66,-153.80	0/0:46:46,0:40:-0.00,-15.96,-157.19	0/0:32:32,0:40:-0.00,-11.75,-109.71	0/0:19:19,0:40:-0.00,-7.84,-65.62	0/0:54:54,0:40:0.00,-18.37,-184.33	0/0:48:48,0:40:0.00,-16.57,-163.98	0/0:12:12,0:40:-0.00,-5.74,-41.87	0/0:22:22,0:40:-0.00,-8.74,-75.79	0/0:16:16,0:40:-0.00,-6.94,-55.44	0/0:16:16,0:40:-0.00,-6.94,-55.44	0/0:10:10,0:40:-0.00,-5.13,-35.09	0/0:26:26,0:40:-0.00,-9.95,-89.36	0/0:53:53,0:40:0.00,-18.07,-180.93	0/0:36:36,0:40:-0.00,-12.96,-123.28	0/0:88:88,0:40:0.00,-28.60,-299.64	0/0:46:46,0:40:-0.00,-15.96,-157.19	0/0:55:55,0:40:-0.00,-18.67,-187.72	0/0:37:37,0:40:-0.00,-13.26,-126.67	0/0:16:16,0:40:-0.00,-6.94,-55.44	0/0:17:17,0:40:-0.00,-7.24,-58.83	0/0:83:83,0:40:0.00,-27.10,-282.69	0/0:73:73,0:40:-0.00,-24.09,-248.77	0/0:102:102,0:40:0.00,-32.81,-347.13	0/0:69:69,0:40:0.00,-22.88,-235.20	0/0:83:83,0:40:0.00,-27.10,-282.69	0/0:42:42,0:40:-0.00,-14.76,-143.63	0/0:131:131,0:40:0.00,-41.54,-445.49	0/0:123:123,0:40:-0.00,-39.13,-418.36	0/0:117:117,0:40:-0.00,-37.33,-398.00	0/0:137:137,0:40:-0.00,-43.34,-465.84	0/0:137:137,0:40:-0.00,-43.34,-465.84	0/0:31:31,0:40:-0.00,-11.45,-106.32	0/0:99:99,0:40:-0.00,-31.91,-336.95	0/0:25:25,0:40:-0.00,-9.65,-85.97	0/0:26:26,0:40:-0.00,-9.95,-89.36	0/0:33:33,0:40:-0.00,-12.05,-113.10	0/0:13:13,0:40:-0.00,-6.04,-45.27	0/0:54:54,0:40:0.00,-18.37,-184.33	0/0:16:16,0:40:-0.00,-6.94,-55.44	0/0:32:32,0:40:-0.00,-11.75,-109.71	0/0:102:102,0:40:0.00,-32.81,-347.13	0/0:27:27,0:40:-0.00,-10.25,-92.75	0/0:18:18,0:40:-0.00,-7.54,-62.22	0/0:22:22,0:40:-0.00,-8.74,-75.79	0/0:41:39,0:40:-0.00,-13.86,-133.45	0/0:35:35,0:40:-0.00,-12.66,-119.88	0/0:67:67,0:40:0.00,-22.28,-228.42	0/0:66:66,0:40:0.00,-21.98,-225.03	0/0:49:49,0:40:-0.00,-16.87,-167.37	0/0:66:66,0:40:0.00,-21.98,-225.03	0/0:12:12,0:40:-0.00,-5.74,-41.87	0/0:15:15,0:40:-0.00,-6.64,-52.05	0/0:12:12,0:40:-0.00,-5.74,-41.87	0/0:29:29,0:40:-0.00,-10.85,-99.53	0/0:11:11,0:40:-0.00,-5.44,-38.48	0/0:18:18,0:40:-0.00,-7.54,-62.22	0/0:46:46,0:40:-0.00,-15.96,-157.19	0/0:41:41,0:40:-0.00,-14.46,-140.23	0/0:43:43,0:40:-0.00,-15.06,-147.02	0/0:51:51,0:40:0.00,-17.47,-174.15	0/0:33:33,0:40:-0.00,-12.05,-113.10	0/0:39:39,0:40:-0.00,-13.86,-133.45	0/0:54:54,0:40:0.00,-18.37,-184.33	0/0:56:56,0:40:-0.00,-18.97,-191.11	0/0:9:9,0:40:-0.00,-4.83,-31.70	0/0:52:52,0:40:0.00,-17.77,-177.54	0/0:24:24,0:40:-0.00,-9.35,-82.57	0/0:16:16,0:40:-0.00,-6.94,-55.44	0/0:29:29,0:40:-0.00,-10.85,-99.53	0/0:62:62,0:40:0.00,-20.78,-211.46	0/0:23:23,0:40:-0.00,-9.05,-79.18	0/0:24:24,0:40:-0.00,-9.35,-82.57	0/0:18:18,0:40:-0.00,-7.54,-62.22	0/0:43:43,0:40:-0.00,-15.06,-147.02	0/0:30:30,0:40:-0.00,-11.15,-102.92	0/0:126:126,0:40:0.00,-40.03,-428.53	0/0:33:33,0:40:-0.00,-12.05,-113.10	0/0:20:20,0:40:-0.00,-8.14,-69.01	./.	0/0:26:26,0:40:-0.00,-9.95,-89.36	0/0:58:58,0:40:0.00,-19.58,-197.89	0/0:25:25,0:40:-0.00,-9.65,-85.97	0/0:41:41,0:40:-0.00,-14.46,-140.23	0/0:24:24,0:40:-0.00,-9.35,-82.57	0/0:9:9,0:40:-0.00,-4.83,-31.70	0/0:18:18,0:40:-0.00,-7.54,-62.22	0/0:24:24,0:40:-0.00,-9.35,-82.57	0/0:21:21,0:40:-0.00,-8.44,-72.40	0/0:37:37,0:40:-0.00,-13.26,-126.67	./.	0/0:10:10,0:40:-0.00,-5.13,-35.09	0/0:21:21,0:40:-0.00,-8.44,-72.40	0/0:50:50,0:40:-0.00,-17.17,-170.76	1/1:44:0,44:40:-148.06,-14.19,-0.00	1/1:51:0,51:40:-171.81,-16.30,0.00	1/1:15:0,15:40:-49.70,-5.47,-0.00	1/1:47:0,47:40:-158.24,-15.09,-0.00	1/1:101:0,101:40:-341.39,-31.34,0.00	1/1:49:0,48:40:-161.63,-15.39,0.00	1/1:22:0,21:40:-70.05,-7.27,-0.00	1/1:32:0,32:40:-107.36,-10.58,-0.00
7741	222	7741:222	C	T	.	PASS	NS=73;AF=0.260	GT:DP:AD:GQ:GL	0/0:27:27,0:40:-0.00,-9.87,-81.12	0/0:10:10,0:40:-0.00,-4.76,-30.32	0/0:8:8,0:40:-0.00,-4.16,-24.34	0/0:34:34,0:40:-0.00,-11.97,-102.04	0/0:21:21,0:40:-0.00,-8.07,-63.19	0/0:27:27,0:40:-0.00,-9.87,-81.12	./.	./.	./.	0/0:28:28,0:40:-0.00,-10.17,-84.11	0/0:27:27,0:40:-0.00,-9.87,-81.12	0/0:9:9,0:40:-0.00,-4.46,-27.33	./.	./.	./.	./.	./.	./.	0/0:35:35,0:40:-0.00,-12.27,-105.02	0/0:16:16,0:40:-0.00,-6.56,-48.25	./.	./.	0/0:14:14,0:40:-0.00,-5.96,-42.27	./.	1/1:9:0,9:40:-26.46,-4.02,-0.00	1/1:22:0,22:40:-65.30,-7.93,-0.00	./.	1/1:10:0,10:40:-29.44,-4.32,-0.00	1/1:15:0,15:40:-44.39,-5.82,-0.00	1/1:43:0,43:40:-128.05,-14.24,-0.00	1/1:7:0,7:40:-20.48,-3.42,-0.00	./.	1/1:16:0,16:40:-47.37,-6.12,-0.00	1/1:46:0,46:40:-137.02,-15.14,-0.00	./.	./.	./.	1/1:31:0,31:40:-92.20,-10.63,-0.00	1/1:6:0,6:38:-17.49,-3.12,-0.00	./.	1/1:10:0,10:40:-29.44,-4.32,-0.00	./.	./.	1/1:13:0,13:40:-38.41,-5.22,-0.00	./.	1/1:7:0,7:40:-20.48,-3.42,-0.00	1/1:17:0,17:40:-50.36,-6.43,-0.00	1/1:8:0,8:40:-23.47,-3.72,-0.00	./.	./.	./.	1/1:15:0,15:40:-44.39,-5.82,-0.00	./.	./.	1/1:13:0,13:40:-38.41,-5.22,-0.00	1/1:32:0,32:40:-95.18,-10.93,-0.00	1/1:21:0,21:40:-62.31,-7.63,-0.00	./.	0/0:36:36,0:40:-0.00,-12.57,-108.01	./.	./.	./.	0/0:28:28,0:40:-0.00,-10.17,-84.11	./.	./.	./.	./.	./.	./.	./.	0/0:34:34,0:40:-0.00,-11.97,-102.04	0/0:14:14,0:40:-0.00,-5.96,-42.27	0/0:10:10,0:40:-0.00,-4.76,-30.32	0/0:10:10,0:40:-0.00,-4.76,-30.32	0/0:17:17,0:40:-0.00,-6.86,-51.24	0/0:16:16,0:40:-0.00,-6.56,-48.25	0/0:11:11,0:40:-0.00,-5.06,-33.31	./.	0/0:23:23,0:40:-0.00,-8.67,-69.17	./.	0/0:16:16,0:40:-0.00,-6.56,-48.25	0/0:17:17,0:40:-0.00,-6.86,-51.24	./.	0/0:32:31,0:40:-0.00,-11.07,-93.07	0/0:46:46,0:40:-0.00,-15.58,-137.90	0/0:22:22,0:40:-0.00,-8.37,-66.18	0/0:24:24,0:40:-0.00,-8.97,-72.15	./.	./.	./.	0/0:15:15,0:40:-0.00,-6.26,-45.26	0/0:19:19,0:40:-0.00,-7.46,-57.21	./.	0/0:21:21,0:40:-0.00,-8.07,-63.19	0/0:15:15,0:40:-0.00,-6.26,-45.26	0/0:13:13,0:40:-0.00,-5.66,-39.28	./.	./.	0/0:15:15,0:40:-0.00,-6.26,-45.26	./.	0/0:25:25,0:40:-0.00,-9.27,-75.14	0/0:15:15,0:40:-0.00,-6.26,-45.26	0/0:31:31,0:40:-0.00,-11.07,-93.07	0/0:27:27,0:40:-0.00,-9.87,-81.12	0/0:23:23,0:40:-0.00,-8.67,-69.17	0/0:29:29,0:40:-0.00,-10.47,-87.10	./.	0/0:13:13,0:40:-0.00,-5.66,-39.28	0/0:19:19,0:40:-0.00,-7.46,-57.21	0/0:13:13,0:40:-0.00,-5.66,-39.28	./.	./.	./.	./.	0/0:15:15,0:40:-0.00,-6.26,-45.26	./.	0/0:39:39,0:40:-0.00,-13.48,-116.98	0/0:28:28,0:40:-0.00,-10.17,-84.11	0/0:8:8,0:40:-0.00,-4.16,-24.34	0/0:8:7,0:40:-0.00,-3.86,-21.36	0/0:21:21,0:40:-0.00,-8.07,-63.19	./.	0/0:14:14,0:40:-0.00,-5.96,-42.27	0/0:12:12,0:40:-0.00,-5.36,-36.30	./.	0/0:53:53,0:40:0.00,-17.68,-158.81	0/0:13:13,0:40:-0.00,-5.66,-39.28	./.	0/0:25:24,0:40:-0.00,-8.97,-72.15	./.	./.	./.	./.	./.	./.	./.	./.	./.
7777	50	7777:50	C	T	.	PASS	NS=58;AF=0.069	GT:DP:AD:GQ:GL	0/0:9:9,0:40:-0.00,-4.53,-38.24	0/0:7:7,0:40:-0.00,-3.93,-29.98	0/0:8:8,0:40:-0.00,-4.23,-34.11	0/0:9:9,0:40:-0.00,-4.53,-38.24	./.	0/0:17:17,0:40:-0.00,-6.94,-71.28	0/0:8:8,0:40:-0.00,-4.23,-34.11	0/0:14:14,0:40:-0.00,-6.04,-58.89	0/0:8:8,0:40:-0.00,-4.23,-34.11	./.	0/0:10:10,0:40:-0.00,-4.83,-42.37	0/0:13:13,0:40:-0.00,-5.74,-54.76	0/0:20:20,0:40:-0.00,-7.84,-83.67	0/0:9:9,0:40:-0.00,-4.53,-38.24	0/0:12:12,0:40:-0.00,-5.43,-50.63	0/0:23:23,0:40:-0.00,-8.75,-96.06	0/0:25:25,0:40:-0.00,-9.35,-104.32	0/0:14:14,0:40:-0.00,-6.04,-58.89	./.	./.	./.	./.	./.	./.	./.	0/0:9:9,0:40:-0.00,-4.53,-38.24	./.	0/0:7:7,0:40:-0.00,-3.93,-29.98	0/0:4:4,0:37:-0.00,-3.03,-17.60	./.	./.	./.	./.	./.	./.	0/0:9:9,0:40:-0.00,-4.53,-38.24	0/0:8:8,0:40:-0.00,-4.23,-34.11	0/0:7:7,0:40:-0.00,-3.93,-29.98	0/0:8:8,0:40:-0.00,-4.23,-34.11	0/0:13:13,0:40:-0.00,-5.74,-54.76	./.	0/0:9:9,0:40:-0.00,-4.53,-38.24	./.	0/0:14:14,0:40:-0.00,-6.04,-58.89	0/0:21:21,0:40:-0.00,-8.14,-87.80	./.	./.	./.	0/0:11:11,0:40:-0.00,-5.13,-46.50	./.	./.	0/0:13:13,0:40:-0.00,-5.74,-54.76	0/0:4:4,0:37:-0.00,-3.03,-17.60	./.	./.	./.	0/0:9:9,0:40:-0.00,-4.53,-38.24	0/0:7:7,0:40:-0.00,-3.93,-29.98	./.	0/0:12:12,0:40:-0.00,-5.43,-50.63	./.	./.	./.	0/0:10:10,0:40:-0.00,-4.83,-42.37	0/0:5:5,0:40:-0.00,-3.33,-21.72	./.	0/0:5:5,0:40:-0.00,-3.33,-21.72	0/0:15:15,0:40:-0.00,-6.34,-63.02	./.	0/0:9:9,0:40:-0.00,-4.53,-38.24	./.	./.	./.	./.	./.	0/0:16:16,0:40:-0.00,-6.64,-67.15	./.	0/0:36:36,0:40:-0.00,-12.66,-149.74	0/0:5:5,0:40:-0.00,-3.33,-21.72	0/0:32:32,0:40:-0.00,-11.45,-133.23	0/0:8:8,0:40:-0.00,-4.23,-34.11	0/0:12:12,0:40:-0.00,-5.43,-50.63	0/0:11:11,0:40:-0.00,-5.13,-46.50	0/0:10:10,0:40:-0.00,-4.83,-42.37	./.	0/0:8:8,0:40:-0.00,-4.23,-34.11	0/0:13:13,0:40:-0.00,-5.74,-54.76	./.	./.	./.	./.	./.	./.	./.	1/1:7:0,7:35:-27.83,-2.85,-0.00	./.	./.	./.	./.	./.	./.	./.	1/1:6:0,6:32:-23.70,-2.55,-0.00	./.	./.	1/1:7:0,7:35:-27.83,-2.85,-0.00	1/1:11:0,11:40:-44.35,-4.06,-0.00	./.	./.	./.	./.	./.	./.	./.	./.	./.	./.	./.	./.	./.	0/0:7:7,0:40:-0.00,-3.93,-29.98	0/0:10:10,0:40:-0.00,-4.83,-42.37	0/0:15:15,0:40:-0.00,-6.34,-63.02	0/0:19:19,0:40:-0.00,-7.54,-79.54	./.	./.	./.	./.	./.	./.	./.	./.	./.	./.	0/0:12:12,0:40:-0.00,-5.43,-50.63	./.	./.	0/0:14:14,0:40:-0.00,-6.04,-58.89
8173	81	8173:81	G	T	.	PASS	NS=72;AF=0.396	GT:DP:AD:GQ:GL	./.	./.	0/1:10:6,4:40:-13.90,-0.00,-22.66	0/1:9:8,1:20:-1.47,-0.01,-31.47	1/1:5:0,5:18:-21.00,-1.34,-0.02	0/1:9:3,6:40:-22.70,-0.00,-10.22	0/1:5:2,3:40:-11.16,-0.00,-7.17	./.	0/1:6:4,2:40:-6.61,-0.00,-15.37	0/0:4:4,0:18:-0.02,-1.31,-17.28	1/1:8:0,8:28:-33.72,-2.23,-0.00	./.	1/1:19:0,19:40:-80.45,-5.54,-0.00	1/1:9:0,9:31:-37.97,-2.53,-0.00	0/1:27:9,18:40:-68.25,0.00,-30.29	1/1:13:0,13:40:-54.96,-3.73,-0.00	0/0:15:15,0:40:-0.00,-4.60,-63.98	./.	./.	./.	./.	./.	./.	0/1:14:7,7:40:-25.44,0.00,-25.70	./.	./.	./.	0/1:4:3,1:36:-2.96,-0.00,-11.72	0/1:10:3,7:40:-26.64,-0.00,-9.92	0/0:14:14,0:40:-0.00,-4.30,-59.74	0/0:7:7,0:28:-0.00,-2.19,-30.00	./.	0/0:9:9,0:34:-0.00,-2.79,-38.50	0/0:3:3,0:14:-0.04,-1.03,-13.05	0/1:9:5,4:40:-14.20,-0.00,-18.71	./.	./.	./.	./.	./.	1/1:13:0,13:40:-54.96,-3.73,-0.00	1/1:15:0,15:40:-63.45,-4.33,-0.00	./.	./.	0/0:7:7,0:28:-0.00,-2.19,-30.00	0/0:3:3,0:14:-0.04,-1.03,-13.05	./.	./.	1/1:4:0,4:15:-16.77,-1.06,-0.04	./.	0/1:10:2,8:40:-30.89,-0.00,-5.67	1/1:9:0,9:31:-37.97,-2.53,-0.00	./.	0/1:8:2,6:40:-23.00,-0.00,-6.27	./.	./.	./.	0/1:17:6,11:40:-41.53,0.00,-20.55	1/1:11:0,11:38:-46.46,-3.13,-0.00	./.	./.	./.	./.	./.	./.	1/1:13:0,13:40:-54.96,-3.73,-0.00	1/1:13:0,13:40:-54.96,-3.73,-0.00	./.	1/1:4:0,4:15:-16.77,-1.06,-0.04	1/1:10:0,10:35:-42.22,-2.83,-0.00	0/0:8:8,0:31:-0.00,-2.49,-34.25	0/1:15:7,8:40:-29.39,0.00,-25.40	1/1:12:0,12:40:-50.71,-3.43,-0.00	0/0:8:8,0:31:-0.00,-2.49,-34.25	0/0:7:7,0:28:-0.00,-2.19,-30.00	0/0:16:16,0:40:-0.00,-4.90,-68.23	0/0:45:45,0:40:-0.00,-13.63,-191.42	0/0:40:40,0:40:-0.00,-12.12,-170.18	0/1:7:4,3:40:-10.55,-0.00,-15.07	0/1:27:19,8:40:-25.77,0.00,-72.77	0/0:13:13,0:40:-0.00,-3.99,-55.49	0/0:39:39,0:40:-0.00,-11.82,-165.93	./.	0/0:37:37,0:40:-0.00,-11.22,-157.44	./.	0/0:15:15,0:40:-0.00,-4.60,-63.98	0/0:15:15,0:40:-0.00,-4.60,-63.98	0/0:4:4,0:18:-0.02,-1.31,-17.28	./.	0/0:6:6,0:24:-0.01,-1.89,-25.76	0/0:5:5,0:21:-0.01,-1.60,-21.52	./.	./.	0/0:5:5,0:21:-0.01,-1.60,-21.52	./.	0/1:6:5,1:30:-2.36,-0.00,-19.62	./.	0/0:4:4,0:18:-0.02,-1.31,-17.28	./.	./.	./.	./.	0/0:8:8,0:31:-0.00,-2.49,-34.25	./.	./.	./.	0/1:7:2,5:40:-19.05,-0.00,-6.57	./.	./.	./.	./.	0/1:28:16,12:40:-42.47,0.00,-59.72	./.	1/1:9:0,9:31:-37.97,-2.53,-0.00	0/1:10:1,9:19:-35.16,-0.02,-1.44	./.	./.	0/1:6:4,2:40:-6.61,-0.00,-15.37	./.	./.	0/0:11:11,0:40:-0.00,-3.39,-46.99	0/1:25:17,8:40:-26.38,0.00,-64.87	0/0:19:19,0:40:-0.00,-5.80,-80.98	./.	./.	./.	0/0:9:9,0:34:-0.00,-2.79,-38.50	0/0:10:10,0:37:-0.00,-3.09,-42.74	0/1:11:10,1:13:-0.91,-0.06,-39.41	0/1:19:10,9:40:-32.43,0.00,-36.94	./.	./.	./.	./.	0/0:10:10,0:37:-0.00,-3.09,-42.74	./.	0/0:6:6,0:24:-0.01,-1.89,-25.76	0/1:10:7,3:40:-9.65,-0.00,-26.91
8251	209	8251:209	G	A	.	PASS	NS=90;AF=0.122	GT:DP:AD:GQ:GL	0/0:28:28,0:40:-0.00,-10.31,-67.29	0/0:27:27,0:40:-0.00,-10.01,-64.92	0/0:9:9,0:40:-0.00,-4.63,-22.20	0/0:22:22,0:40:-0.00,-8.52,-53.05	0/0:11:11,0:40:-0.00,-5.23,-26.95	0/0:15:15,0:40:-0.00,-6.42,-36.44	0/0:13:13,0:40:-0.00,-5.82,-31.69	./.	./.	0/0:5:5,0:40:-0.00,-3.43,-12.71	0/0:26:26,0:40:-0.00,-9.71,-62.54	0/0:13:13,0:40:-0.00,-5.82,-31.69	0/0:8:8,0:40:-0.00,-4.33,-19.83	0/0:14:14,0:40:-0.00,-6.12,-34.07	0/0:25:25,0:40:-0.00,-9.42,-60.17	0/0:19:18,0:40:-0.00,-7.32,-43.56	0/0:20:20,0:40:-0.00,-7.92,-48.31	./.	0/0:13:13,0:40:-0.00,-5.82,-31.69	0/0:6:6,0:40:-0.00,-3.73,-15.08	./.	0/0:13:13,0:40:-0.00,-5.82,-31.69	0/0:6:6,0:40:-0.00,-3.73,-15.08	1/1:15:0,14:40:-32.39,-5.28,-0.00	1/1:20:0,19:40:-44.25,-6.78,-0.00	1/1:18:0,15:40:-34.76,-5.58,-0.00	1/1:29:0,29:40:-67.98,-9.77,-0.00	1/1:18:0,16:40:-37.13,-5.88,-0.00	1/1:24:0,24:40:-56.12,-8.28,-0.00	1/1:19:0,19:40:-44.25,-6.78,-0.00	1/1:12:0,11:40:-25.27,-4.39,-0.00	1/1:18:0,18:40:-41.88,-6.48,-0.00	./.	1/1:22:0,21:40:-49.00,-7.38,-0.00	1/1:15:0,13:40:-30.01,-4.98,-0.00	0/0:17:17,0:40:-0.00,-7.02,-41.19	./.	0/0:17:17,0:40:-0.00,-7.02,-41.19	./.	0/0:16:16,0:40:-0.00,-6.72,-38.81	0/0:14:14,0:40:-0.00,-6.12,-34.07	./.	0/0:7:7,0:40:-0.00,-4.03,-17.45	0/0:5:5,0:40:-0.00,-3.43,-12.71	0/0:37:37,0:40:-0.00,-13.01,-88.65	0/0:20:20,0:40:-0.00,-7.92,-48.31	0/0:7:7,0:40:-0.00,-4.03,-17.45	0/0:7:7,0:40:-0.00,-4.03,-17.45	0/0:52:52,0:40:-0.00,-17.49,-124.25	0/0:14:14,0:40:-0.00,-6.12,-34.07	0/0:7:7,0:40:-0.00,-4.03,-17.45	0/0:11:11,0:40:-0.00,-5.23,-26.95	0/0:17:17,0:40:-0.00,-7.02,-41.19	0/0:8:8,0:40:-0.00,-4.33,-19.83	0/0:15:15,0:40:-0.00,-6.42,-36.44	0/0:5:5,0:40:-0.00,-3.43,-12.71	0/0:5:5,0:40:-0.00,-3.43,-12.71	0/0:6:6,0:40:-0.00,-3.73,-15.08	./.	0/0:18:18,0:40:-0.00,-7.32,-43.56	0/0:8:8,0:40:-0.00,-4.33,-19.83	./.	./.	0/0:18:18,0:40:-0.00,-7.32,-43.56	./.	0/0:5:4,1:15:-0.04,-1.09,-8.00	0/0:5:5,0:40:-0.00,-3.43,-12.71	0/0:11:11,0:40:-0.00,-5.23,-26.95	0/0:10:10,0:40:-0.00,-4.93,-24.57	./.	0/0:17:17,0:40:-0.00,-7.02,-41.19	./.	0/0:16:16,0:40:-0.00,-6.72,-38.81	./.	./.	0/0:29:29,0:40:-0.00,-10.61,-69.66	0/0:15:15,0:40:-0.00,-6.42,-36.44	0/0:14:14,0:40:-0.00,-6.12,-34.07	0/0:9:9,0:40:-0.00,-4.63,-22.20	0/0:11:11,0:40:-0.00,-5.23,-26.95	0/0:14:14,0:40:-0.00,-6.12,-34.07	0/0:19:19,0:40:-0.00,-7.62,-45.93	0/0:13:13,0:40:-0.00,-5.82,-31.69	0/0:17:17,0:40:-0.00,-7.02,-41.19	0/0:7:7,0:40:-0.00,-4.03,-17.45	0/0:22:22,0:40:-0.00,-8.52,-53.05	0/0:19:19,0:40:-0.00,-7.62,-45.93	0/0:13:13,0:40:-0.00,-5.82,-31.69	0/0:10:10,0:40:-0.00,-4.93,-24.57	0/0:23:23,0:40:-0.00,-8.82,-55.43	./.	./.	./.	./.	./.	./.	./.	./.	./.	./.	./.	./.	./.	./.	./.	./.	./.	./.	./.	./.	./.	./.	./.	./.	./.	./.	./.	./.	0/0:21:21,0:40:-0.00,-8.22,-50.68	0/0:14:14,0:40:-0.00,-6.12,-34.07	0/0:18:18,0:40:-0.00,-7.32,-43.56	0/0:22:22,0:40:-0.00,-8.52,-53.05	0/0:18:18,0:40:-0.00,-7.32,-43.56	./.	./.	./.	./.	0/0:16:16,0:40:-0.00,-6.72,-38.81	0/0:7:7,0:40:-0.00,-4.03,-17.45	0/0:10:10,0:40:-0.00,-4.93,-24.57	0/0:5:5,0:40:-0.00,-3.43,-12.71	0/0:11:11,0:40:-0.00,-5.23,-26.95	0/0:5:5,0:40:-0.00,-3.43,-12.71	0/0:16:16,0:40:-0.00,-6.72,-38.81	0/0:15:15,0:40:-0.00,-6.42,-36.44	0/0:32:32,0:40:-0.00,-11.51,-76.78	0/0:34:34,0:40:-0.00,-12.11,-81.53	0/0:33:33,0:40:-0.00,-11.81,-79.16
8317	194	8317:194	G	A	.	PASS	NS=138;AF=0.087	GT:DP:AD:GQ:GL	0/0:11:11,0:40:-0.00,-5.18,-32.85	0/0:23:23,0:40:-0.00,-8.79,-67.60	0/0:18:18,0:40:-0.00,-7.29,-53.12	0/0:29:29,0:40:-0.00,-10.59,-84.97	0/0:18:18,0:40:-0.00,-7.29,-53.12	0/0:22:22,0:40:-0.00,-8.49,-64.70	0/0:28:28,0:40:-0.00,-10.29,-82.07	0/0:31:31,0:40:-0.00,-11.19,-90.76	0/0:40:40,0:40:-0.00,-13.90,-116.82	0/0:31:31,0:40:-0.00,-11.19,-90.76	0/0:22:22,0:40:-0.00,-8.49,-64.70	0/0:150:150,0:40:-0.00,-46.95,-435.33	0/0:71:71,0:40:0.00,-23.21,-206.58	0/0:36:36,0:40:-0.00,-12.70,-105.24	0/0:60:60,0:40:-0.00,-19.91,-174.73	0/0:64:64,0:40:0.00,-21.11,-186.31	0/0:54:54,0:40:0.00,-18.11,-157.36	0/0:53:53,0:40:-0.00,-17.81,-154.46	0/0:96:96,0:40:0.00,-30.73,-278.97	0/0:56:56,0:40:-0.00,-18.71,-163.15	0/0:26:26,0:40:-0.00,-9.69,-76.28	0/0:116:116,0:40:-0.00,-36.74,-336.88	0/0:153:153,0:40:0.00,-47.85,-444.02	1/1:37:0,36:40:-103.24,-11.70,-0.00	1/1:14:0,14:40:-39.54,-5.09,-0.00	1/1:29:0,28:40:-80.08,-9.30,-0.00	1/1:24:0,22:40:-62.70,-7.49,-0.00	1/1:21:0,21:40:-59.81,-7.19,-0.00	1/1:29:0,29:40:-82.97,-9.60,-0.00	1/1:20:0,20:40:-56.91,-6.89,-0.00	1/1:22:0,22:40:-62.70,-7.49,-0.00	1/1:15:0,15:40:-42.44,-5.39,-0.00	1/1:26:0,26:40:-74.29,-8.69,-0.00	1/1:20:0,20:40:-56.91,-6.89,-0.00	1/1:53:1,52:40:-146.68,-13.91,-0.00	0/0:49:49,0:40:-0.00,-16.60,-142.88	0/0:39:39,0:40:-0.00,-13.60,-113.92	0/0:32:32,0:40:-0.00,-11.50,-93.66	0/0:23:23,0:40:-0.00,-8.79,-67.60	0/0:45:45,0:40:-0.00,-15.40,-131.30	0/0:34:34,0:40:-0.00,-12.10,-99.45	0/0:43:43,0:40:-0.00,-14.80,-125.51	0/0:55:54,0:40:0.00,-18.11,-157.36	0/0:142:140,0:40:0.00,-43.95,-406.38	0/0:134:134,0:40:0.00,-42.14,-389.00	0/0:70:70,0:40:0.00,-22.91,-203.69	0/0:32:32,0:40:-0.00,-11.50,-93.66	0/0:152:152,0:40:0.00,-47.55,-441.12	0/0:107:105,0:40:0.00,-33.43,-305.03	0/0:25:25,0:40:-0.00,-9.39,-73.39	0/0:29:29,0:40:-0.00,-10.59,-84.97	0/0:30:30,0:40:-0.00,-10.89,-87.86	0/0:27:26,1:40:-0.00,-7.10,-73.39	0/0:29:29,0:40:-0.00,-10.59,-84.97	0/0:97:97,0:40:0.00,-31.03,-281.87	0/0:126:126,0:40:0.00,-39.74,-365.84	0/0:98:98,0:40:-0.00,-31.33,-284.76	0/0:51:51,0:40:-0.00,-17.20,-148.67	0/0:44:44,0:40:-0.00,-15.10,-128.40	0/0:64:64,0:40:0.00,-21.11,-186.31	0/0:33:33,0:40:-0.00,-11.80,-96.55	0/0:31:31,0:40:-0.00,-11.19,-90.76	0/0:45:45,0:40:-0.00,-15.40,-131.30	0/0:45:45,0:40:-0.00,-15.40,-131.30	0/0:46:46,0:40:-0.00,-15.70,-134.19	0/0:65:60,4:40:-0.00,-9.53,-163.15	0/0:65:65,0:40:-0.00,-21.41,-189.21	0/0:40:40,0:40:-0.00,-13.90,-116.82	0/0:108:107,0:40:0.00,-34.03,-310.82	0/0:33:33,0:40:-0.00,-11.80,-96.55	0/0:16:16,0:40:-0.00,-6.69,-47.33	0/0:9:9,0:40:-0.00,-4.58,-27.06	0/0:21:21,0:40:-0.00,-8.19,-61.80	0/0:26:26,0:40:-0.00,-9.69,-76.28	0/0:27:27,0:40:-0.00,-9.99,-79.18	0/0:110:110,0:40:-0.00,-34.93,-319.51	0/0:129:129,0:40:0.00,-40.64,-374.53	0/0:127:126,0:40:0.00,-39.74,-365.84	0/0:179:178,0:40:0.00,-55.36,-516.41	0/0:127:127,0:40:0.00,-40.04,-368.73	0/0:17:17,0:40:-0.00,-6.99,-50.22	0/0:34:34,0:40:-0.00,-12.10,-99.45	0/0:36:36,0:40:-0.00,-12.70,-105.24	0/0:68:68,0:40:-0.00,-22.31,-197.90	0/0:39:39,0:40:-0.00,-13.60,-113.92	0/0:31:31,0:40:-0.00,-11.19,-90.76	0/0:30:30,0:40:-0.00,-10.89,-87.86	0/0:20:20,0:40:-0.00,-7.89,-58.91	0/0:16:16,0:40:-0.00,-6.69,-47.33	0/0:130:130,0:40:0.00,-40.94,-377.42	0/0:98:98,0:40:-0.00,-31.33,-284.76	0/0:94:94,0:40:0.00,-30.12,-273.18	0/0:10:10,0:40:-0.00,-4.88,-29.95	0/0:29:29,0:40:-0.00,-10.59,-84.97	0/0:33:32,0:40:-0.00,-11.50,-93.66	0/0:14:14,0:40:-0.00,-6.09,-41.54	0/0:15:15,0:40:-0.00,-6.39,-44.43	0/0:25:25,0:40:-0.00,-9.39,-73.39	0/0:19:19,0:40:-0.00,-7.59,-56.01	0/0:29:29,0:40:-0.00,-10.59,-84.97	0/0:24:24,0:40:-0.00,-9.09,-70.49	0/0:20:20,0:40:-0.00,-7.89,-58.91	0/0:12:12,0:40:-0.00,-5.49,-35.74	0/0:40:40,0:40:-0.00,-13.90,-116.82	0/0:11:11,0:40:-0.00,-5.18,-32.85	0/0:13:13,0:40:-0.00,-5.79,-38.64	0/0:13:13,0:40:-0.00,-5.79,-38.64	0/0:13:13,0:40:-0.00,-5.79,-38.64	0/0:15:15,0:40:-0.00,-6.39,-44.43	0/0:13:13,0:40:-0.00,-5.79,-38.64	0/0:17:17,0:40:-0.00,-6.99,-50.22	0/0:60:60,0:40:-0.00,-19.91,-174.73	0/0:47:47,0:40:-0.00,-16.00,-137.09	0/0:22:22,0:40:-0.00,-8.49,-64.70	0/0:10:10,0:40:-0.00,-4.88,-29.95	0/0:8:8,0:40:-0.00,-4.28,-24.16	0/0:22:22,0:40:-0.00,-8.49,-64.70	0/0:37:37,0:40:-0.00,-13.00,-108.13	0/0:21:21,0:40:-0.00,-8.19,-61.80	0/0:35:35,0:40:-0.00,-12.40,-102.34	0/0:26:26,0:40:-0.00,-9.69,-76.28	0/0:66:66,0:40:0.00,-21.71,-192.10	0/0:65:65,0:40:-0.00,-21.41,-189.21	0/0:61:61,0:40:0.00,-20.21,-177.63	0/0:25:25,0:40:-0.00,-9.39,-73.39	0/0:27:27,0:40:-0.00,-9.99,-79.18	0/0:16:16,0:40:-0.00,-6.69,-47.33	0/0:14:14,0:40:-0.00,-6.09,-41.54	0/0:12:12,0:40:-0.00,-5.49,-35.74	0/0:13:13,0:40:-0.00,-5.79,-38.64	0/0:177:177,0:40:0.00,-55.06,-513.51	0/0:24:24,0:40:-0.00,-9.09,-70.49	0/0:104:103,0:40:0.00,-32.83,-299.24	0/0:24:24,0:40:-0.00,-9.09,-70.49	0/0:21:21,0:40:-0.00,-8.19,-61.80	0/0:22:22,0:40:-0.00,-8.49,-64.70	0/0:153:152,1:40:0.00,-44.96,-438.23	0/0:214:212,0:40:0.00,-65.58,-614.86
8323	205	8323:205	G	T	.	PASS	NS=124;AF=0.089	GT:DP:AD:GQ:GL	0/0:24:24,0:40:-0.00,-9.06,-88.03	0/0:35:35,0:40:-0.00,-12.37,-127.92	0/0:23:23,0:40:-0.00,-8.76,-84.40	0/0:24:24,0:40:-0.00,-9.06,-88.03	0/0:44:44,0:40:-0.00,-15.08,-160.55	0/0:27:27,0:40:-0.00,-9.96,-98.91	0/0:71:71,0:40:0.00,-23.20,-258.46	0/0:41:41,0:40:-0.00,-14.17,-149.67	0/0:30:30,0:40:-0.00,-10.86,-109.79	0/0:43:43,0:40:-0.00,-14.78,-156.93	0/0:42:42,0:40:-0.00,-14.48,-153.30	0/0:18:18,0:40:-0.00,-7.25,-66.27	0/0:89:89,0:40:0.00,-28.62,-323.74	0/0:83:83,0:40:-0.00,-26.81,-301.98	0/0:48:47,1:40:-0.00,-12.66,-167.81	0/0:78:78,0:40:0.00,-25.31,-283.85	0/0:57:56,1:40:0.00,-15.36,-200.44	0/0:89:88,1:40:0.00,-24.99,-316.48	./.	0/0:15:15,0:40:-0.00,-6.35,-55.39	0/0:14:14,0:40:-0.00,-6.05,-51.77	0/0:22:22,0:40:-0.00,-8.46,-80.78	./.	0/0:63:63,0:40:-0.00,-20.80,-229.45	0/0:22:22,0:40:-0.00,-8.46,-80.78	0/0:34:34,0:40:-0.00,-12.07,-124.29	0/0:52:52,0:40:0.00,-17.49,-189.56	0/0:50:50,0:40:-0.00,-16.88,-182.31	0/0:39:39,0:40:-0.00,-13.57,-142.42	0/0:34:34,0:40:-0.00,-12.07,-124.29	0/0:29:29,0:40:-0.00,-10.56,-106.16	0/0:54:54,0:40:0.00,-18.09,-196.82	0/0:27:27,0:40:-0.00,-9.96,-98.91	0/0:16:16,0:40:-0.00,-6.65,-59.02	0/0:24:24,0:40:-0.00,-9.06,-88.03	0/0:47:47,0:40:-0.00,-15.98,-171.43	0/0:43:43,0:40:-0.00,-14.78,-156.93	0/0:45:44,1:40:-0.00,-11.75,-156.93	0/0:41:41,0:40:-0.00,-14.17,-149.67	0/0:52:52,0:40:0.00,-17.49,-189.56	0/0:28:28,0:40:-0.00,-10.26,-102.53	0/0:44:44,0:40:-0.00,-15.08,-160.55	0/0:57:57,0:40:0.00,-18.99,-207.70	0/0:53:52,1:40:-0.00,-14.16,-185.94	0/0:53:53,0:40:-0.00,-17.79,-193.19	./.	./.	0/0:14:14,0:40:-0.00,-6.05,-51.77	0/0:43:43,0:40:-0.00,-14.78,-156.93	0/0:23:23,0:40:-0.00,-8.76,-84.40	0/0:28:28,0:40:-0.00,-10.26,-102.53	0/0:33:33,0:40:-0.00,-11.77,-120.66	0/0:49:49,0:40:0.00,-16.58,-178.69	0/0:44:44,0:40:-0.00,-15.08,-160.55	0/0:23:23,0:40:-0.00,-8.76,-84.40	0/0:11:11,0:40:-0.00,-5.15,-40.89	0/0:22:22,0:40:-0.00,-8.46,-80.78	0/0:38:38,0:40:-0.00,-13.27,-138.80	0/0:36:36,0:40:-0.00,-12.67,-131.54	0/0:81:81,0:40:0.00,-26.21,-294.73	0/0:19:19,0:40:-0.00,-7.55,-69.90	0/0:33:33,0:40:-0.00,-11.77,-120.66	0/0:29:29,0:40:-0.00,-10.56,-106.16	0/0:25:25,0:40:-0.00,-9.36,-91.65	0/0:36:36,0:40:-0.00,-12.67,-131.54	0/0:40:40,0:40:-0.00,-13.87,-146.05	0/0:49:49,0:40:0.00,-16.58,-178.69	0/0:87:87,0:40:-0.00,-28.02,-316.48	./.	0/0:42:42,0:40:-0.00,-14.48,-153.30	0/0:16:16,0:40:-0.00,-6.65,-59.02	./.	0/0:7:7,0:40:-0.00,-3.94,-26.38	0/0:23:23,0:40:-0.00,-8.76,-84.40	0/0:21:21,0:40:-0.00,-8.16,-77.15	0/0:35:35,0:40:-0.00,-12.37,-127.92	0/0:56:56,0:40:0.00,-18.69,-204.07	0/0:119:119,0:40:0.00,-37.65,-432.53	0/0:7:6,0:40:-0.00,-3.64,-22.75	0/0:69:69,0:40:0.00,-22.60,-251.21	0/0:30:30,0:40:-0.00,-10.86,-109.79	0/0:26:26,0:40:-0.00,-9.66,-95.28	0/0:51:51,0:40:0.00,-17.18,-185.94	0/0:61:61,0:40:0.00,-20.19,-222.20	0/0:24:24,0:40:-0.00,-9.06,-88.03	0/0:62:62,0:40:0.00,-20.49,-225.83	0/0:38:37,1:40:-0.00,-9.65,-131.54	0/0:26:26,0:40:-0.00,-9.66,-95.28	./.	./.	0/0:28:28,0:40:-0.00,-10.26,-102.53	./.	0/0:11:11,0:40:-0.00,-5.15,-40.89	0/0:10:10,0:40:-0.00,-4.85,-37.26	0/0:23:23,0:40:-0.00,-8.76,-84.40	0/0:15:15,0:40:-0.00,-6.35,-55.39	0/0:26:26,0:40:-0.00,-9.66,-95.28	0/0:23:23,0:40:-0.00,-8.76,-84.40	0/0:17:17,0:40:-0.00,-6.95,-62.64	0/0:50:50,0:40:-0.00,-16.88,-182.31	0/0:38:38,0:40:-0.00,-13.27,-138.80	0/0:7:7,0:40:-0.00,-3.94,-26.38	0/0:24:23,0:40:-0.00,-8.76,-84.40	0/0:23:23,0:40:-0.00,-8.76,-84.40	./.	0/0:42:42,0:40:-0.00,-14.48,-153.30	0/0:38:38,0:40:-0.00,-13.27,-138.80	./.	0/0:6:6,0:40:-0.00,-3.64,-22.75	0/0:23:23,0:40:-0.00,-8.76,-84.40	0/0:29:29,0:40:-0.00,-10.56,-106.16	0/0:60:60,0:40:0.00,-19.89,-218.57	0/0:51:51,0:40:0.00,-17.18,-185.94	0/0:23:22,1:40:-0.00,-5.13,-77.15	0/0:19:19,0:40:-0.00,-7.55,-69.90	./.	0/0:23:23,0:40:-0.00,-8.76,-84.40	0/0:30:30,0:40:-0.00,-10.86,-109.79	1/1:27:0,27:40:-96.91,-8.96,-0.00	1/1:24:0,24:40:-86.03,-8.06,-0.00	1/1:29:0,29:40:-104.17,-9.57,-0.00	1/1:24:0,24:40:-86.03,-8.06,-0.00	1/1:46:0,46:40:-165.81,-14.68,-0.00	./.	1/1:13:0,13:40:-46.14,-4.75,-0.00	1/1:24:0,24:40:-86.03,-8.06,-0.00	1/1:22:0,22:40:-78.78,-7.46,-0.00	1/1:28:0,28:40:-100.54,-9.27,-0.00	1/1:13:0,13:40:-46.14,-4.75,-0.00	1/1:56:1,55:40:-194.82,-14.07,-0.00	0/0:11:11,0:40:-0.00,-5.15,-40.89	0/0:22:22,0:40:-0.00,-8.46,-80.78	0/0:15:15,0:40:-0.00,-6.35,-55.39	0/0:20:20,0:40:-0.00,-7.86,-73.52	0/0:52:51,1:40:-0.00,-13.86,-182.31	0/0:12:11,1:24:-0.01,-1.83,-37.27	./.	0/0:11:11,0:40:-0.00,-5.15,-40.89
8353	288	8353:288	T	G	.	PASS	NS=60;AF=0.200	GT:DP:AD:GQ:GL	./.	./.	./.	./.	./.	./.	./.	./.	./.	./.	./.	./.	./.	./.	./.	./.	./.	./.	./.	./.	./.	./.	./.	0/0:19:19,0:40:-0.00,-7.63,-82.96	0/0:10:10,0:40:-0.00,-4.92,-43.95	0/0:7:7,0:40:-0.00,-4.02,-30.94	0/0:18:18,0:40:-0.00,-7.33,-78.63	0/0:11:11,0:40:-0.00,-5.22,-48.28	0/0:18:18,0:40:-0.00,-7.33,-78.63	0/0:12:12,0:40:-0.00,-5.53,-52.62	0/0:13:13,0:40:-0.00,-5.83,-56.95	0/0:7:7,0:40:-0.00,-4.02,-30.94	0/0:19:19,0:40:-0.00,-7.63,-82.96	0/0:16:16,0:40:-0.00,-6.73,-69.96	0/0:29:29,0:40:-0.00,-10.64,-126.31	0/0:23:23,0:40:-0.00,-8.84,-100.30	0/0:15:15,0:40:-0.00,-6.43,-65.62	0/0:16:16,0:40:-0.00,-6.73,-69.96	./.	0/0:23:23,0:40:-0.00,-8.84,-100.30	0/0:22:22,0:40:-0.00,-8.54,-95.97	0/0:23:23,0:40:-0.00,-8.84,-100.30	0/0:25:25,0:40:-0.00,-9.44,-108.97	0/0:17:17,0:40:-0.00,-7.03,-74.29	./.	./.	./.	./.	0/0:27:27,0:40:-0.00,-10.04,-117.64	0/0:12:12,0:40:-0.00,-5.53,-52.62	0/0:19:19,0:40:-0.00,-7.63,-82.96	./.	0/0:14:14,0:40:-0.00,-6.13,-61.29	0/0:24:24,0:40:-0.00,-9.14,-104.64	0/0:7:7,0:40:-0.00,-4.02,-30.94	./.	./.	0/0:21:21,0:40:-0.00,-8.23,-91.63	0/0:19:19,0:40:-0.00,-7.63,-82.96	0/0:24:24,0:40:-0.00,-9.14,-104.64	0/0:12:12,0:40:-0.00,-5.53,-52.62	./.	0/0:10:10,0:40:-0.00,-4.92,-43.95	0/0:17:17,0:40:-0.00,-7.03,-74.29	0/0:14:14,0:40:-0.00,-6.13,-61.29	0/0:33:33,0:40:-0.00,-11.85,-143.66	0/0:16:16,0:40:-0.00,-6.73,-69.96	0/0:42:42,0:40:-0.00,-14.56,-182.67	./.	0/0:20:20,0:40:-0.00,-7.93,-87.30	./.	0/0:10:10,0:40:-0.00,-4.92,-43.95	./.	0/0:18:18,0:40:-0.00,-7.33,-78.63	0/0:14:14,0:40:-0.00,-6.13,-61.29	./.	./.	0/0:31:31,0:40:-0.00,-11.24,-134.99	./.	./.	0/0:11:11,0:40:-0.00,-5.22,-48.28	0/0:22:22,0:40:-0.00,-8.54,-95.97	0/0:17:17,0:40:-0.00,-7.03,-74.29	0/0:21:21,0:40:-0.00,-8.23,-91.63	0/0:15:15,0:40:-0.00,-6.43,-65.62	0/0:23:23,0:40:-0.00,-8.84,-100.30	0/0:14:14,0:40:-0.00,-6.13,-61.29	./.	./.	./.	./.	./.	./.	1/1:15:0,15:40:-64.44,-5.84,-0.00	./.	1/1:18:0,18:40:-77.44,-6.74,-0.00	1/1:11:0,11:40:-47.09,-4.63,-0.00	1/1:12:0,12:40:-51.43,-4.93,-0.00	1/1:21:0,21:40:-90.45,-7.64,-0.00	1/1:30:0,30:40:-129.46,-10.35,-0.00	1/1:20:0,20:40:-86.11,-7.34,-0.00	1/1:8:0,8:40:-34.09,-3.73,-0.00	1/1:15:0,15:40:-64.44,-5.84,-0.00	1/1:20:0,20:40:-86.11,-7.34,-0.00	./.	./.	1/1:13:0,13:40:-55.77,-5.23,-0.00	./.	./.	./.	./.	./.	./.	./.	./.	./.	./.	1/1:18:0,18:40:-77.44,-6.74,-0.00	./.	./.	./.	./.	./.	./.	./.	./.	./.	./.	./.	./.	./.	./.	./.	./.	./.	./.	./.	./.
8776	190	8776:190	G	A	.	PASS	NS=88;AF=0.062	GT:DP:AD:GQ:GL	./.	0/0:15:15,0:40:-0.00,-6.23,-48.28	0/0:12:12,0:40:-0.00,-5.33,-38.86	./.	./.	./.	0/0:29:29,0:40:-0.00,-10.44,-92.26	./.	0/0:19:19,0:40:-0.00,-7.43,-60.85	0/0:12:12,0:40:-0.00,-5.33,-38.86	0/0:7:7,0:40:-0.00,-3.83,-23.16	0/0:125:125,0:40:0.00,-39.31,-393.80	0/0:66:66,0:40:-0.00,-21.57,-208.48	0/0:26:26,0:40:-0.00,-9.54,-82.84	0/0:19:19,0:40:-0.00,-7.43,-60.85	0/0:36:36,0:40:-0.00,-12.55,-114.25	0/0:13:13,0:40:-0.00,-5.63,-42.00	./.	0/0:77:77,0:40:0.00,-24.88,-243.03	0/0:32:32,0:40:-0.00,-11.34,-101.68	0/0:14:14,0:40:-0.00,-5.93,-45.14	0/0:21:21,0:40:-0.00,-8.04,-67.13	0/0:115:115,0:40:0.00,-36.30,-362.39	1/1:6:0,6:30:-17.68,-2.36,-0.00	./.	./.	./.	./.	1/1:15:1,14:25:-39.67,-1.93,-0.01	./.	./.	1/1:38:0,38:40:-118.19,-11.98,-0.00	1/1:15:0,15:40:-45.95,-5.06,-0.00	./.	1/1:32:0,32:40:-99.35,-10.18,-0.00	0/0:25:25,0:40:-0.00,-9.24,-79.69	0/0:9:9,0:40:-0.00,-4.43,-29.44	0/0:29:29,0:40:-0.00,-10.44,-92.26	0/0:6:5,0:39:-0.00,-3.23,-16.87	0/0:12:12,0:40:-0.00,-5.33,-38.86	./.	0/0:34:34,0:40:-0.00,-11.95,-107.96	0/0:33:33,0:40:-0.00,-11.64,-104.82	0/0:72:72,0:40:0.00,-23.37,-227.32	0/0:199:198,0:40:0.00,-61.26,-623.09	0/0:22:22,0:40:-0.00,-8.34,-70.27	0/0:16:16,0:40:-0.00,-6.53,-51.42	0/0:45:44,0:40:-0.00,-14.95,-139.37	0/0:97:97,0:40:-0.00,-30.89,-305.85	0/0:4:4,0:36:-0.00,-2.92,-13.73	0/0:5:5,0:39:-0.00,-3.23,-16.87	./.	0/0:6:6,0:40:-0.00,-3.53,-20.01	0/0:44:44,0:40:-0.00,-14.95,-139.37	0/0:57:57,0:40:0.00,-18.86,-180.21	0/0:56:56,0:40:-0.00,-18.56,-177.07	0/0:80:80,0:40:-0.00,-25.78,-252.45	0/0:50:50,0:40:0.00,-16.76,-158.22	0/0:18:18,0:40:-0.00,-7.13,-57.71	0/0:60:60,0:40:0.00,-19.76,-189.63	./.	0/0:3:3,0:32:-0.00,-2.62,-10.59	0/0:43:43,0:40:-0.00,-14.65,-136.23	0/0:47:47,0:40:-0.00,-15.85,-148.80	0/0:18:18,0:40:-0.00,-7.13,-57.71	0/1:18:14,4:40:-5.43,-0.00,-38.01	0/0:23:23,0:40:-0.00,-8.64,-73.41	0/0:3:3,0:32:-0.00,-2.62,-10.59	0/0:138:138,0:40:0.00,-43.22,-434.63	0/0:53:53,0:40:0.00,-17.66,-167.64	./.	./.	0/0:5:5,0:39:-0.00,-3.23,-16.87	./.	./.	0/0:91:91,0:40:-0.00,-29.09,-287.00	0/0:56:56,0:40:-0.00,-18.56,-177.07	./.	0/0:116:116,0:40:0.00,-36.60,-365.53	0/0:141:140,0:40:0.00,-43.82,-440.91	./.	0/0:12:12,0:40:-0.00,-5.33,-38.86	./.	0/0:43:43,0:40:-0.00,-14.65,-136.23	./.	0/0:11:11,0:40:-0.00,-5.03,-35.72	./.	./.	./.	0/0:67:67,0:40:-0.00,-21.87,-211.62	0/0:78:78,0:40:0.00,-25.18,-246.17	0/0:67:67,0:40:-0.00,-21.87,-211.62	./.	./.	0/0:45:45,0:40:-0.00,-15.25,-142.51	0/0:7:7,0:40:-0.00,-3.83,-23.16	0/0:15:15,0:40:-0.00,-6.23,-48.28	0/0:3:3,0:32:-0.00,-2.62,-10.59	./.	./.	0/0:25:24,0:40:-0.00,-8.94,-76.55	./.	0/0:15:15,0:40:-0.00,-6.23,-48.28	0/0:40:40,0:40:-0.00,-13.75,-126.81	./.	./.	./.	./.	./.	./.	0/0:3:3,0:32:-0.00,-2.62,-10.59	0/0:68:68,0:40:0.00,-22.17,-214.76	0/0:13:13,0:40:-0.00,-5.63,-42.00	0/0:12:12,0:40:-0.00,-5.33,-38.86	./.	./.	./.	0/0:29:29,0:40:-0.00,-10.44,-92.26	0/0:3:3,0:32:-0.00,-2.62,-10.59	./.	./.	0/0:8:8,0:40:-0.00,-4.13,-26.30	0/0:22:22,0:40:-0.00,-8.34,-70.27	0/0:57:57,0:40:0.00,-18.86,-180.21	./.	0/0:4:4,0:36:-0.00,-2.92,-13.73	./.	./.	./.	./.	0/0:227:227,0:40:0.00,-69.98,-714.18	0/0:12:12,0:40:-0.00,-5.33,-38.86	0/0:55:55,0:40:0.00,-18.26,-173.93	0/0:16:16,0:40:-0.00,-6.53,-51.42	./.	./.	0/0:22:22,0:40:-0.00,-8.34,-70.27	0/0:74:74,0:40:-0.00,-23.97,-233.61
8823	73	8823:73	T	C	.	PASS	NS=62;AF=0.129	GT:DP:AD:GQ:GL	0/0:6:6,0:40:-0.00,-3.79,-27.77	./.	./.	./.	./.	0/0:10:10,0:40:-0.00,-4.99,-45.74	./.	0/0:24:24,0:40:-0.00,-9.21,-108.65	0/0:12:12,0:40:-0.00,-5.60,-54.73	./.	0/0:24:24,0:40:-0.00,-9.21,-108.65	./.	0/0:117:117,0:40:-0.00,-37.20,-526.50	0/0:64:64,0:40:0.00,-21.25,-288.37	0/0:28:28,0:40:-0.00,-10.41,-126.62	0/0:64:64,0:40:0.00,-21.25,-288.37	0/0:79:79,0:40:0.00,-25.76,-355.76	0/0:40:40,0:40:-0.00,-14.02,-180.53	./.	./.	0/0:8:8,0:40:-0.00,-4.39,-36.76	./.	./.	./.	./.	0/0:14:14,0:40:-0.00,-6.20,-63.72	./.	0/0:30:30,0:40:-0.00,-11.01,-135.60	0/0:10:10,0:40:-0.00,-4.99,-45.74	0/0:21:21,0:40:-0.00,-8.30,-95.17	./.	0/0:36:36,0:40:-0.00,-12.82,-162.56	0/0:22:22,0:40:-0.00,-8.61,-99.66	0/0:3:3,0:35:-0.00,-2.89,-14.29	0/0:7:7,0:40:-0.00,-4.09,-32.26	0/0:7:7,0:40:-0.00,-4.09,-32.26	0/0:17:17,0:40:-0.00,-7.10,-77.20	0/0:37:37,0:40:-0.00,-13.12,-167.06	./.	0/0:30:30,0:40:-0.00,-11.01,-135.60	0/0:9:9,0:40:-0.00,-4.69,-41.25	0/0:53:53,0:40:-0.00,-17.94,-238.94	./.	./.	./.	./.	./.	./.	./.	./.	./.	./.	./.	./.	0/0:9:9,0:40:-0.00,-4.69,-41.25	./.	./.	0/0:5:5,0:40:-0.00,-3.49,-23.28	0/0:64:64,0:40:0.00,-21.25,-288.37	0/0:71:71,0:40:0.00,-23.36,-319.82	0/0:26:26,0:40:-0.00,-9.81,-117.63	0/0:9:9,0:40:-0.00,-4.69,-41.25	./.	0/0:54:54,0:40:-0.00,-18.24,-243.44	0/0:16:16,0:40:-0.00,-6.80,-72.70	0/0:9:9,0:40:-0.00,-4.69,-41.25	0/0:51:51,0:40:0.00,-17.34,-229.96	./.	./.	0/0:50:50,0:40:-0.00,-17.03,-225.46	0/0:7:7,0:40:-0.00,-4.09,-32.26	./.	./.	0/0:8:8,0:40:-0.00,-4.39,-36.76	0/0:9:9,0:40:-0.00,-4.69,-41.25	./.	0/0:15:15,0:40:-0.00,-6.50,-68.21	./.	./.	./.	./.	./.	0/0:21:21,0:40:-0.00,-8.30,-95.17	./.	0/0:6:6,0:40:-0.00,-3.79,-27.77	0/0:40:40,0:40:-0.00,-14.02,-180.53	0/0:19:19,0:40:-0.00,-7.70,-86.18	0/0:11:11,0:40:-0.00,-5.29,-50.24	0/0:7:7,0:40:-0.00,-4.09,-32.26	./.	./.	./.	./.	./.	./.	./.	1/1:25:0,25:40:-111.51,-8.70,-0.00	./.	1/1:3:0,3:26:-12.67,-2.08,-0.00	1/1:12:0,12:40:-53.10,-4.78,-0.00	./.	1/1:6:0,6:36:-26.14,-2.98,-0.00	./.	./.	./.	./.	1/1:8:0,8:40:-35.13,-3.58,-0.00	./.	./.	./.	1/1:34:0,34:40:-151.95,-11.40,-0.00	./.	1/1:41:0,41:40:-183.40,-13.51,-0.00	./.	./.	./.	1/1:5:0,5:33:-21.65,-2.68,-0.00	./.	0/0:4:4,0:38:-0.00,-3.19,-18.79	0/0:18:18,0:40:-0.00,-7.40,-81.69	./.	./.	./.	./.	./.	./.	0/0:14:14,0:40:-0.00,-6.20,-63.72	0/0:22:22,0:40:-0.00,-8.61,-99.66	./.	./.	0/0:18:18,0:40:-0.00,-7.40,-81.69	0/0:18:18,0:40:-0.00,-7.40,-81.69	./.	./.	0/0:49:49,0:40:0.00,-16.73,-220.97	./.	./.	./.
9243	141	9243:141	A	C	.	PASS	NS=111;AF=0.104	GT:DP:AD:GQ:GL	0/0:9:9,0:40:-0.00,-4.39,-33.60	0/0:21:21,0:40:-0.00,-8.00,-77.16	0/0:20:20,0:40:-0.00,-7.70,-73.53	0/0:24:24,0:40:-0.00,-8.90,-88.06	0/0:16:16,0:40:-0.00,-6.49,-59.01	0/0:25:25,0:40:-0.00,-9.20,-91.69	0/0:24:24,0:40:-0.00,-8.90,-88.06	0/0:17:17,0:40:-0.00,-6.79,-62.64	0/0:34:33,0:40:-0.00,-11.61,-120.73	0/0:15:15,0:40:-0.00,-6.19,-55.38	0/0:18:18,0:40:-0.00,-7.09,-66.27	0/0:12:12,0:40:-0.00,-5.29,-44.49	0/0:31:31,0:40:-0.00,-11.01,-113.47	0/0:27:27,0:40:-0.00,-9.80,-98.95	0/0:37:37,0:40:-0.00,-12.81,-135.25	0/0:23:23,0:40:-0.00,-8.60,-84.43	0/0:34:34,0:40:-0.00,-11.91,-124.36	0/0:11:11,0:40:-0.00,-4.99,-40.86	0/0:5:5,0:38:-0.00,-3.18,-19.08	0/0:21:21,0:40:-0.00,-8.00,-77.16	0/0:20:20,0:40:-0.00,-7.70,-73.53	0/0:18:18,0:40:-0.00,-7.09,-66.27	0/0:19:19,0:40:-0.00,-7.40,-69.90	0/0:29:29,0:40:-0.00,-10.40,-106.21	0/0:29:29,0:40:-0.00,-10.40,-106.21	0/0:23:23,0:40:-0.00,-8.60,-84.43	0/0:27:27,0:40:-0.00,-9.80,-98.95	0/0:14:14,0:40:-0.00,-5.89,-51.75	0/0:22:22,0:40:-0.00,-8.30,-80.79	0/0:17:17,0:40:-0.00,-6.79,-62.64	0/0:15:15,0:40:-0.00,-6.19,-55.38	0/0:14:14,0:40:-0.00,-5.89,-51.75	0/0:22:22,0:40:-0.00,-8.30,-80.79	0/0:17:17,0:40:-0.00,-6.79,-62.64	0/0:38:38,0:40:-0.00,-13.11,-138.88	0/0:21:21,0:40:-0.00,-8.00,-77.16	0/0:13:13,0:40:-0.00,-5.59,-48.12	0/0:17:17,0:40:-0.00,-6.79,-62.64	0/0:31:31,0:40:-0.00,-11.01,-113.47	0/0:30:30,0:40:-0.00,-10.71,-109.84	0/0:16:16,0:40:-0.00,-6.49,-59.01	0/0:31:31,0:40:-0.00,-11.01,-113.47	0/0:17:17,0:40:-0.00,-6.79,-62.64	0/0:9:9,0:40:-0.00,-4.39,-33.60	0/0:24:24,0:40:-0.00,-8.90,-88.06	0/0:10:10,0:40:-0.00,-4.69,-37.23	0/0:11:11,0:40:-0.00,-4.99,-40.86	0/0:10:10,0:40:-0.00,-4.69,-37.23	0/0:9:9,0:40:-0.00,-4.39,-33.60	0/0:28:28,0:40:-0.00,-10.10,-102.58	0/0:15:15,0:40:-0.00,-6.19,-55.38	0/0:19:19,0:40:-0.00,-7.40,-69.90	0/0:18:18,0:40:-0.00,-7.09,-66.27	0/0:19:19,0:40:-0.00,-7.40,-69.90	0/0:5:5,0:38:-0.00,-3.18,-19.08	./.	0/0:15:15,0:40:-0.00,-6.19,-55.38	1/1:26:0,26:40:-93.47,-8.58,-0.00	1/1:22:0,22:40:-78.94,-7.37,-0.00	1/1:34:1,33:40:-115.25,-7.35,-0.00	1/1:24:0,24:40:-86.20,-7.97,-0.00	1/1:24:0,24:40:-86.20,-7.97,-0.00	1/1:23:0,23:40:-82.57,-7.67,-0.00	1/1:47:0,47:40:-169.70,-14.90,-0.00	1/1:30:0,30:40:-107.99,-9.78,-0.00	0/1:19:6,13:40:-39.80,0.00,-15.31	1/1:30:0,30:40:-107.99,-9.78,-0.00	1/1:31:0,31:40:-111.62,-10.08,-0.00	1/1:11:0,11:40:-39.01,-4.06,-0.00	./.	./.	./.	./.	./.	./.	0/0:6:6,0:40:-0.00,-3.48,-22.71	./.	./.	0/0:8:8,0:40:-0.00,-4.09,-29.97	./.	./.	0/0:8:8,0:40:-0.00,-4.09,-29.97	0/0:36:36,0:40:-0.00,-12.51,-131.62	0/0:19:19,0:40:-0.00,-7.40,-69.90	0/0:28:28,0:40:-0.00,-10.10,-102.58	0/0:40:40,0:40:-0.00,-13.72,-146.14	0/0:19:19,0:40:-0.00,-7.40,-69.90	0/0:14:14,0:40:-0.00,-5.89,-51.75	0/0:10:10,0:40:-0.00,-4.69,-37.23	0/0:6:6,0:40:-0.00,-3.48,-22.71	0/0:16:16,0:40:-0.00,-6.49,-59.01	0/0:15:15,0:40:-0.00,-6.19,-55.38	0/0:6:6,0:40:-0.00,-3.48,-22.71	0/0:11:11,0:40:-0.00,-4.99,-40.86	0/0:40:40,0:40:-0.00,-13.72,-146.14	0/0:21:21,0:40:-0.00,-8.00,-77.16	0/0:13:13,0:40:-0.00,-5.59,-48.12	0/0:25:25,0:40:-0.00,-9.20,-91.69	0/0:32:32,0:40:-0.00,-11.31,-117.10	0/0:12:12,0:40:-0.00,-5.29,-44.49	0/0:27:27,0:40:-0.00,-9.80,-98.95	0/0:1:1,0:25:-0.00,-1.98,-4.56	0/0:6:6,0:40:-0.00,-3.48,-22.71	0/0:31:31,0:40:-0.00,-11.01,-113.47	0/0:21:21,0:40:-0.00,-8.00,-77.16	0/0:25:25,0:40:-0.00,-9.20,-91.69	0/0:31:31,0:40:-0.00,-11.01,-113.47	0/0:39:39,0:40:-0.00,-13.41,-142.51	0/0:15:15,0:40:-0.00,-6.19,-55.38	0/0:11:11,0:40:-0.00,-4.99,-40.86	0/0:21:21,0:40:-0.00,-8.00,-77.16	./.	0/0:63:63,0:40:0.00,-20.64,-229.64	0/0:32:32,0:40:-0.00,-11.31,-117.10	0/0:18:18,0:40:-0.00,-7.09,-66.27	0/0:10:10,0:40:-0.00,-4.69,-37.23	0/0:9:9,0:40:-0.00,-4.39,-33.60	0/0:21:21,0:40:-0.00,-8.00,-77.16	./.	./.	./.	./.	./.	0/0:17:17,0:40:-0.00,-6.79,-62.64	./.	./.	./.	0/0:31:31,0:40:-0.00,-11.01,-113.47	./.	0/0:21:21,0:40:-0.00,-8.00,-77.16	0/0:12:12,0:40:-0.00,-5.29,-44.49	./.	./.	./.	./.	0/0:14:14,0:40:-0.00,-5.89,-51.75	./.	./.
9460	47	9460:47	C	T	.	PASS	NS=81;AF=0.148	GT:DP:AD:GQ:GL	0/0:31:31,0:40:-0.00,-11.31,-142.37	0/0:13:13,0:40:-0.00,-5.89,-60.13	0/0:15:15,0:40:-0.00,-6.50,-69.27	./.	./.	0/0:35:35,0:40:-0.00,-12.52,-160.64	0/0:31:31,0:40:-0.00,-11.31,-142.37	0/0:16:16,0:40:-0.00,-6.80,-73.84	0/0:48:48,0:40:0.00,-16.43,-220.04	0/0:45:45,0:40:-0.00,-15.53,-206.33	0/0:22:22,0:40:-0.00,-8.60,-101.25	./.	0/0:61:61,0:40:0.00,-20.34,-279.43	0/0:56:56,0:40:0.00,-18.84,-256.58	0/0:78:78,0:40:0.00,-25.46,-357.09	0/0:82:82,0:40:0.00,-26.66,-375.37	0/0:37:37,0:40:-0.00,-13.12,-169.78	0/0:17:17,0:40:-0.00,-7.10,-78.41	0/0:9:9,0:40:-0.00,-4.69,-41.86	./.	0/0:7:7,0:40:-0.00,-4.09,-32.72	./.	./.	1/1:26:0,26:40:-118.05,-9.07,-0.00	1/1:8:0,8:40:-35.81,-3.65,-0.00	1/1:17:0,17:40:-76.93,-6.36,-0.00	1/1:22:0,22:40:-99.77,-7.86,-0.00	1/1:25:0,25:40:-113.48,-8.77,-0.00	1/1:35:0,35:40:-159.16,-11.78,-0.00	1/1:11:0,11:40:-49.52,-4.55,-0.00	1/1:13:0,13:40:-58.65,-5.16,-0.00	1/1:27:0,27:40:-122.61,-9.37,-0.00	1/1:14:0,14:40:-63.22,-5.46,-0.00	1/1:13:0,13:40:-58.65,-5.16,-0.00	1/1:14:0,14:40:-63.22,-5.46,-0.00	0/0:17:17,0:40:-0.00,-7.10,-78.41	0/0:11:11,0:40:-0.00,-5.29,-50.99	0/0:29:29,0:40:-0.00,-10.71,-133.23	0/0:15:15,0:40:-0.00,-6.50,-69.27	./.	0/0:21:21,0:40:-0.00,-8.30,-96.68	0/0:32:32,0:40:-0.00,-11.61,-146.94	0/0:69:69,0:40:0.00,-22.75,-315.98	0/0:8:8,0:40:-0.00,-4.39,-37.29	./.	./.	./.	./.	./.	0/0:15:15,0:40:-0.00,-6.50,-69.27	0/0:13:13,0:40:-0.00,-5.89,-60.13	0/0:13:13,0:40:-0.00,-5.89,-60.13	0/0:20:20,0:40:-0.00,-8.00,-92.11	./.	./.	./.	./.	0/0:21:21,0:40:-0.00,-8.30,-96.68	0/0:18:18,0:40:-0.00,-7.40,-82.98	0/0:28:28,0:40:-0.00,-10.41,-128.66	0/0:19:19,0:40:-0.00,-7.70,-87.54	0/0:36:36,0:40:-0.00,-12.82,-165.21	0/0:12:12,0:40:-0.00,-5.59,-55.56	0/0:24:24,0:40:-0.00,-9.21,-110.39	0/0:19:19,0:40:-0.00,-7.70,-87.54	./.	0/0:14:14,0:40:-0.00,-6.20,-64.70	0/0:35:35,0:40:-0.00,-12.52,-160.64	0/0:21:21,0:40:-0.00,-8.30,-96.68	0/0:32:32,0:40:-0.00,-11.61,-146.94	0/0:14:14,0:40:-0.00,-6.20,-64.70	./.	0/0:15:15,0:40:-0.00,-6.50,-69.27	0/0:22:22,0:40:-0.00,-8.60,-101.25	0/0:9:9,0:40:-0.00,-4.69,-41.86	./.	./.	0/0:33:33,0:40:-0.00,-11.91,-151.51	./.	./.	./.	0/0:26:26,0:40:-0.00,-9.81,-119.52	0/0:7:7,0:40:-0.00,-4.09,-32.72	0/0:37:37,0:40:-0.00,-13.12,-169.78	0/0:19:19,0:40:-0.00,-7.70,-87.54	0/0:23:23,0:40:-0.00,-8.90,-105.82	0/0:12:12,0:40:-0.00,-5.59,-55.56	0/0:13:13,0:40:-0.00,-5.89,-60.13	./.	./.	./.	./.	0/0:15:15,0:40:-0.00,-6.50,-69.27	./.	./.	./.	0/0:15:15,0:40:-0.00,-6.50,-69.27	./.	./.	./.	0/0:11:11,0:40:-0.00,-5.29,-50.99	0/0:13:13,0:40:-0.00,-5.89,-60.13	./.	0/0:29:29,0:40:-0.00,-10.71,-133.23	./.	./.	0/0:9:9,0:40:-0.00,-4.69,-41.86	./.	0/0:9:9,0:40:-0.00,-4.69,-41.86	0/0:11:11,0:40:-0.00,-5.29,-50.99	0/0:9:9,0:40:-0.00,-4.69,-41.86	./.	0/0:39:39,0:40:-0.00,-13.72,-178.92	./.	./.	./.	./.	0/0:14:14,0:40:-0.00,-6.20,-64.70	./.	0/0:18:18,0:40:-0.00,-7.40,-82.98	0/0:23:23,0:40:-0.00,-8.90,-105.82	./.	./.	./.	0/0:8:8,0:40:-0.00,-4.39,-37.29	./.	./.	./.	./.	0/0:14:14,0:40:-0.00,-6.20,-64.70	./.	0/0:15:15,0:40:-0.00,-6.50,-69.27	./.	./.	./.	./.	./.	./.
9618	258	9618:258	A	C	.	PASS	NS=69;AF=0.464	GT:DP:AD:GQ:GL	1/1:21:0,21:40:-93.29,-7.19,-0.00	1/1:23:0,23:40:-102.18,-7.79,-0.00	1/1:31:1,30:40:-128.85,-5.76,-0.00	1/1:12:0,12:40:-53.29,-4.48,-0.00	1/1:26:0,26:40:-115.52,-8.70,-0.00	./.	0/1:36:3,33:22:-134.94,-0.01,-1.64	1/1:17:0,17:40:-75.52,-5.99,-0.00	./.	./.	1/1:31:0,31:40:-137.74,-10.20,-0.00	1/1:14:0,14:40:-62.18,-5.08,-0.00	./.	./.	1/1:15:0,15:40:-66.63,-5.38,-0.00	1/1:27:1,26:40:-111.07,-4.55,-0.00	./.	./.	1/1:10:0,10:40:-44.40,-3.88,-0.00	./.	1/1:24:0,24:40:-106.63,-8.09,-0.00	1/1:19:0,19:40:-84.41,-6.59,-0.00	1/1:21:0,21:40:-93.29,-7.19,-0.00	./.	1/1:15:0,15:40:-66.63,-5.38,-0.00	1/1:31:1,30:40:-128.85,-5.76,-0.00	1/1:22:1,21:37:-88.85,-3.05,-0.00	./.	1/1:28:0,28:40:-124.41,-9.30,-0.00	./.	1/1:20:0,20:40:-88.85,-6.89,-0.00	./.	1/1:19:0,19:40:-84.41,-6.59,-0.00	1/1:19:0,19:40:-84.41,-6.59,-0.00	1/1:23:1,22:40:-93.29,-3.35,-0.00	./.	./.	./.	./.	./.	./.	./.	1/1:21:0,21:40:-93.29,-7.19,-0.00	0/1:23:4,19:40:-76.61,-0.00,-9.99	0/1:18:2,16:32:-64.79,-0.00,-2.60	1/1:11:0,11:40:-48.85,-4.18,-0.00	0/1:17:2,15:35:-60.64,-0.00,-2.90	1/1:17:1,16:21:-66.64,-1.55,-0.01	1/1:24:1,23:40:-97.74,-3.65,-0.00	./.	1/1:23:1,22:40:-93.29,-3.35,-0.00	1/1:20:0,20:40:-88.85,-6.89,-0.00	./.	./.	1/1:20:1,19:31:-79.96,-2.45,-0.00	./.	1/1:25:1,24:40:-102.18,-3.95,-0.00	./.	./.	./.	./.	./.	./.	./.	./.	./.	./.	./.	./.	./.	./.	./.	0/0:9:9,0:40:-0.00,-3.62,-40.04	./.	./.	./.	./.	./.	0/0:22:22,0:40:-0.00,-7.53,-97.83	./.	0/0:16:16,0:40:-0.00,-5.73,-71.16	./.	0/0:25:25,0:40:-0.00,-8.44,-111.16	./.	0/0:21:21,0:40:-0.00,-7.23,-93.38	./.	./.	./.	0/0:10:10,0:40:-0.00,-3.92,-44.49	0/0:13:13,0:40:-0.00,-4.83,-57.82	0/0:13:13,0:40:-0.00,-4.83,-57.82	./.	./.	0/0:20:20,0:40:-0.00,-6.93,-88.94	./.	0/0:24:24,0:40:-0.00,-8.14,-106.71	./.	./.	0/0:16:16,0:40:-0.00,-5.73,-71.16	./.	./.	0/0:17:17,0:40:-0.00,-6.03,-75.60	./.	0/0:19:19,0:40:-0.00,-6.63,-84.49	0/0:13:13,0:40:-0.00,-4.83,-57.82	./.	./.	./.	0/0:14:14,0:40:-0.00,-5.13,-62.27	0/0:13:13,0:40:-0.00,-4.83,-57.82	./.	./.	0/0:28:28,0:40:-0.00,-9.34,-124.49	0/0:24:24,0:40:-0.00,-8.14,-106.71	0/0:20:20,0:40:-0.00,-6.93,-88.94	0/0:14:14,0:40:-0.00,-5.13,-62.27	0/0:13:13,0:40:-0.00,-4.83,-57.82	0/0:23:23,0:40:-0.00,-7.84,-102.27	0/0:17:17,0:40:-0.00,-6.03,-75.60	./.	./.	0/0:16:16,0:40:-0.00,-5.73,-71.16	./.	0/0:22:22,0:40:-0.00,-7.53,-97.83	0/0:13:13,0:40:-0.00,-4.83,-57.82	0/0:21:21,0:40:-0.00,-7.23,-93.38	0/0:21:21,0:40:-0.00,-7.23,-93.38	0/0:23:23,0:40:-0.00,-7.84,-102.27	0/0:17:17,0:40:-0.00,-6.03,-75.60	./.	0/0:21:21,0:40:-0.00,-7.23,-93.38	./.	0/0:17:17,0:40:-0.00,-6.03,-75.60	0/0:25:25,0:40:-0.00,-8.44,-111.16	./.	0/0:16:16,0:40:-0.00,-5.73,-71.16	./.	0/0:18:18,0:40:-0.00,-6.33,-80.05
9698	150	9698:150	C	A	.	PASS	NS=135;AF=0.200	GT:DP:AD:GQ:GL	0/0:47:47,0:40:-0.00,-15.94,-171.37	0/0:76:76,0:40:0.00,-24.67,-276.74	0/0:36:36,0:40:-0.00,-12.63,-131.40	0/0:54:54,0:40:0.00,-18.05,-196.80	0/0:37:37,0:40:-0.00,-12.93,-135.03	0/0:49:49,0:40:-0.00,-16.54,-178.63	0/0:49:48,1:40:-0.00,-12.91,-171.37	0/0:33:33,0:40:-0.00,-11.73,-120.50	0/0:64:64,0:40:0.00,-21.05,-233.14	0/0:87:87,0:40:-0.00,-27.98,-316.71	0/0:43:43,0:40:-0.00,-14.74,-156.83	0/0:13:13,0:40:-0.00,-5.71,-47.83	0/0:61:61,0:40:0.00,-20.15,-222.23	0/0:46:46,0:40:-0.00,-15.64,-167.73	0/0:56:56,0:40:0.00,-18.65,-204.07	0/0:44:44,0:40:-0.00,-15.04,-160.47	0/0:61:61,0:40:0.00,-20.15,-222.23	0/0:55:55,0:40:0.00,-18.35,-200.43	0/0:23:23,0:40:-0.00,-8.72,-84.16	0/0:26:26,0:40:-0.00,-9.62,-95.06	0/0:22:22,0:40:-0.00,-8.42,-80.53	0/0:20:20,0:40:-0.00,-7.81,-73.26	0/0:9:9,0:40:-0.00,-4.50,-33.29	0/0:85:83,2:40:0.00,-20.11,-294.90	0/0:61:61,0:40:0.00,-20.15,-222.23	0/0:64:64,0:40:0.00,-21.05,-233.14	0/0:87:87,0:40:-0.00,-27.98,-316.71	0/0:93:93,0:40:-0.00,-29.78,-338.51	0/0:85:85,0:40:0.00,-27.37,-309.44	0/0:40:40,0:40:-0.00,-13.83,-145.93	0/0:63:63,0:40:0.00,-20.75,-229.50	0/0:99:99,0:40:0.00,-31.59,-360.31	0/0:45:45,0:40:-0.00,-15.34,-164.10	0/0:34:34,0:40:-0.00,-12.03,-124.13	0/0:82:82,0:40:0.00,-26.47,-298.54	0/0:60:60,0:40:0.00,-19.85,-218.60	0/0:48:48,0:40:0.00,-16.24,-175.00	0/0:73:73,0:40:-0.00,-23.76,-265.84	0/0:68:68,0:40:-0.00,-22.26,-247.67	0/0:56:56,0:40:0.00,-18.65,-204.07	0/0:30:30,0:40:-0.00,-10.82,-109.60	0/0:60:60,0:40:0.00,-19.85,-218.60	0/0:57:57,0:40:0.00,-18.95,-207.70	0/0:34:34,0:40:-0.00,-12.03,-124.13	0/0:27:27,0:40:-0.00,-9.92,-98.70	0/0:26:26,0:40:-0.00,-9.62,-95.06	0/0:15:15,0:40:-0.00,-6.31,-55.09	0/0:22:22,0:40:-0.00,-8.42,-80.53	0/0:17:17,0:40:-0.00,-6.91,-62.36	0/0:75:75,0:40:0.00,-24.37,-273.10	0/0:36:36,0:40:-0.00,-12.63,-131.40	0/0:62:62,0:40:0.00,-20.45,-225.87	0/0:46:46,0:40:-0.00,-15.64,-167.73	0/0:69:68,1:40:0.00,-18.93,-244.04	0/0:18:18,0:40:-0.00,-7.21,-65.99	0/0:28:28,0:40:-0.00,-10.22,-102.33	0/0:21:21,0:40:-0.00,-8.12,-76.89	0/0:91:91,0:40:0.00,-29.18,-331.24	0/0:68:68,0:40:-0.00,-22.26,-247.67	0/0:125:125,0:40:-0.00,-39.41,-454.78	0/0:86:86,0:40:0.00,-27.68,-313.07	0/0:97:96,1:40:0.00,-27.35,-345.77	0/0:52:52,0:40:0.00,-17.44,-189.53	0/0:80:80,0:40:0.00,-25.87,-291.27	0/0:91:91,0:40:0.00,-29.18,-331.24	0/0:88:88,0:40:-0.00,-28.28,-320.34	0/0:88:88,0:40:-0.00,-28.28,-320.34	0/0:123:123,0:40:-0.00,-38.81,-447.51	0/0:33:33,0:40:-0.00,-11.73,-120.50	0/0:136:136,0:40:0.00,-42.72,-494.75	0/0:60:60,0:40:0.00,-19.85,-218.60	0/0:47:47,0:40:-0.00,-15.94,-171.37	0/0:35:35,0:40:-0.00,-12.33,-127.76	0/0:73:73,0:40:-0.00,-23.76,-265.84	0/0:113:113,0:40:0.00,-35.80,-411.18	0/0:23:23,0:40:-0.00,-8.72,-84.16	0/0:30:30,0:40:-0.00,-10.82,-109.60	0/0:21:21,0:40:-0.00,-8.12,-76.89	0/0:42:42,0:40:-0.00,-14.43,-153.20	0/0:22:22,0:40:-0.00,-8.42,-80.53	0/0:8:8,0:40:-0.00,-4.20,-29.66	0/0:22:22,0:40:-0.00,-8.42,-80.53	0/0:20:20,0:40:-0.00,-7.81,-73.26	0/0:29:29,0:40:-0.00,-10.52,-105.96	0/0:27:27,0:40:-0.00,-9.92,-98.70	0/0:30:30,0:40:-0.00,-10.82,-109.60	0/0:63:63,0:40:0.00,-20.75,-229.50	0/0:42:42,0:40:-0.00,-14.43,-153.20	0/0:8:8,0:40:-0.00,-4.20,-29.66	0/0:11:11,0:40:-0.00,-5.11,-40.56	1/1:16:0,16:40:-57.54,-6.02,-0.00	1/1:14:0,14:40:-50.28,-5.42,-0.00	1/1:21:0,21:40:-75.71,-7.52,-0.00	1/1:12:0,12:40:-43.01,-4.82,-0.00	./.	1/1:35:0,35:40:-126.58,-11.74,-0.00	1/1:72:0,72:40:-261.02,-22.87,0.00	1/1:29:0,29:40:-104.78,-9.93,-0.00	1/1:28:0,28:40:-101.15,-9.63,-0.00	1/1:40:0,40:40:-144.75,-13.24,-0.00	1/1:73:0,73:40:-264.65,-23.17,0.00	1/1:29:0,29:40:-104.78,-9.93,-0.00	1/1:39:0,39:40:-141.12,-12.94,-0.00	1/1:14:0,14:40:-50.28,-5.42,-0.00	1/1:48:0,48:40:-173.82,-15.65,0.00	1/1:45:0,45:40:-162.92,-14.75,-0.00	1/1:88:0,87:40:-315.52,-27.38,0.00	1/1:27:0,27:40:-97.51,-9.33,-0.00	1/1:67:0,67:40:-242.85,-21.37,0.00	1/1:50:0,50:40:-181.08,-16.25,0.00	1/1:97:0,97:40:-351.86,-30.39,0.00	1/1:8:0,8:40:-28.48,-3.61,-0.00	1/1:137:0,137:40:-497.20,-42.43,0.00	1/1:54:0,53:40:-191.98,-17.15,0.00	1/1:26:0,25:40:-90.25,-8.73,-0.00	1/1:30:0,30:40:-108.41,-10.23,-0.00	1/1:26:0,26:40:-93.88,-9.03,-0.00	1/1:28:0,28:40:-101.15,-9.63,-0.00	0/0:53:53,0:40:-0.00,-17.74,-193.17	0/0:118:118,0:40:0.00,-37.31,-429.34	0/0:42:42,0:40:-0.00,-14.43,-153.20	0/0:18:18,0:40:-0.00,-7.21,-65.99	./.	./.	0/0:12:12,0:40:-0.00,-5.41,-44.19	0/0:37:37,0:40:-0.00,-12.93,-135.03	0/0:22:22,0:40:-0.00,-8.42,-80.53	0/0:43:43,0:40:-0.00,-14.74,-156.83	0/0:31:31,0:40:-0.00,-11.12,-113.23	0/0:43:43,0:40:-0.00,-14.74,-156.83	0/0:51:51,0:40:-0.00,-17.14,-185.90	0/0:31:31,0:40:-0.00,-11.12,-113.23	0/0:23:23,0:40:-0.00,-8.72,-84.16	0/0:69:69,0:40:-0.00,-22.56,-251.30	0/0:85:85,0:40:0.00,-27.37,-309.44	0/0:31:31,0:40:-0.00,-11.12,-113.23	0/0:26:26,0:40:-0.00,-9.62,-95.06	0/0:24:24,0:40:-0.00,-9.02,-87.80
9925	193	9925:193	G	T	.	PASS	NS=64;AF=0.094	GT:DP:AD:GQ:GL	./.	./.	./.	./.	./.	./.	./.	./.	./.	./.	./.	./.	./.	./.	./.	./.	./.	./.	./.	./.	./.	./.	./.	0/0:97:97,0:40:0.00,-31.18,-349.38	0/0:37:37,0:40:-0.00,-13.13,-133.87	0/0:60:59,1:40:0.00,-16.46,-209.30	0/0:24:24,0:40:-0.00,-9.22,-87.17	0/0:66:66,0:40:0.00,-21.86,-238.03	0/0:38:38,0:40:-0.00,-13.43,-137.46	0/0:46:46,0:40:-0.00,-15.84,-166.19	0/0:30:30,0:40:-0.00,-11.02,-108.72	0/0:40:40,0:40:-0.00,-14.03,-144.64	0/0:17:17,0:40:-0.00,-7.11,-62.03	0/0:22:22,0:40:-0.00,-8.62,-79.99	0/0:24:24,0:40:-0.00,-9.22,-87.17	0/0:124:124,0:40:-0.00,-39.31,-446.37	0/0:65:65,0:40:-0.00,-21.56,-234.44	0/0:43:43,0:40:-0.00,-14.93,-155.42	0/0:45:45,0:40:-0.00,-15.54,-162.60	0/0:76:76,0:40:-0.00,-24.87,-273.95	0/0:75:73,1:40:0.00,-20.67,-259.58	0/0:100:100,0:40:0.00,-32.09,-360.16	0/0:74:73,1:40:0.00,-20.67,-259.58	0/0:18:18,0:40:-0.00,-7.41,-65.62	./.	./.	./.	0/0:15:15,0:40:-0.00,-6.51,-54.84	0/0:13:13,0:40:-0.00,-5.91,-47.66	0/0:33:33,0:40:-0.00,-11.93,-119.50	0/0:34:34,0:40:-0.00,-12.23,-123.09	0/0:55:55,0:40:0.00,-18.55,-198.52	0/0:52:52,0:40:0.00,-17.64,-187.75	0/0:52:51,1:40:-0.00,-14.05,-180.56	./.	./.	./.	0/0:9:9,0:40:-0.00,-4.70,-33.29	./.	./.	./.	./.	./.	./.	./.	0/0:9:9,0:40:-0.00,-4.70,-33.29	./.	./.	./.	0/0:42:42,0:40:-0.00,-14.63,-151.83	./.	0/0:13:13,0:40:-0.00,-5.91,-47.66	0/0:15:15,0:40:-0.00,-6.51,-54.84	0/0:35:35,0:40:-0.00,-12.53,-126.68	0/0:17:17,0:40:-0.00,-7.11,-62.03	./.	0/0:13:13,0:40:-0.00,-5.91,-47.66	./.	./.	./.	0/0:12:12,0:40:-0.00,-5.61,-44.07	0/0:24:23,1:40:-0.00,-5.63,-79.99	0/0:16:16,0:40:-0.00,-6.81,-58.43	0/0:44:44,0:40:-0.00,-15.24,-159.01	0/0:56:55,1:40:0.00,-15.25,-194.93	0/0:47:47,0:40:-0.00,-16.14,-169.79	0/0:42:42,0:40:-0.00,-14.63,-151.83	0/0:17:17,0:40:-0.00,-7.11,-62.03	./.	0/0:7:7,0:40:-0.00,-4.10,-26.11	./.	./.	./.	./.	./.	1/1:8:0,8:40:-27.77,-3.44,-0.00	1/1:8:0,8:40:-27.77,-3.44,-0.00	./.	./.	1/1:14:1,13:22:-42.15,-1.66,-0.01	1/1:16:0,16:40:-56.51,-5.85,-0.00	./.	1/1:21:0,21:40:-74.47,-7.35,-0.00	./.	./.	./.	./.	./.	./.	./.	./.	./.	./.	1/1:4:0,4:28:-13.41,-2.24,-0.00	./.	./.	./.	./.	0/0:17:17,0:40:-0.00,-7.11,-62.03	0/0:32:32,0:40:-0.00,-11.62,-115.91	0/0:18:18,0:40:-0.00,-7.41,-65.62	./.	./.	./.	0/0:8:8,0:40:-0.00,-4.40,-29.70	./.	./.	0/0:15:15,0:40:-0.00,-6.51,-54.84	0/0:22:22,0:40:-0.00,-8.62,-79.99	0/0:26:25,1:40:-0.00,-6.23,-87.17	0/0:10:9,1:19:-0.02,-1.43,-29.72	0/0:17:17,0:40:-0.00,-7.11,-62.03	./.	0/0:6:6,0:40:-0.00,-3.80,-22.52	0/0:28:28,0:40:-0.00,-10.42,-101.54	0/0:8:8,0:40:-0.00,-4.40,-29.70	./.	0/0:20:20,0:40:-0.00,-8.01,-72.80
9968	72	9968:72	T	G	.	PASS	NS=58;AF=0.138	GT:DP:AD:GQ:GL	0/0:16:16,0:40:-0.00,-6.62,-68.98	0/0:19:19,0:40:-0.00,-7.53,-81.77	./.	0/0:14:14,0:40:-0.00,-6.02,-60.46	0/0:18:18,0:40:-0.00,-7.22,-77.51	./.	./.	./.	./.	0/0:20:20,0:40:-0.00,-7.83,-86.03	./.	./.	0/0:12:12,0:40:-0.00,-5.42,-51.93	./.	0/0:22:22,0:40:-0.00,-8.43,-94.56	./.	./.	./.	./.	./.	0/0:16:16,0:40:-0.00,-6.62,-68.98	./.	./.	./.	./.	./.	0/0:15:15,0:40:-0.00,-6.32,-64.72	0/0:11:11,0:40:-0.00,-5.12,-47.67	0/0:11:11,0:40:-0.00,-5.12,-47.67	./.	0/0:16:16,0:40:-0.00,-6.62,-68.98	./.	0/0:10:10,0:40:-0.00,-4.82,-43.41	./.	./.	./.	0/0:17:17,0:40:-0.00,-6.92,-73.25	0/0:18:18,0:40:-0.00,-7.22,-77.51	0/0:12:12,0:40:-0.00,-5.42,-51.93	./.	./.	0/0:11:11,0:40:-0.00,-5.12,-47.67	0/0:15:15,0:40:-0.00,-6.32,-64.72	0/0:9:9,0:40:-0.00,-4.52,-39.15	0/0:15:15,0:40:-0.00,-6.32,-64.72	./.	./.	0/0:7:7,0:40:-0.00,-3.91,-30.62	./.	./.	0/0:14:14,0:40:-0.00,-6.02,-60.46	./.	./.	./.	./.	./.	./.	0/0:18:18,0:40:-0.00,-7.22,-77.51	./.	0/0:22:22,0:40:-0.00,-8.43,-94.56	0/0:16:16,0:40:-0.00,-6.62,-68.98	0/0:9:9,0:40:-0.00,-4.52,-39.15	0/0:22:22,0:40:-0.00,-8.43,-94.56	./.	./.	0/0:26:26,0:40:-0.00,-9.63,-111.61	./.	./.	./.	1/1:16:0,16:40:-67.41,-5.84,-0.00	1/1:11:0,11:40:-46.10,-4.33,-0.00	1/1:10:0,10:40:-41.84,-4.03,-0.00	1/1:25:0,25:40:-105.78,-8.55,-0.00	1/1:9:0,9:40:-37.58,-3.73,-0.00	1/1:14:0,14:40:-58.89,-5.23,-0.00	./.	./.	1/1:17:0,17:40:-71.68,-6.14,-0.00	./.	1/1:21:0,21:40:-88.73,-7.34,-0.00	./.	./.	0/0:20:20,0:40:-0.00,-7.83,-86.03	0/0:30:30,0:40:-0.00,-10.84,-128.66	0/0:23:23,0:40:-0.00,-8.73,-98.82	./.	./.	./.	./.	./.	./.	./.	./.	0/0:20:20,0:40:-0.00,-7.83,-86.03	./.	0/0:19:19,0:40:-0.00,-7.53,-81.77	./.	0/0:16:16,0:40:-0.00,-6.62,-68.98	./.	./.	./.	./.	./.	0/0:7:7,0:40:-0.00,-3.91,-30.62	0/0:18:18,0:40:-0.00,-7.22,-77.51	0/0:22:22,0:40:-0.00,-8.43,-94.56	0/0:11:11,0:40:-0.00,-5.12,-47.67	./.	0/0:13:13,0:40:-0.00,-5.72,-56.20	./.	./.	./.	./.	./.	0/0:28:28,0:40:-0.00,-10.23,-120.13	./.	./.	0/0:10:10,0:40:-0.00,-4.82,-43.41	0/0:10:10,0:40:-0.00,-4.82,-43.41	./.	./.	./.	./.	./.	./.	0/0:5:5,0:40:-0.00,-3.31,-22.10	./.	0/0:18:18,0:40:-0.00,-7.22,-77.51	0/0:10:10,0:40:-0.00,-4.82,-43.41	./.	./.	0/0:15:15,0:40:-0.00,-6.32,-64.72	0/0:22:22,0:40:-0.00,-8.43,-94.56	0/0:9:9,0:40:-0.00,-4.52,-39.15	0/0:12:12,0:40:-0.00,-5.42,-51.93	0/0:12:12,0:40:-0.00,-5.42,-51.93	./.	./.
10034	198	10034:198	G	A	.	PASS	NS=123;AF=0.085	GT:DP:AD:GQ:GL	./.	0/0:7:7,0:40:-0.00,-3.97,-23.14	0/0:16:16,0:40:-0.00,-6.67,-51.57	0/0:34:34,0:40:-0.00,-12.08,-108.42	./.	0/0:17:17,0:40:-0.00,-6.97,-54.73	0/0:15:15,0:40:-0.00,-6.37,-48.41	0/0:16:16,0:40:-0.00,-6.67,-51.57	0/0:32:32,0:40:-0.00,-11.48,-102.10	0/0:17:17,0:40:-0.00,-6.97,-54.73	0/0:14:14,0:40:-0.00,-6.07,-45.25	0/0:31:31,0:40:-0.00,-11.18,-98.94	0/0:67:67,0:40:-0.00,-22.01,-212.64	0/0:48:48,0:40:0.00,-16.30,-152.63	0/0:54:54,0:40:-0.00,-18.10,-171.58	0/0:62:62,0:40:-0.00,-20.51,-196.85	0/0:32:32,0:40:-0.00,-11.48,-102.10	0/0:26:26,0:40:-0.00,-9.68,-83.15	0/0:36:36,0:40:-0.00,-12.69,-114.73	0/0:19:19,0:40:-0.00,-7.57,-61.04	./.	0/0:27:27,0:40:-0.00,-9.98,-86.31	0/0:35:35,0:40:-0.00,-12.39,-111.58	1/1:36:0,36:40:-112.66,-11.65,-0.00	1/1:15:0,14:40:-43.18,-5.03,-0.00	1/1:28:0,28:40:-87.40,-9.25,-0.00	./.	1/1:18:0,18:40:-55.81,-6.24,-0.00	1/1:10:0,10:40:-30.55,-3.83,-0.00	1/1:23:0,23:40:-71.61,-7.74,-0.00	1/1:15:0,15:40:-46.34,-5.34,-0.00	1/1:16:0,16:40:-49.50,-5.64,-0.00	1/1:5:0,5:29:-14.76,-2.33,-0.00	./.	1/1:13:0,13:40:-40.02,-4.73,-0.00	0/0:46:46,0:40:-0.00,-15.69,-146.32	0/0:8:8,0:40:-0.00,-4.27,-26.30	0/0:40:40,0:40:-0.00,-13.89,-127.37	0/0:35:35,0:40:-0.00,-12.39,-111.58	0/0:20:20,0:40:-0.00,-7.87,-64.20	0/0:47:47,0:40:-0.00,-15.99,-149.48	0/0:17:17,0:40:-0.00,-6.97,-54.73	0/0:37:37,0:40:-0.00,-12.99,-117.89	0/0:69:69,0:40:-0.00,-22.61,-218.96	0/0:65:65,0:40:0.00,-21.41,-206.32	0/0:69:69,0:40:-0.00,-22.61,-218.96	./.	0/0:137:137,0:40:0.00,-43.06,-433.72	0/0:72:72,0:40:-0.00,-23.51,-228.43	./.	0/0:14:14,0:40:-0.00,-6.07,-45.25	0/0:11:11,0:40:-0.00,-5.17,-35.78	0/0:8:8,0:40:-0.00,-4.27,-26.30	0/0:22:22,0:40:-0.00,-8.48,-70.52	0/0:28:28,0:40:-0.00,-10.28,-89.47	0/0:28:28,0:40:-0.00,-10.28,-89.47	0/0:82:82,0:40:0.00,-26.52,-260.02	0/0:20:20,0:40:-0.00,-7.87,-64.20	0/0:10:10,0:40:-0.00,-4.87,-32.62	0/0:8:8,0:40:-0.00,-4.27,-26.30	0/0:31:31,0:40:-0.00,-11.18,-98.94	0/0:10:10,0:40:-0.00,-4.87,-32.62	0/0:13:13,0:40:-0.00,-5.77,-42.09	0/0:42:42,0:40:-0.00,-14.49,-133.68	0/0:41:41,0:40:-0.00,-14.19,-130.53	0/1:19:15,4:40:-5.06,-0.00,-40.84	0/0:42:42,0:40:-0.00,-14.49,-133.68	0/0:31:31,0:40:-0.00,-11.18,-98.94	0/0:71:71,0:40:0.00,-23.21,-225.27	0/0:42:42,0:40:-0.00,-14.49,-133.68	0/0:10:10,0:40:-0.00,-4.87,-32.62	./.	0/0:26:26,0:40:-0.00,-9.68,-83.15	0/0:12:12,0:40:-0.00,-5.47,-38.94	0/0:6:6,0:40:-0.00,-3.66,-19.99	0/0:95:94,0:40:0.00,-30.13,-297.92	0/0:70:70,0:40:-0.00,-22.91,-222.12	0/0:44:44,0:40:-0.00,-15.09,-140.00	0/0:70:70,0:40:-0.00,-22.91,-222.12	0/0:74:74,0:40:-0.00,-24.11,-234.75	./.	0/0:16:16,0:40:-0.00,-6.67,-51.57	0/0:11:11,0:40:-0.00,-5.17,-35.78	0/0:17:17,0:40:-0.00,-6.97,-54.73	0/0:12:12,0:40:-0.00,-5.47,-38.94	0/0:40:40,0:40:-0.00,-13.89,-127.37	0/0:11:11,0:40:-0.00,-5.17,-35.78	0/0:10:10,0:40:-0.00,-4.87,-32.62	0/0:36:36,0:40:-0.00,-12.69,-114.73	0/0:123:121,0:40:0.00,-38.25,-383.19	0/0:20:20,0:40:-0.00,-7.87,-64.20	0/0:14:14,0:40:-0.00,-6.07,-45.25	./.	0/0:3:3,0:34:-0.00,-2.76,-10.51	0/0:9:9,0:40:-0.00,-4.57,-29.46	./.	0/0:19:19,0:40:-0.00,-7.57,-61.04	0/0:19:19,0:40:-0.00,-7.57,-61.04	./.	0/0:12:12,0:40:-0.00,-5.47,-38.94	0/0:24:24,0:40:-0.00,-9.08,-76.83	0/0:12:12,0:40:-0.00,-5.47,-38.94	0/0:18:18,0:40:-0.00,-7.27,-57.88	0/0:30:30,0:40:-0.00,-10.88,-95.78	0/0:10:10,0:40:-0.00,-4.87,-32.62	0/0:15:15,0:40:-0.00,-6.37,-48.41	0/0:9:9,0:40:-0.00,-4.57,-29.46	0/0:10:10,0:40:-0.00,-4.87,-32.62	./.	0/0:25:25,0:40:-0.00,-9.38,-79.99	0/0:20:20,0:40:-0.00,-7.87,-64.20	0/0:50:50,0:40:0.00,-16.90,-158.95	0/0:36:36,0:40:-0.00,-12.69,-114.73	0/0:13:13,0:40:-0.00,-5.77,-42.09	0/0:9:9,0:40:-0.00,-4.57,-29.46	0/0:13:13,0:40:-0.00,-5.77,-42.09	./.	0/0:27:27,0:40:-0.00,-9.98,-86.31	0/0:19:19,0:40:-0.00,-7.57,-61.04	0/0:7:7,0:40:-0.00,-3.97,-23.14	0/0:18:18,0:40:-0.00,-7.27,-57.88	0/0:7:7,0:40:-0.00,-3.97,-23.14	0/0:46:46,0:40:-0.00,-15.69,-146.32	0/0:15:15,0:40:-0.00,-6.37,-48.41	0/0:15:15,0:40:-0.00,-6.37,-48.41	0/0:6:6,0:40:-0.00,-3.66,-19.99	0/0:16:16,0:40:-0.00,-6.67,-51.57	0/0:16:16,0:40:-0.00,-6.67,-51.57	0/0:10:10,0:40:-0.00,-4.87,-32.62	./.	0/0:84:84,0:40:0.00,-27.12,-266.33	0/0:4:4,0:37:-0.00,-3.06,-13.67	0/0:89:89,0:40:0.00,-28.63,-282.12	0/0:15:15,0:40:-0.00,-6.37,-48.41	0/0:18:18,0:40:-0.00,-7.27,-57.88	0/0:12:12,0:40:-0.00,-5.47,-38.94	0/0:20:20,0:40:-0.00,-7.87,-64.20	0/0:121:120,0:40:0.00,-37.95,-380.03
10266	45	10266:45	T	G	.	PASS	NS=65;AF=0.092	GT:DP:AD:GQ:GL	./.	./.	0/0:14:14,0:40:-0.00,-6.18,-61.76	0/0:11:11,0:40:-0.00,-5.28,-48.73	./.	0/0:9:9,0:40:-0.00,-4.68,-40.05	0/0:11:11,0:40:-0.00,-5.28,-48.73	0/0:9:9,0:40:-0.00,-4.68,-40.05	0/0:9:9,0:40:-0.00,-4.68,-40.05	./.	./.	0/0:16:16,0:40:-0.00,-6.78,-70.45	0/0:8:8,0:40:-0.00,-4.38,-35.71	0/0:13:13,0:40:-0.00,-5.88,-57.42	./.	0/0:21:21,0:40:-0.00,-8.29,-92.16	0/0:22:22,0:40:-0.00,-8.59,-96.50	0/0:11:11,0:40:-0.00,-5.28,-48.73	./.	0/0:13:13,0:40:-0.00,-5.88,-57.42	./.	./.	0/0:10:10,0:40:-0.00,-4.98,-44.39	0/0:10:10,0:40:-0.00,-4.98,-44.39	0/0:25:25,0:40:-0.00,-9.49,-109.53	./.	./.	0/0:13:13,0:40:-0.00,-5.88,-57.42	0/0:9:9,0:40:-0.00,-4.68,-40.05	0/0:35:35,0:40:-0.00,-12.50,-152.96	./.	0/0:7:7,0:40:-0.00,-4.08,-31.36	./.	./.	0/0:25:25,0:40:-0.00,-9.49,-109.53	./.	./.	./.	0/0:14:14,0:40:-0.00,-6.18,-61.76	0/0:8:8,0:40:-0.00,-4.38,-35.71	0/0:9:9,0:40:-0.00,-4.68,-40.05	0/0:24:24,0:40:-0.00,-9.19,-105.19	0/0:11:11,0:40:-0.00,-5.28,-48.73	./.	./.	./.	./.	0/0:6:6,0:40:-0.00,-3.77,-27.02	./.	0/0:20:20,0:40:-0.00,-7.99,-87.82	./.	./.	./.	0/0:12:12,0:40:-0.00,-5.58,-53.08	./.	0/0:16:16,0:40:-0.00,-6.78,-70.45	./.	./.	./.	./.	./.	0/0:12:12,0:40:-0.00,-5.58,-53.08	0/0:8:8,0:40:-0.00,-4.38,-35.71	0/0:17:17,0:40:-0.00,-7.09,-74.79	0/0:21:21,0:40:-0.00,-8.29,-92.16	./.	0/0:16:16,0:40:-0.00,-6.78,-70.45	0/0:19:19,0:40:-0.00,-7.69,-83.48	0/0:11:11,0:40:-0.00,-5.28,-48.73	1/1:16:0,16:40:-68.52,-5.82,-0.00	1/1:52:0,52:40:-224.86,-16.66,0.00	1/1:27:0,27:40:-116.29,-9.13,-0.00	1/1:23:0,23:40:-98.92,-7.93,-0.00	1/1:57:0,57:40:-246.58,-18.16,0.00	1/1:10:0,10:40:-42.46,-4.02,-0.00	./.	./.	./.	./.	./.	0/0:11:11,0:40:-0.00,-5.28,-48.73	0/0:20:20,0:40:-0.00,-7.99,-87.82	0/0:16:16,0:40:-0.00,-6.78,-70.45	./.	0/0:23:23,0:40:-0.00,-8.89,-100.85	0/0:20:20,0:40:-0.00,-7.99,-87.82	0/0:13:13,0:40:-0.00,-5.88,-57.42	./.	./.	./.	./.	./.	./.	./.	./.	./.	0/0:9:9,0:40:-0.00,-4.68,-40.05	./.	0/0:5:5,0:40:-0.00,-3.47,-22.68	0/0:19:19,0:40:-0.00,-7.69,-83.48	0/0:12:12,0:40:-0.00,-5.58,-53.08	0/0:16:16,0:40:-0.00,-6.78,-70.45	0/0:19:19,0:40:-0.00,-7.69,-83.48	./.	./.	./.	0/0:15:15,0:40:-0.00,-6.48,-66.11	./.	./.	./.	./.	./.	./.	./.	./.	0/0:17:17,0:40:-0.00,-7.09,-74.79	./.	./.	0/0:16:16,0:40:-0.00,-6.78,-70.45	./.	./.	./.	./.	./.	./.	./.	0/0:20:20,0:40:-0.00,-7.99,-87.82	0/0:10:10,0:40:-0.00,-4.98,-44.39	0/0:27:27,0:40:-0.00,-10.10,-118.22	0/0:31:31,0:40:-0.00,-11.30,-135.59	0/0:26:26,0:40:-0.00,-9.79,-113.88	./.	./.	0/0:19:19,0:40:-0.00,-7.69,-83.48	0/0:8:8,0:40:-0.00,-4.38,-35.71	./.	./.	./.
10331	272	10331:272	G	T	.	PASS	NS=135;AF=0.152	GT:DP:AD:GQ:GL	0/0:35:35,0:40:-0.00,-12.29,-166.73	0/0:20:20,0:40:-0.00,-7.77,-95.59	0/0:35:35,0:40:-0.00,-12.29,-166.73	0/0:9:9,0:40:-0.00,-4.46,-43.42	0/0:26:26,0:40:-0.00,-9.58,-124.04	0/0:11:11,0:40:-0.00,-5.06,-52.90	0/0:33:33,0:40:-0.00,-11.69,-157.24	0/0:19:19,0:40:-0.00,-7.47,-90.84	0/0:10:10,0:40:-0.00,-4.76,-48.16	0/0:13:13,0:40:-0.00,-5.67,-62.39	0/0:37:37,0:40:-0.00,-12.89,-176.21	0/0:22:22,0:40:-0.00,-8.38,-105.07	0/0:59:59,0:40:-0.00,-19.51,-280.55	0/0:17:17,0:40:-0.00,-6.87,-81.36	0/0:28:28,0:40:-0.00,-10.18,-133.53	0/0:16:16,0:40:-0.00,-6.57,-76.62	0/0:19:19,0:40:-0.00,-7.47,-90.84	0/0:45:45,0:40:-0.00,-15.30,-214.15	0/0:11:11,0:40:-0.00,-5.06,-52.90	0/0:10:10,0:40:-0.00,-4.76,-48.16	0/0:8:8,0:40:-0.00,-4.16,-38.68	0/0:9:9,0:40:-0.00,-4.46,-43.42	0/0:14:13,1:17:-0.03,-1.25,-57.67	0/0:18:18,0:40:-0.00,-7.17,-86.10	0/0:32:32,0:40:-0.00,-11.39,-152.50	0/0:17:17,0:40:-0.00,-6.87,-81.36	0/0:28:28,0:40:-0.00,-10.18,-133.53	0/0:27:27,0:40:-0.00,-9.88,-128.79	0/0:23:23,0:40:-0.00,-8.68,-109.82	0/0:30:30,0:40:-0.00,-10.78,-143.01	0/0:24:24,0:40:-0.00,-8.98,-114.56	0/0:8:8,0:40:-0.00,-4.16,-38.68	0/0:15:15,0:40:-0.00,-6.27,-71.87	0/0:24:24,0:40:-0.00,-8.98,-114.56	0/0:25:25,0:40:-0.00,-9.28,-119.30	0/0:38:38,0:40:-0.00,-13.19,-180.95	0/0:20:20,0:40:-0.00,-7.77,-95.59	0/0:38:38,0:40:-0.00,-13.19,-180.95	0/0:13:13,0:40:-0.00,-5.67,-62.39	0/0:21:21,0:40:-0.00,-8.07,-100.33	0/0:6:6,0:40:-0.00,-3.56,-29.19	0/0:26:26,0:40:-0.00,-9.58,-124.04	0/0:12:12,0:40:-0.00,-5.37,-57.65	0/0:16:16,0:40:-0.00,-6.57,-76.62	0/0:18:18,0:40:-0.00,-7.17,-86.10	0/0:15:15,0:40:-0.00,-6.27,-71.87	0/0:25:25,0:40:-0.00,-9.28,-119.30	0/0:14:14,0:40:-0.00,-5.97,-67.13	0/0:46:46,0:40:-0.00,-15.60,-218.89	0/0:25:25,0:40:-0.00,-9.28,-119.30	0/0:31:31,0:40:-0.00,-11.08,-147.76	0/0:5:5,0:39:-0.00,-3.26,-24.45	0/0:31:31,0:40:-0.00,-11.08,-147.76	0/0:11:11,0:40:-0.00,-5.06,-52.90	0/0:12:12,0:40:-0.00,-5.37,-57.65	0/0:10:10,0:40:-0.00,-4.76,-48.16	0/0:22:22,0:40:-0.00,-8.38,-105.07	0/0:28:28,0:40:-0.00,-10.18,-133.53	0/0:25:25,0:40:-0.00,-9.28,-119.30	0/0:13:13,0:40:-0.00,-5.67,-62.39	0/0:24:24,0:40:-0.00,-8.98,-114.56	0/0:21:21,0:40:-0.00,-8.07,-100.33	0/0:12:12,0:40:-0.00,-5.37,-57.65	0/0:20:20,0:40:-0.00,-7.77,-95.59	0/0:20:20,0:40:-0.00,-7.77,-95.59	0/0:5:5,0:39:-0.00,-3.26,-24.45	0/0:22:22,0:40:-0.00,-8.38,-105.07	0/0:24:24,0:40:-0.00,-8.98,-114.56	0/0:10:10,0:40:-0.00,-4.76,-48.16	1/1:25:0,25:40:-117.83,-8.54,-0.00	1/1:18:0,18:40:-84.63,-6.44,-0.00	1/1:10:0,10:40:-46.69,-4.03,-0.00	0/1:22:2,20:24:-86.48,-0.01,-1.85	1/1:34:0,34:40:-160.51,-11.25,-0.00	1/1:14:0,14:40:-65.66,-5.23,-0.00	1/1:9:0,9:40:-41.95,-3.73,-0.00	1/1:12:0,12:40:-56.17,-4.63,-0.00	1/1:27:0,27:40:-127.31,-9.14,-0.00	1/1:14:0,14:40:-65.66,-5.23,-0.00	1/1:17:0,17:40:-79.89,-6.13,-0.00	1/1:6:0,6:35:-27.72,-2.82,-0.00	1/1:33:0,33:40:-155.77,-10.95,-0.00	1/1:30:0,30:40:-141.54,-10.05,-0.00	1/1:28:0,28:40:-132.06,-9.45,-0.00	1/1:10:0,10:40:-46.69,-4.03,-0.00	1/1:17:0,17:40:-79.89,-6.13,-0.00	1/1:25:0,25:40:-117.83,-8.54,-0.00	1/1:14:0,14:40:-65.66,-5.23,-0.00	1/1:23:0,23:40:-108.34,-7.94,-0.00	1/1:16:0,16:40:-75.14,-5.83,-0.00	0/0:13:13,0:40:-0.00,-5.67,-62.39	./.	0/0:21:21,0:40:-0.00,-8.07,-100.33	0/0:10:10,0:40:-0.00,-4.76,-48.16	0/0:19:19,0:40:-0.00,-7.47,-90.84	0/0:8:8,0:40:-0.00,-4.16,-38.68	0/0:50:50,0:40:0.00,-16.80,-237.86	0/0:23:23,0:40:-0.00,-8.68,-109.82	0/0:15:15,0:40:-0.00,-6.27,-71.87	0/0:18:18,0:40:-0.00,-7.17,-86.10	0/0:49:49,0:40:0.00,-16.50,-233.12	0/0:16:16,0:40:-0.00,-6.57,-76.62	0/0:28:28,0:40:-0.00,-10.18,-133.53	0/0:10:10,0:40:-0.00,-4.76,-48.16	0/0:16:16,0:40:-0.00,-6.57,-76.62	0/0:10:10,0:40:-0.00,-4.76,-48.16	0/0:38:38,0:40:-0.00,-13.19,-180.95	./.	0/0:10:10,0:40:-0.00,-4.76,-48.16	0/0:10:10,0:40:-0.00,-4.76,-48.16	0/0:26:26,0:40:-0.00,-9.58,-124.04	0/0:17:17,0:40:-0.00,-6.87,-81.36	0/0:15:15,0:40:-0.00,-6.27,-71.87	0/0:25:25,0:40:-0.00,-9.28,-119.30	0/0:6:6,0:40:-0.00,-3.56,-29.19	0/0:17:17,0:40:-0.00,-6.87,-81.36	0/0:12:12,0:40:-0.00,-5.37,-57.65	0/0:21:21,0:40:-0.00,-8.07,-100.33	0/0:15:15,0:40:-0.00,-6.27,-71.87	0/0:36:36,0:40:-0.00,-12.59,-171.47	0/0:19:19,0:40:-0.00,-7.47,-90.84	0/0:25:25,0:40:-0.00,-9.28,-119.30	./.	0/0:39:39,0:40:-0.00,-13.49,-185.70	0/0:39:39,0:40:-0.00,-13.49,-185.70	0/0:17:17,0:40:-0.00,-6.87,-81.36	0/0:17:17,0:40:-0.00,-6.87,-81.36	0/0:11:11,0:40:-0.00,-5.06,-52.90	0/0:15:15,0:40:-0.00,-6.27,-71.87	0/0:8:8,0:40:-0.00,-4.16,-38.68	0/0:7:7,0:40:-0.00,-3.86,-33.93	0/0:26:26,0:40:-0.00,-9.58,-124.04	0/0:8:8,0:40:-0.00,-4.16,-38.68	0/0:12:12,0:40:-0.00,-5.37,-57.65	0/0:10:10,0:40:-0.00,-4.76,-48.16	0/0:9:9,0:40:-0.00,-4.46,-43.42	0/0:21:21,0:40:-0.00,-8.07,-100.33	0/0:19:19,0:40:-0.00,-7.47,-90.84
10528	213	10528:213	T	A	.	PASS	NS=66;AF=0.455	GT:DP:AD:GQ:GL	0/0:12:12,0:40:-0.00,-5.16,-14.81	0/0:19:19,0:40:-0.00,-7.09,-23.40	0/0:20:20,0:40:-0.00,-7.36,-24.63	0/0:17:17,0:40:-0.00,-6.54,-20.95	0/0:22:22,0:40:-0.00,-7.92,-27.08	0/0:29:29,0:40:-0.00,-9.85,-35.67	./.	0/0:23:23,0:40:-0.00,-8.19,-28.31	./.	0/0:18:18,0:40:-0.00,-6.81,-22.17	0/0:22:22,0:40:-0.00,-7.92,-27.08	0/0:13:13,0:40:-0.00,-5.43,-16.04	./.	0/0:15:15,0:40:-0.00,-5.98,-18.49	0/0:17:17,0:40:-0.00,-6.54,-20.95	0/0:13:13,0:40:-0.00,-5.43,-16.04	0/0:20:20,0:40:-0.00,-7.36,-24.63	0/0:31:31,0:40:-0.00,-10.40,-38.12	0/0:19:19,0:40:-0.00,-7.09,-23.40	0/0:14:14,0:40:-0.00,-5.71,-17.27	0/0:27:26,0:40:-0.00,-9.02,-31.99	0/0:12:12,0:40:-0.00,-5.16,-14.81	0/0:9:9,0:40:-0.00,-4.33,-11.13	./.	./.	./.	./.	./.	./.	./.	./.	1/1:15:0,1:16:-1.17,-2.06,-0.03	./.	./.	./.	./.	0/0:29:29,0:40:-0.00,-9.85,-35.67	0/0:24:24,0:40:-0.00,-8.47,-29.54	./.	0/0:11:11,0:40:-0.00,-4.88,-13.59	0/0:13:12,0:40:-0.00,-5.16,-14.81	./.	./.	0/0:23:22,0:40:-0.00,-7.92,-27.08	0/0:24:24,0:40:-0.00,-8.47,-29.54	0/0:17:17,0:40:-0.00,-6.54,-20.95	0/0:15:15,0:40:-0.00,-5.98,-18.49	0/0:17:17,0:40:-0.00,-6.54,-20.95	0/0:11:11,0:40:-0.00,-4.88,-13.59	./.	0/0:12:12,0:40:-0.00,-5.16,-14.81	0/0:27:27,0:40:-0.00,-9.30,-33.22	0/0:13:13,0:40:-0.00,-5.43,-16.04	0/0:12:12,0:40:-0.00,-5.16,-14.81	0/0:10:10,0:40:-0.00,-4.60,-12.36	0/0:16:16,0:40:-0.00,-6.26,-19.72	./.	./.	./.	./.	./.	./.	./.	./.	./.	./.	./.	./.	./.	./.	1/1:22:0,22:40:-26.90,-7.83,-0.00	1/1:15:0,15:40:-18.31,-5.89,-0.00	./.	1/1:35:0,35:40:-42.85,-11.41,-0.00	1/1:35:0,35:40:-42.85,-11.41,-0.00	1/1:15:0,15:40:-18.31,-5.89,-0.00	1/1:6:0,6:40:-7.27,-3.41,-0.00	1/1:25:0,25:40:-30.58,-8.65,-0.00	1/1:21:0,21:40:-25.67,-7.55,-0.00	1/1:10:0,10:40:-12.18,-4.51,-0.00	1/1:16:1,15:40:-17.09,-4.94,-0.00	1/1:14:0,14:40:-17.09,-5.62,-0.00	./.	./.	1/1:42:0,42:40:-51.44,-13.35,-0.00	1/1:20:0,20:40:-24.45,-7.27,-0.00	1/1:12:0,12:40:-14.63,-5.07,-0.00	1/1:19:0,19:40:-23.22,-7.00,-0.00	./.	./.	./.	./.	./.	./.	./.	./.	./.	./.	./.	./.	./.	./.	./.	./.	./.	./.	./.	./.	./.	./.	./.	./.	./.	./.	./.	./.	./.	./.	1/1:10:0,10:40:-12.18,-4.51,-0.00	1/1:20:0,20:40:-24.45,-7.27,-0.00	1/1:9:0,9:40:-10.95,-4.24,-0.00	1/1:12:0,12:40:-14.63,-5.07,-0.00	./.	./.	1/1:5:0,5:38:-6.04,-3.13,-0.00	1/1:12:0,12:40:-14.63,-5.07,-0.00	./.	1/1:10:0,10:40:-12.18,-4.51,-0.00	./.	1/1:15:0,15:40:-18.31,-5.89,-0.00	1/1:10:0,10:40:-12.18,-4.51,-0.00	./.	1/1:9:0,9:40:-10.95,-4.24,-0.00	1/1:13:0,13:40:-15.86,-5.34,-0.00	./.	1/1:16:0,16:40:-19.54,-6.17,-0.00	1/1:19:0,19:40:-23.22,-7.00,-0.00	1/1:19:0,19:40:-23.22,-7.00,-0.00
10579	292	10579:292	C	A	.	PASS	NS=71;AF=0.345	GT:DP:AD:GQ:GL	0/0:12:12,0:40:-0.00,-5.08,-55.67	0/0:13:13,0:40:-0.00,-5.38,-60.29	0/0:14:14,0:40:-0.00,-5.68,-64.91	./.	./.	0/0:38:38,0:40:-0.00,-12.90,-175.73	0/0:46:46,0:40:-0.00,-15.31,-212.67	0/0:45:45,0:40:-0.00,-15.01,-208.05	0/0:14:14,0:40:-0.00,-5.68,-64.91	0/0:16:16,0:40:-0.00,-6.28,-74.14	0/0:7:7,0:40:-0.00,-3.57,-32.58	./.	0/0:64:64,0:40:0.00,-20.73,-295.79	0/0:32:32,0:40:-0.00,-11.10,-148.02	0/0:17:17,0:40:-0.00,-6.58,-78.76	0/0:55:55,0:40:-0.00,-18.02,-254.23	0/0:82:82,0:40:0.00,-26.15,-378.90	0/0:44:44,0:40:-0.00,-14.71,-203.43	./.	0/0:10:10,0:40:-0.00,-4.48,-46.44	./.	./.	./.	1/1:30:0,30:40:-138.27,-10.24,-0.00	./.	1/1:30:0,30:40:-138.27,-10.24,-0.00	1/1:16:0,16:40:-73.62,-6.02,-0.00	1/1:23:0,23:40:-105.95,-8.13,-0.00	1/1:39:0,39:40:-179.83,-12.95,-0.00	1/1:7:0,7:40:-32.06,-3.31,-0.00	1/1:12:0,12:40:-55.15,-4.82,-0.00	1/1:5:0,5:33:-22.83,-2.71,-0.00	1/1:23:0,23:40:-105.95,-8.13,-0.00	./.	1/1:11:0,11:40:-50.53,-4.52,-0.00	1/1:28:0,28:40:-129.03,-9.63,-0.00	1/1:49:0,49:40:-226.00,-15.96,-0.00	1/1:19:0,19:40:-87.48,-6.93,-0.00	1/1:21:0,21:40:-96.71,-7.53,-0.00	1/1:14:0,14:40:-64.39,-5.42,-0.00	1/1:47:0,47:40:-216.77,-15.35,-0.00	1/1:19:0,19:40:-87.48,-6.93,-0.00	1/1:54:0,54:40:-249.09,-17.46,0.00	1/1:29:0,29:40:-133.65,-9.94,-0.00	./.	./.	./.	./.	./.	./.	1/1:52:0,52:40:-239.86,-16.86,-0.00	1/1:32:0,32:40:-147.50,-10.84,-0.00	1/1:14:0,14:40:-64.39,-5.42,-0.00	1/1:19:0,19:40:-87.48,-6.93,-0.00	1/1:8:0,8:40:-36.68,-3.61,-0.00	./.	./.	0/0:34:34,0:40:-0.00,-11.70,-157.26	0/0:29:29,0:40:-0.00,-10.20,-134.17	0/0:45:45,0:40:-0.00,-15.01,-208.05	0/0:13:13,0:40:-0.00,-5.38,-60.29	0/0:65:65,0:40:-0.00,-21.03,-300.40	0/0:14:14,0:40:-0.00,-5.68,-64.91	0/0:24:24,0:40:-0.00,-8.69,-111.08	0/0:67:67,0:40:-0.00,-21.63,-309.64	0/1:58:53,5:40:-4.16,-0.00,-226.07	0/0:82:82,0:40:0.00,-26.15,-378.90	0/0:37:37,0:40:-0.00,-12.60,-171.11	0/0:23:23,0:40:-0.00,-8.39,-106.46	0/0:28:28,0:40:-0.00,-9.89,-129.55	0/0:7:7,0:40:-0.00,-3.57,-32.58	0/0:8:8,0:40:-0.00,-3.87,-37.20	./.	0/0:18:18,0:40:-0.00,-6.88,-83.38	0/0:10:10,0:40:-0.00,-4.48,-46.44	0/0:9:9,0:40:-0.00,-4.17,-41.82	./.	0/0:18:18,0:40:-0.00,-6.88,-83.38	0/0:5:5,0:36:-0.00,-2.97,-23.35	./.	0/0:15:15,0:40:-0.00,-5.98,-69.52	0/0:40:40,0:40:-0.00,-13.51,-184.96	0/0:66:66,0:40:-0.00,-21.33,-305.02	0/0:34:34,0:40:-0.00,-11.70,-157.26	0/0:30:30,0:40:-0.00,-10.50,-138.79	0/0:21:21,0:40:-0.00,-7.79,-97.23	0/0:40:40,0:40:-0.00,-13.51,-184.96	./.	0/0:12:12,0:40:-0.00,-5.08,-55.67	./.	./.	./.	./.	./.	./.	./.	./.	./.	./.	./.	./.	./.	./.	./.	./.	./.	./.	./.	./.	./.	./.	./.	./.	./.	./.	./.	./.	./.	0/0:12:12,0:40:-0.00,-5.08,-55.67	0/0:21:21,0:40:-0.00,-7.79,-97.23	0/0:51:51,0:40:0.00,-16.82,-235.76	./.	./.	./.	./.	./.	./.	./.	./.	./.	./.	./.	./.	./.	./.	./.	./.	./.
10585	104	10585:104	C	T	.	PASS	NS=94;AF=0.117	GT:DP:AD:GQ:GL	0/0:31:31,0:40:-0.00,-11.19,-114.67	0/0:48:48,0:40:-0.00,-16.31,-177.07	0/0:18:18,0:40:-0.00,-7.28,-66.94	0/0:5:5,0:40:-0.00,-3.37,-19.22	0/0:18:18,0:40:-0.00,-7.28,-66.94	0/0:37:37,0:40:-0.00,-13.00,-136.69	0/0:53:53,0:40:0.00,-17.81,-195.43	0/0:38:38,0:40:-0.00,-13.30,-140.36	0/0:62:62,0:40:-0.00,-20.52,-228.47	0/0:68:68,0:40:-0.00,-22.33,-250.49	0/0:51:51,0:40:0.00,-17.21,-188.09	./.	0/0:88:88,0:40:-0.00,-28.35,-323.91	0/0:83:83,0:40:0.00,-26.84,-305.56	0/0:81:81,0:40:0.00,-26.24,-298.21	0/0:57:57,0:40:0.00,-19.02,-210.11	0/0:99:99,0:40:0.00,-31.66,-364.29	0/0:85:85,0:40:0.00,-27.44,-312.90	./.	./.	./.	./.	./.	1/1:121:0,121:40:-443.32,-37.41,0.00	1/1:55:0,55:40:-201.03,-17.55,0.00	1/1:97:0,97:40:-355.21,-30.19,0.00	1/1:85:0,85:40:-311.16,-26.58,0.00	1/1:109:0,109:40:-399.27,-33.80,0.00	1/1:121:0,121:40:-443.32,-37.41,0.00	1/1:70:0,70:40:-256.10,-22.06,0.00	1/1:69:0,69:40:-252.43,-21.76,0.00	1/1:86:0,86:40:-314.83,-26.88,0.00	1/1:14:0,14:40:-50.53,-5.21,-0.00	./.	1/1:13:0,13:40:-46.85,-4.91,-0.00	0/0:30:30,0:40:-0.00,-10.89,-111.00	0/0:30:30,0:40:-0.00,-10.89,-111.00	0/0:47:47,0:40:-0.00,-16.01,-173.40	0/0:25:25,0:40:-0.00,-9.39,-92.64	0/0:34:34,0:40:-0.00,-12.10,-125.68	0/0:55:55,0:40:0.00,-18.42,-202.77	0/0:72:72,0:40:0.00,-23.53,-265.18	0/0:15:15,0:40:-0.00,-6.38,-55.93	./.	./.	./.	./.	./.	./.	0/0:37:37,0:40:-0.00,-13.00,-136.69	0/0:38:38,0:40:-0.00,-13.30,-140.36	0/0:44:44,0:40:-0.00,-15.11,-162.39	0/0:44:44,0:40:-0.00,-15.11,-162.39	0/0:45:45,0:40:-0.00,-15.41,-166.06	./.	./.	./.	0/0:152:152,0:40:0.00,-47.61,-558.85	0/0:128:128,0:40:0.00,-40.39,-470.75	0/0:160:160,0:40:-0.00,-50.01,-588.22	0/0:112:112,0:40:0.00,-35.57,-412.01	0/0:101:101,0:40:0.00,-32.26,-371.63	0/0:137:137,0:40:-0.00,-43.09,-503.79	0/0:102:102,0:40:0.00,-32.56,-375.30	0/0:165:165,0:40:-0.00,-51.52,-606.57	0/0:153:142,11:40:-0.00,-7.53,-481.76	0/0:187:187,0:40:0.00,-58.14,-687.33	0/0:84:84,0:40:0.00,-27.14,-309.23	0/0:21:20,0:40:-0.00,-7.88,-74.29	0/0:95:95,0:40:0.00,-30.45,-349.61	0/0:22:22,0:40:-0.00,-8.49,-81.63	0/0:17:17,0:40:-0.00,-6.98,-63.27	0/0:9:9,0:40:-0.00,-4.57,-33.91	0/0:30:30,0:40:-0.00,-10.89,-111.00	0/0:50:50,0:40:0.00,-16.91,-184.41	./.	./.	0/0:23:23,0:40:-0.00,-8.79,-85.30	./.	./.	./.	0/0:57:57,0:40:0.00,-19.02,-210.11	0/0:85:85,0:40:0.00,-27.44,-312.90	0/0:41:40,0:40:-0.00,-13.90,-147.71	0/0:25:25,0:40:-0.00,-9.39,-92.64	0/0:53:53,0:40:0.00,-17.81,-195.43	0/0:48:48,0:40:-0.00,-16.31,-177.07	0/0:25:25,0:40:-0.00,-9.39,-92.64	./.	./.	./.	./.	./.	./.	./.	0/0:40:40,0:40:-0.00,-13.90,-147.71	0/0:33:33,0:40:-0.00,-11.80,-122.01	0/0:26:26,0:40:-0.00,-9.69,-96.31	0/0:19:19,0:40:-0.00,-7.58,-70.62	0/0:28:28,0:40:-0.00,-10.29,-103.65	0/0:27:27,0:40:-0.00,-9.99,-99.98	0/0:32:32,0:40:-0.00,-11.50,-118.34	0/0:50:50,0:40:0.00,-16.91,-184.41	0/0:15:15,0:40:-0.00,-6.38,-55.93	./.	0/0:29:29,0:40:-0.00,-10.59,-107.32	0/0:29:29,0:40:-0.00,-10.59,-107.32	./.	0/0:3:3,0:34:-0.00,-2.77,-11.88	0/0:8:8,0:40:-0.00,-4.27,-30.24	0/0:13:13,0:40:-0.00,-5.78,-48.59	./.	0/0:47:47,0:40:-0.00,-16.01,-173.40	0/0:13:13,0:40:-0.00,-5.78,-48.59	./.	0/0:3:3,0:34:-0.00,-2.77,-11.88	./.	./.	./.	0/0:22:22,0:40:-0.00,-8.49,-81.63	./.	./.	./.	./.	./.	0/0:3:3,0:34:-0.00,-2.77,-11.88	./.	0/0:9:9,0:40:-0.00,-4.57,-33.91	0/0:9:9,0:40:-0.00,-4.57,-33.91	0/0:24:24,0:40:-0.00,-9.09,-88.97	0/0:4:4,0:37:-0.00,-3.07,-15.55	0/0:17:17,0:40:-0.00,-6.98,-63.27	./.	0/0:5:5,0:40:-0.00,-3.37,-19.22	0/0:23:23,0:40:-0.00,-8.79,-85.30	./.	0/0:8:8,0:40:-0.00,-4.27,-30.24	./.
10614	2	10614:2	C	A	.	PASS	NS=71;AF=0.296	GT:DP:AD:GQ:GL	0/0:22:22,0:40:-0.00,-8.38,-99.02	0/0:13:13,0:40:-0.00,-5.67,-58.67	0/0:12:12,0:40:-0.00,-5.37,-54.18	0/0:16:16,0:40:-0.00,-6.57,-72.12	0/0:15:15,0:40:-0.00,-6.27,-67.63	0/0:17:17,0:40:-0.00,-6.87,-76.60	0/0:23:23,0:40:-0.00,-8.68,-103.50	0/0:8:8,0:40:-0.00,-4.16,-36.25	0/0:20:20,0:40:-0.00,-7.78,-90.05	0/0:19:19,0:40:-0.00,-7.47,-85.57	0/0:10:10,0:40:-0.00,-4.76,-45.21	./.	0/0:33:33,0:40:-0.00,-11.69,-148.34	0/0:31:31,0:40:-0.00,-11.09,-139.37	0/0:39:39,0:40:-0.00,-13.49,-175.24	0/0:30:30,0:40:-0.00,-10.79,-134.89	0/0:37:37,0:40:-0.00,-12.89,-166.28	0/0:56:56,0:40:0.00,-18.61,-251.47	./.	./.	0/0:3:3,0:33:-0.00,-2.66,-13.83	./.	0/0:4:4,0:36:-0.00,-2.96,-18.31	./.	./.	./.	./.	./.	./.	./.	./.	./.	./.	./.	./.	./.	./.	./.	./.	./.	./.	./.	./.	./.	./.	./.	./.	./.	1/1:6:0,6:38:-26.52,-3.18,-0.00	0/0:10:10,0:40:-0.00,-4.76,-45.21	0/0:27:27,0:40:-0.00,-9.88,-121.44	0/0:26:26,0:40:-0.00,-9.58,-116.95	0/0:24:24,0:40:-0.00,-8.98,-107.99	0/0:18:18,0:40:-0.00,-7.17,-81.08	./.	0/0:11:11,0:40:-0.00,-5.07,-49.70	./.	1/1:58:0,58:40:-259.68,-18.84,0.00	1/1:50:0,50:40:-223.81,-16.43,0.00	1/1:40:0,40:40:-178.97,-13.42,-0.00	1/1:28:0,28:40:-125.17,-9.81,-0.00	1/1:33:0,33:40:-147.58,-11.31,-0.00	1/1:36:0,36:40:-161.04,-12.21,-0.00	1/1:31:0,31:40:-138.62,-10.71,-0.00	1/1:31:0,31:40:-138.62,-10.71,-0.00	1/1:35:0,35:40:-156.55,-11.91,-0.00	1/1:75:0,75:40:-335.90,-23.95,0.00	1/1:47:0,47:40:-210.36,-15.52,-0.00	1/1:10:0,10:40:-44.46,-4.39,-0.00	0/0:31:31,0:40:-0.00,-11.09,-139.37	0/0:19:19,0:40:-0.00,-7.47,-85.57	0/0:17:17,0:40:-0.00,-6.87,-76.60	0/0:16:16,0:40:-0.00,-6.57,-72.12	0/0:22:22,0:40:-0.00,-8.38,-99.02	0/0:5:5,0:39:-0.00,-3.26,-22.80	./.	0/0:6:6,0:40:-0.00,-3.56,-27.28	0/0:16:16,0:40:-0.00,-6.57,-72.12	./.	0/0:11:11,0:40:-0.00,-5.07,-49.70	./.	0/0:19:19,0:40:-0.00,-7.47,-85.57	0/0:32:32,0:40:-0.00,-11.39,-143.86	0/0:27:27,0:40:-0.00,-9.88,-121.44	0/0:23:23,0:40:-0.00,-8.68,-103.50	0/0:22:22,0:40:-0.00,-8.38,-99.02	0/0:9:9,0:40:-0.00,-4.46,-40.73	0/0:11:11,0:40:-0.00,-5.07,-49.70	./.	./.	./.	./.	./.	./.	./.	./.	./.	./.	./.	./.	./.	./.	./.	./.	./.	./.	./.	./.	./.	./.	./.	./.	./.	./.	./.	./.	./.	./.	0/0:15:15,0:40:-0.00,-6.27,-67.63	0/0:14:14,0:40:-0.00,-5.97,-63.15	0/0:12:12,0:40:-0.00,-5.37,-54.18	./.	./.	0/0:5:5,0:39:-0.00,-3.26,-22.80	0/0:4:4,0:36:-0.00,-2.96,-18.31	0/0:7:7,0:40:-0.00,-3.86,-31.76	0/0:4:4,0:36:-0.00,-2.96,-18.31	0/0:12:12,0:40:-0.00,-5.37,-54.18	./.	0/0:19:19,0:40:-0.00,-7.47,-85.57	1/1:17:0,17:40:-75.85,-6.49,-0.00	1/1:12:0,12:40:-53.43,-4.99,-0.00	1/1:12:0,12:40:-53.43,-4.99,-0.00	1/1:23:0,23:40:-102.75,-8.30,-0.00	1/1:25:1,24:40:-102.75,-4.42,-0.00	1/1:12:0,12:40:-53.43,-4.99,-0.00	1/1:12:0,12:40:-53.43,-4.99,-0.00	1/1:17:0,17:40:-75.85,-6.49,-0.00
10706	24	10706:24	A	C	.	PASS	NS=69;AF=0.217	GT:DP:AD:GQ:GL	0/0:4:4,0:38:-0.00,-3.14,-17.36	0/0:8:8,0:40:-0.00,-4.34,-34.18	./.	./.	./.	./.	0/0:14:14,0:40:-0.00,-6.15,-59.41	0/0:12:12,0:40:-0.00,-5.55,-51.00	0/0:13:13,0:40:-0.00,-5.85,-55.21	./.	0/0:5:5,0:40:-0.00,-3.44,-21.57	./.	0/0:13:13,0:40:-0.00,-5.85,-55.21	0/0:15:15,0:40:-0.00,-6.45,-63.62	0/0:10:10,0:40:-0.00,-4.94,-42.59	./.	0/0:10:10,0:40:-0.00,-4.94,-42.59	0/0:11:11,0:40:-0.00,-5.24,-46.80	./.	./.	./.	./.	./.	0/0:11:11,0:40:-0.00,-5.24,-46.80	./.	./.	./.	0/0:10:10,0:40:-0.00,-4.94,-42.59	0/0:7:7,0:40:-0.00,-4.04,-29.98	./.	./.	0/0:12:12,0:40:-0.00,-5.55,-51.00	0/0:13:13,0:40:-0.00,-5.85,-55.21	./.	0/0:13:13,0:40:-0.00,-5.85,-55.21	./.	./.	0/0:6:6,0:40:-0.00,-3.74,-25.77	./.	0/0:6:6,0:40:-0.00,-3.74,-25.77	0/0:5:5,0:40:-0.00,-3.44,-21.57	0/0:6:6,0:40:-0.00,-3.74,-25.77	0/0:6:6,0:40:-0.00,-3.74,-25.77	./.	./.	0/0:6:6,0:40:-0.00,-3.74,-25.77	./.	./.	0/0:14:14,0:40:-0.00,-6.15,-59.41	0/0:20:20,0:40:-0.00,-7.95,-84.64	./.	./.	0/0:5:5,0:40:-0.00,-3.44,-21.57	0/0:9:9,0:40:-0.00,-4.64,-38.39	0/0:7:7,0:40:-0.00,-4.04,-29.98	./.	0/0:6:6,0:40:-0.00,-3.74,-25.77	0/0:22:22,0:40:-0.00,-8.56,-93.05	./.	0/0:44:44,0:40:-0.00,-15.18,-185.57	0/0:19:19,0:40:-0.00,-7.65,-80.44	0/0:16:16,0:40:-0.00,-6.75,-67.82	./.	./.	0/0:26:26,0:40:-0.00,-9.76,-109.87	0/0:30:30,0:40:-0.00,-10.96,-126.69	0/0:24:24,0:40:-0.00,-9.16,-101.46	./.	0/0:23:23,0:40:-0.00,-8.86,-97.26	./.	1/1:10:0,10:40:-41.51,-4.40,-0.00	1/1:16:0,16:40:-66.74,-6.21,-0.00	./.	1/1:23:0,23:40:-96.18,-8.32,-0.00	1/1:13:0,13:40:-54.13,-5.31,-0.00	1/1:7:0,7:40:-28.90,-3.50,-0.00	./.	./.	1/1:13:0,13:40:-54.13,-5.31,-0.00	1/1:9:0,9:40:-37.31,-4.10,-0.00	./.	0/0:9:9,0:40:-0.00,-4.64,-38.39	./.	./.	0/0:4:4,0:38:-0.00,-3.14,-17.36	0/0:11:11,0:40:-0.00,-5.24,-46.80	0/0:19:19,0:40:-0.00,-7.65,-80.44	0/0:10:10,0:40:-0.00,-4.94,-42.59	./.	./.	./.	./.	./.	./.	1/1:6:0,6:39:-24.69,-3.20,-0.00	./.	./.	./.	1/1:4:0,4:32:-16.28,-2.60,-0.00	1/1:17:0,17:40:-70.95,-6.51,-0.00	./.	./.	./.	1/1:19:0,19:40:-79.36,-7.11,-0.00	./.	./.	1/1:11:0,11:40:-45.72,-4.71,-0.00	./.	./.	./.	1/1:9:0,9:40:-37.31,-4.10,-0.00	./.	./.	1/1:13:0,13:40:-54.13,-5.31,-0.00	./.	./.	./.	1/1:10:0,10:40:-41.51,-4.40,-0.00	0/0:4:4,0:38:-0.00,-3.14,-17.36	0/0:10:10,0:40:-0.00,-4.94,-42.59	0/0:4:4,0:38:-0.00,-3.14,-17.36	./.	./.	0/0:7:7,0:40:-0.00,-4.04,-29.98	0/0:5:5,0:40:-0.00,-3.44,-21.57	0/0:3:3,0:35:-0.00,-2.84,-13.16	./.	0/0:5:5,0:40:-0.00,-3.44,-21.57	0/0:5:5,0:40:-0.00,-3.44,-21.57	./.	0/0:14:14,0:40:-0.00,-6.15,-59.41	0/0:3:3,0:35:-0.00,-2.84,-13.16	./.	0/0:7:7,0:40:-0.00,-4.04,-29.98	0/0:21:21,0:40:-0.00,-8.25,-88.85	./.	./.	./.
[truncated: 5,259,059 more chars]
