# Supplementary material for: Which contributes more to the relict flora distribution pattern in East Asia, geographical processes or climate change? New evidence from the phylogeography of Rehderodendron kwangtungense
Source: BMC Plant Biol. 2024 May 27;24:459. doi: 10.1186/s12870-024-05181-7 (PMC11129394; doi:10.1186/s12870-024-05181-7)
Supplement: Supplementary file 6 — Supplementary Material 6 [file 12870_2024_5181_MOESM6_ESM.xlsx]

## Sheet: Sheet1
Supplementary Table1 List of GenBank accessions of the specimens used in the plastid phylogenetic analysis
Species name	Accession number
Halesia_diptera J. Ellis	NC041128
Pterostyrax psilophyllus Diels ex Perkins	NC041133
Melliodendron xylocarpum Hand.-Mazz.	NC035712
Changiostyrax dolichocarpus (C.J. Qi) Tao Chen	MG722902
Pterostyrax corymbosus Siebold & Zucc.	NC041134
Pterostyrax hispidus Siebold & Zucc.	NC041135
Sinojackia microcarpa Tao Chen & G.Y. Li	NC041131
Sinojackia xylocarpa Hu	NC035418
Halesia carolina L.	NC041127
Parastyrax lacei W.W. Sm.	MK335937
Rehderodendron kwangtungense Hu	PP048903-PP048918
Rehderodendron microcarpum K. M. Feng	PP761266
Rehderodendron kweichowense Hu	PP761267
Rehderodendron indochinense H. L. Li	PP761268
Rehderodendron macrophyllum (C. Y. Wu & K. M. Feng) W. Y. Zhao, P. W. Fritsch & W. B. Liao	PP761269
Rehderodendron macrocarpum Hu	PP761270
