# Supplementary material for: Which contributes more to the relict flora distribution pattern in East Asia, geographical processes or climate change? New evidence from the phylogeography of Rehderodendron kwangtungense
Source: BMC Plant Biol. 2024 May 27;24:459. doi: 10.1186/s12870-024-05181-7 (PMC11129394; doi:10.1186/s12870-024-05181-7)
Supplement: Supplementary file 7 — Supplementary Material 7 [file 12870_2024_5181_MOESM7_ESM.xlsx]

## Sheet: Sheet1
Supplementary Table2 List of GenBank accessions of the specimens used in the ribosomal phylogenetic analysis
Species name	Accession number
Melliodendron xylocarpum Hand.-Mazz.	MF171073
Changiostyrax dolichocarpus (C.J. Qi) Tao Chen	SRR19406170
Pterostyrax corymbosus Siebold & Zucc.	SRR19406169
Pterostyrax hispidus Siebold & Zucc.	SRR19406014
Halesia carolina L.	SRR19406019
Parastyrax lacei W.W. Sm.	ERR9230129
Sinojackia rehderiana Hu	MF171074
Rehderodendron kwangtungense Hu	PP765768-PP765783
Rehderodendron microcarpum K. M. Feng	PP765784
Rehderodendron kweichowense Hu	PP765785
Rehderodendron macrocarpum Hu	PP765786
Rehderodendron macrophyllum (C. Y. Wu & K. M. Feng) W. Y. Zhao, P. W. Fritsch & W. B. Liao	PP765787
Rehderodendron indochinense H. L. Li	PP765788
