# Supplementary material for: Which contributes more to the relict flora distribution pattern in East Asia, geographical processes or climate change? New evidence from the phylogeography of Rehderodendron kwangtungense
Source: BMC Plant Biol. 2024 May 27;24:459. doi: 10.1186/s12870-024-05181-7 (PMC11129394; doi:10.1186/s12870-024-05181-7)
Supplement: Supplementary file 8 — Supplementary Material 8 [file 12870_2024_5181_MOESM8_ESM.xlsx]

## Sheet: Sheet1
Supplementary Table2 The Percent contribution and Permutation importance of 7 bioclimatic variables for distribution prediction of R. kwangtungense
Variable	Percent contribution	Permutation importance
bio17	60.1	5.1
bio7	11.8	47.7
bio6	7.6	8.5
bio2	7	32.1
bio3	6.9	2.8
bio19	4.9	3.6
bio12	1.7	0.2
